# Supplementary material for: N-(4-Eth­oxy­phen­yl)-3-oxobutanamide
Source: IUCrdata. 2023 Jul 4;8(Pt 7):x230565. doi: 10.1107/S2414314623005655 (PMC10626611; doi:10.1107/S2414314623005655)
Supplement: Supplementary file 1 [file x-08-x230565-sup1.cif]

##############################################################################
#                                                                            #
# This CIF contains the data for a data article accepted for                 #
# publication in IUCrData. It conforms to the requirements of                #
# Notes for Authors for IUCrData, and has been                               #
# peer reviewed under the auspices of IUCrData.                              #
#                                                                            #
# Full details of the Crystallographic Information File format               #
# are given in the paper "The Crystallographic Information File (CIF):       #
# a New Standard Archive File for Crystallography" by S. R. Hall, F. H.      #
# Allen and I. D. Brown [Acta Cryst. (1991), A47, 655-685].                  #
#                                                                            #
# The current version of the core CIF dictionary is obtainable from          #
# ftp://ftp.iucr.org/pub/cif_core.dic.                                       #
#                                                                            #
# Software is freely available for graphical display of the structure(s)     #
# in this CIF. For information consult the CIF software page                 #
# http://www.iucr.org/resources/cif/software.                                #
#                                                                            #
# This file may be used for bona fide research purposes within the           #
# scientific community so long as proper attribution is given to the data    # 
# article from which it was obtained.                                        #
#                                                                            #
##############################################################################
data_I
_audit_creation_method     'SHELXL-2017/1'
_journal_date_recd_electronic     2023-06-26
_journal_date_accepted     2023-06-26
_journal_name_full     'IUCrData'
_journal_year     2023
_journal_volume     8
_journal_issue      7
_journal_page_first     0
_journal_page_last     0
_journal_paper_category     HO
_journal_paper_doi     10.1107/S2414314623005655
_journal_coeditor_code     HB4435
_publ_contact_author_name     'Rao M. Uppu'
_publ_contact_author_address
;
Southern University and A&M College
Baton Rouge, LA 70813
USA
;
_publ_contact_author_email
;
rao_uppu@subr.edu
;
_publ_contact_author_fax     ?
_publ_contact_author_phone     ?
_publ_section_title
;
<i>N</i>-(4-Ethoxyphenyl)-3-oxobutanamide
;
loop_
    _publ_author_name
    _publ_author_footnote
    _publ_author_address
    'Yerramsetty, Sreevandana' .
;
Department of Environmental Toxicology, Southern University and A&M College
Baton Rouge, LA 70813
USA
;
    'Fronczek, Frank R.' .
;
Department of Chemistry
Louisiana State University
Baton Rouge, LA 70803
USA
;
    'Uppu, Rao M.' .
;
Department of Environmental Toxicology, Southern University and A&M College
Baton Rouge, LA 70813
USA
;
_publ_section_synopsis
;
The title compound, C~12~H~15~NO~3~, crystallizes with <i>Z</i>' = 2 in space
group <i>Pca</i>2~1~ with the two independent molecules having almost the same
conformation, differing mostly at the end of the butanamide chain. A local
inversion center near 1/8, 3/4, <i>z</i> relates the two molecules, as is
common for structures in this space group with <i>Z</i>' = 2. The molecule
crystallizes as the keto tautomer, and the \b-diketone moieties are twisted
out of planarity, with O---C...C---O pseudo torsion angles of -74.4(5) and
-83.9(5)\%.
;
_chemical_name_systematic
;
<i>N</i>-(4-Ethoxyphenyl)-3-oxobutanamide
;
_chemical_name_common     ?
_chemical_formula_moiety     'C12 H15 N O3'
_chemical_formula_sum     'C12 H15 N O3'
_chemical_formula_iupac     'C12 H15 N O3'
_chemical_formula_weight     221.25
_chemical_melting_point     ?
_chemical_absolute_configuration     ?
_space_group_crystal_system     orthorhombic
_space_group_name_H-M_alt     'P c a 21'
_space_group_name_Hall     'P 2c -2ac'
loop_
    _space_group_symop_operation_xyz
    'x, y, z'
    '-x, -y, z+1/2'
    'x+1/2, -y, z'
    '-x+1/2, y, z+1/2'
_cell_length_a     16.4113(8)
_cell_length_b     4.9076(3)
_cell_length_c     28.8889(15)
_cell_angle_alpha     90
_cell_angle_beta     90
_cell_angle_gamma     90
_cell_volume     2326.7(2)
_cell_formula_units_Z     8
_cell_measurement_reflns_used     3285
_cell_measurement_theta_min     3.06
_cell_measurement_theta_max     68.07
_cell_measurement_temperature     100.0(5)
_exptl_crystal_description     'lath'
_exptl_crystal_colour     'colourless'
_exptl_crystal_size_max     0.310
_exptl_crystal_size_mid     0.090
_exptl_crystal_size_min     0.030
_exptl_crystal_density_diffrn     1.263
_exptl_crystal_density_meas     ?
_exptl_crystal_density_method     ?
_exptl_crystal_F_000     944
_exptl_absorpt_coefficient_mu     0.747
_exptl_absorpt_correction_type     multi-scan
_exptl_absorpt_process_details
;
(SADABS; Krause <i>et al.</i>, 2015)
;
_exptl_absorpt_correction_T_min     0.732
_exptl_absorpt_correction_T_max     0.978
_diffrn_ambient_temperature     100.0(5)
_diffrn_radiation_type     CuK\a
_diffrn_radiation_wavelength     1.54184
_diffrn_radiation_source     'I\mS microfocus'
_diffrn_radiation_monochromator     'QUAZAR multilayer optics'
_diffrn_measurement_device_type     'Bruker Kappa APEXII CCD DUO'
_diffrn_measurement_method     '\f and \w scans'
_diffrn_detector_area_resol_mean     ?
_diffrn_reflns_number     16274
_diffrn_reflns_av_R_equivalents     0.0611
_diffrn_reflns_av_unetI/netI     0.0638
_diffrn_reflns_theta_min     3.059
_diffrn_reflns_theta_max     68.411
_diffrn_reflns_theta_full     67.684
_diffrn_measured_fraction_theta_max     1.000
_diffrn_measured_fraction_theta_full     1.000
_diffrn_reflns_limit_h_min     -19
_diffrn_reflns_limit_h_max     19
_diffrn_reflns_limit_k_min     -5
_diffrn_reflns_limit_k_max     5
_diffrn_reflns_limit_l_min     -34
_diffrn_reflns_limit_l_max     34
_refine_special_details
;
All H atoms were located in
difference maps and those on C were thereafter treated as riding in
geometrically idealized positions with C---H distances of 0.95 \%A for phenyl,
0.99 \%A for CH~2~, and 0.98 \%A for methyl. The coordinates of the N-bound H
atoms were refined. <i>U</i>~iso~(H) values were assigned as 1.2<i>U</i>~eq~
for the attached atom (1.5 for methyl).
;
_reflns_number_total     4191
_reflns_number_gt     3503
_reflns_threshold_expression     'I > 2\s(I)'
_refine_ls_structure_factor_coef     Fsqd
_refine_ls_matrix_type     full
_refine_ls_R_factor_all     0.0692
_refine_ls_R_factor_gt     0.0577
_refine_ls_wR_factor_gt     0.1467
_refine_ls_wR_factor_ref     0.1560
_refine_ls_goodness_of_fit_ref     1.038
_refine_ls_restrained_S_all     1.038
_refine_ls_number_reflns     4191
_refine_ls_number_parameters     299
_refine_ls_number_restraints     1
_refine_ls_hydrogen_treatment     mixed
_refine_ls_weighting_scheme     calc
_refine_ls_weighting_details
                      'w=1/[\s^2^(Fo^2^)+(0.1042P)^2^] where P=(Fo^2^+2Fc^2^)/3'
_atom_sites_solution_hydrogens     mixed
_atom_sites_solution_primary     ?
_atom_sites_solution_secondary     ?
_refine_ls_shift/su_max     0.000
_refine_ls_shift/su_mean     0.000
_refine_diff_density_max     0.203
_refine_diff_density_min     -0.316
_refine_ls_extinction_method     none
_refine_ls_extinction_coef     .
_refine_ls_abs_structure_details
;
Flack <i>x</i> determined using 1426 quotients
[(<i>I</i>^+^)-(<i>I</i>^-^)]/[(<i>I</i>^+^)+(<i>I</i>^-^)]
(Parsons <i>et al.</i>,  2013).
;
_refine_ls_abs_structure_Flack     0.3(3)
loop_
    _atom_type_symbol
    _atom_type_description
    _atom_type_scat_dispersion_real
    _atom_type_scat_dispersion_imag
    _atom_type_scat_source
    'C' 'C' 0.0181 0.0091
                         'International Tables Vol C Tables 4.2.6.8 and 6.1.1.4'
    'H' 'H' 0.0000 0.0000
                         'International Tables Vol C Tables 4.2.6.8 and 6.1.1.4'
    'N' 'N' 0.0311 0.0180
                         'International Tables Vol C Tables 4.2.6.8 and 6.1.1.4'
    'O' 'O' 0.0492 0.0322
                         'International Tables Vol C Tables 4.2.6.8 and 6.1.1.4'
_computing_data_collection
;
APEX2 (Bruker, 2016)
;
_computing_cell_refinement
;
SAINT (Bruker, 2016)
;
_computing_data_reduction
;
SAINT (Bruker, 2016)
;
_computing_structure_solution
;
<i>SHELXT2014/5</i> (Sheldrick, 2008)
;
_computing_structure_refinement
;
<i>SHELXL2017/1</i> (Sheldrick, 2015)
;
_computing_molecular_graphics
;
Mercury (Macrae <i>et al.</i>, 2020)
;
_computing_publication_material
;
publCIF (Westrip, 2010)
;
loop_
    _atom_site_type_symbol
    _atom_site_label
    _atom_site_fract_x
    _atom_site_fract_y
    _atom_site_fract_z
    _atom_site_U_iso_or_equiv
    _atom_site_adp_type
    _atom_site_calc_flag
    _atom_site_occupancy
    _atom_site_disorder_assembly
    _atom_site_disorder_group
    O O1 0.4059(2) 0.8722(7) 0.59122(13) 0.0370(8) Uani d 1 . .
    O O2 0.3364(2) 0.5583(9) 0.49998(18) 0.0416(10) Uani d 1 . .
    O O3 0.1960(2) 0.5495(8) 0.77556(15) 0.0318(9) Uani d 1 . .
    N N1 0.3749(2) 0.4356(10) 0.61261(17) 0.0279(9) Uani d 1 . .
    H H1N 0.376(3) 0.257(13) 0.603(2) 0.034 Uiso d 1 . .
    C C1 0.3280(4) 0.4895(9) 0.6532(2) 0.0253(13) Uani d 1 . .
    C C2 0.3476(3) 0.6947(10) 0.68408(16) 0.0291(10) Uani d 1 . .
    H H2 0.390918 0.816564 0.677246 0.035 Uiso calc 1 . .
    C C3 0.3040(3) 0.7231(10) 0.72522(17) 0.0284(9) Uani d 1 . .
    H H3 0.317128 0.865235 0.746269 0.034 Uiso calc 1 . .
    C C4 0.2411(3) 0.5422(10) 0.7353(2) 0.0271(12) Uani d 1 . .
    C C5 0.2219(3) 0.3388(10) 0.70439(17) 0.0309(10) Uani d 1 . .
    H H5 0.178674 0.216337 0.711170 0.037 Uiso calc 1 . .
    C C6 0.2650(3) 0.3111(10) 0.66356(16) 0.0286(9) Uani d 1 . .
    H H6 0.251432 0.169414 0.642516 0.034 Uiso calc 1 . .
    C C7 0.4104(2) 0.6254(10) 0.58497(18) 0.0295(10) Uani d 1 . .
    C C8 0.4576(4) 0.5086(9) 0.5444(3) 0.0255(12) Uani d 1 . .
    H H8A 0.507672 0.617418 0.539584 0.031 Uiso calc 1 . .
    H H8B 0.474213 0.319620 0.551754 0.031 Uiso calc 1 . .
    C C9 0.4082(4) 0.5078(10) 0.5000(3) 0.0323(13) Uani d 1 . .
    C C10 0.4544(4) 0.4355(16) 0.4575(3) 0.0487(15) Uani d 1 . .
    H H10A 0.416301 0.407453 0.431853 0.073 Uiso calc 1 . .
    H H10B 0.485339 0.267644 0.462942 0.073 Uiso calc 1 . .
    H H10C 0.492058 0.583596 0.449776 0.073 Uiso calc 1 . .
    C C11 0.2132(3) 0.7601(11) 0.80814(18) 0.0326(10) Uani d 1 . .
    H H11A 0.198941 0.940344 0.795033 0.039 Uiso calc 1 . .
    H H11B 0.271821 0.760281 0.816206 0.039 Uiso calc 1 . .
    C C12 0.1621(3) 0.7016(11) 0.85056(17) 0.0370(11) Uani d 1 . .
    H H12A 0.104273 0.701628 0.842045 0.055 Uiso calc 1 . .
    H H12B 0.171948 0.842421 0.873961 0.055 Uiso calc 1 . .
    H H12C 0.176886 0.523000 0.863171 0.055 Uiso calc 1 . .
    O O4 0.6561(2) 0.6038(8) 0.40666(14) 0.0420(8) Uani d 1 . .
    O O5 0.5875(2) 0.9503(9) 0.49781(19) 0.0435(10) Uani d 1 . .
    O O6 0.4501(2) 0.9546(7) 0.22415(15) 0.0301(8) Uani d 1 . .
    N N2 0.6290(3) 1.0406(9) 0.38715(18) 0.0264(10) Uani d 1 . .
    H H2N 0.641(3) 1.208(13) 0.397(2) 0.032 Uiso d 1 . .
    C C13 0.5832(4) 0.9997(9) 0.3459(3) 0.0276(14) Uani d 1 . .
    C C14 0.6010(3) 0.7971(10) 0.31464(16) 0.0288(10) Uani d 1 . .
    H H14 0.643442 0.671498 0.321243 0.035 Uiso calc 1 . .
    C C15 0.5576(3) 0.7736(10) 0.27343(16) 0.0297(10) Uani d 1 . .
    H H15 0.570438 0.632640 0.252109 0.036 Uiso calc 1 . .
    C C16 0.4955(3) 0.9561(10) 0.2636(2) 0.0261(11) Uani d 1 . .
    C C17 0.4762(3) 1.1597(11) 0.29542(17) 0.0294(10) Uani d 1 . .
    H H17 0.433225 1.283796 0.289051 0.035 Uiso calc 1 . .
    C C18 0.5197(3) 1.1807(10) 0.33630(16) 0.0291(10) Uani d 1 . .
    H H18 0.506319 1.319142 0.357984 0.035 Uiso calc 1 . .
    C C19 0.6629(3) 0.8490(10) 0.41366(16) 0.0276(9) Uani d 1 . .
    C C20 0.7110(4) 0.9482(12) 0.4546(2) 0.0309(12) Uani d 1 . .
    H H20A 0.731238 1.134403 0.448221 0.037 Uiso calc 1 . .
    H H20B 0.758851 0.828301 0.459146 0.037 Uiso calc 1 . .
    C C21 0.6607(3) 0.9520(11) 0.4987(3) 0.0314(12) Uani d 1 . .
    C C22 0.7074(4) 0.9522(15) 0.5434(3) 0.0468(16) Uani d 1 . .
    H H22A 0.670234 0.993332 0.569083 0.070 Uiso calc 1 . .
    H H22B 0.750265 1.090863 0.542116 0.070 Uiso calc 1 . .
    H H22C 0.732011 0.772620 0.548316 0.070 Uiso calc 1 . .
    C C23 0.4662(3) 0.7422(10) 0.19102(18) 0.0321(10) Uani d 1 . .
    H H23A 0.451954 0.562321 0.204233 0.038 Uiso calc 1 . .
    H H23B 0.524691 0.740870 0.182612 0.038 Uiso calc 1 . .
    C C24 0.4147(3) 0.8001(11) 0.14883(17) 0.0360(11) Uani d 1 . .
    H H24A 0.357062 0.805463 0.157740 0.054 Uiso calc 1 . .
    H H24B 0.423055 0.656115 0.125810 0.054 Uiso calc 1 . .
    H H24C 0.430410 0.976165 0.135568 0.054 Uiso calc 1 . .
loop_
    _atom_site_aniso_label
    _atom_site_aniso_U_11
    _atom_site_aniso_U_22
    _atom_site_aniso_U_33
    _atom_site_aniso_U_12
    _atom_site_aniso_U_13
    _atom_site_aniso_U_23
    O1 0.0448(18) 0.028(2) 0.0384(19) -0.0009(15) 0.0072(15) -0.0003(16)
    O2 0.0267(19) 0.059(2) 0.039(2) 0.0075(17) -0.0055(16) -0.007(2)
    O3 0.0274(18) 0.0360(19) 0.032(2) -0.0007(14) 0.0038(15) -0.0065(17)
    N1 0.027(2) 0.029(2) 0.028(2) 0.0025(16) -0.0001(18) 0.003(2)
    C1 0.020(2) 0.034(3) 0.022(3) 0.0030(16) -0.003(2) 0.0009(16)
    C2 0.0237(19) 0.032(3) 0.031(2) -0.0030(17) -0.0004(17) 0.0022(19)
    C3 0.029(2) 0.028(2) 0.029(2) -0.0017(17) -0.0030(18) -0.0004(19)
    C4 0.021(2) 0.029(2) 0.031(3) 0.0067(17) -0.001(2) 0.004(2)
    C5 0.0256(19) 0.032(2) 0.035(2) -0.0019(18) 0.0008(17) 0.002(2)
    C6 0.027(2) 0.028(2) 0.030(2) 0.0009(18) -0.0037(18) -0.0004(18)
    C7 0.026(2) 0.029(3) 0.034(2) 0.0003(18) -0.0044(18) -0.001(2)
    C8 0.025(2) 0.022(2) 0.030(3) 0.0018(15) 0.001(2) 0.0024(16)
    C9 0.032(3) 0.036(3) 0.029(3) 0.0005(17) -0.002(2) 0.0024(18)
    C10 0.038(3) 0.073(4) 0.036(3) 0.008(3) -0.002(3) -0.004(3)
    C11 0.027(2) 0.041(3) 0.030(2) 0.002(2) 0.0008(18) -0.005(2)
    C12 0.036(2) 0.045(3) 0.029(2) 0.002(2) 0.002(2) -0.002(2)
    O4 0.057(2) 0.030(2) 0.0396(19) 0.0004(16) -0.0100(17) -0.0013(16)
    O5 0.031(2) 0.061(3) 0.039(2) -0.0039(16) -0.0005(17) 0.006(2)
    O6 0.0274(17) 0.0349(18) 0.0280(19) 0.0050(14) -0.0025(15) -0.0017(16)
    N2 0.026(2) 0.024(2) 0.028(2) -0.0023(15) -0.0042(17) -0.0044(17)
    C13 0.024(3) 0.027(3) 0.032(4) -0.0048(15) -0.001(2) 0.0032(17)
    C14 0.0260(19) 0.030(3) 0.030(2) 0.0006(18) -0.0009(18) 0.0012(19)
    C15 0.028(2) 0.032(3) 0.029(2) -0.0021(18) 0.0019(18) -0.0038(18)
    C16 0.023(2) 0.033(2) 0.023(3) -0.0039(18) 0.003(2) 0.001(2)
    C17 0.026(2) 0.029(2) 0.034(2) 0.0025(18) 0.0022(16) -0.002(2)
    C18 0.030(2) 0.024(2) 0.033(2) -0.0001(18) 0.0034(18) -0.0014(19)
    C19 0.027(2) 0.026(3) 0.031(2) 0.0010(18) -0.0004(17) 0.0006(19)
    C20 0.027(2) 0.037(3) 0.029(3) -0.001(2) 0.001(2) 0.000(2)
    C21 0.028(3) 0.032(3) 0.035(3) -0.0023(19) 0.000(2) -0.001(2)
    C22 0.034(3) 0.081(4) 0.025(3) -0.005(3) -0.002(2) 0.001(3)
    C23 0.026(2) 0.041(3) 0.029(2) 0.0041(19) 0.0003(18) -0.004(2)
    C24 0.033(2) 0.044(3) 0.030(2) 0.001(2) -0.0009(19) -0.004(2)
_geom_special_details
;
 All esds (except the esd in the dihedral angle between two l.s. planes)
 are estimated using the full covariance matrix.  The cell esds are taken
 into account individually in the estimation of esds in distances, angles
 and torsion angles; correlations between esds in cell parameters are only
 used when they are defined by crystal symmetry.  An approximate (isotropic)
 treatment of cell esds is used for estimating esds involving l.s. planes.
;
loop_
    _geom_bond_atom_site_label_1
    _geom_bond_atom_site_label_2
    _geom_bond_site_symmetry_2
    _geom_bond_distance
    _geom_bond_publ_flag
    O1 C7 . 1.227(6) ?
    O2 C9 . 1.205(7) ?
    O3 C4 . 1.379(8) ?
    O3 C11 . 1.426(6) ?
    N1 C7 . 1.358(7) ?
    N1 C1 . 1.427(8) ?
    N1 H1N . 0.92(6) ?
    C1 C2 . 1.383(8) ?
    C1 C6 . 1.388(8) ?
    C2 C3 . 1.394(7) ?
    C2 H2 . 0.9500 ?
    C3 C4 . 1.393(7) ?
    C3 H3 . 0.9500 ?
    C4 C5 . 1.376(8) ?
    C5 C6 . 1.382(7) ?
    C5 H5 . 0.9500 ?
    C6 H6 . 0.9500 ?
    C7 C8 . 1.518(8) ?
    C8 C9 . 1.516(10) ?
    C8 H8A . 0.9900 ?
    C8 H8B . 0.9900 ?
    C9 C10 . 1.485(11) ?
    C10 H10A . 0.9800 ?
    C10 H10B . 0.9800 ?
    C10 H10C . 0.9800 ?
    C11 C12 . 1.513(7) ?
    C11 H11A . 0.9900 ?
    C11 H11B . 0.9900 ?
    C12 H12A . 0.9800 ?
    C12 H12B . 0.9800 ?
    C12 H12C . 0.9800 ?
    O4 C19 . 1.226(6) ?
    O5 C21 . 1.201(7) ?
    O6 C16 . 1.361(8) ?
    O6 C23 . 1.440(6) ?
    N2 C19 . 1.334(7) ?
    N2 C13 . 1.424(9) ?
    N2 H2N . 0.89(7) ?
    C13 C14 . 1.375(8) ?
    C13 C18 . 1.396(7) ?
    C14 C15 . 1.392(7) ?
    C14 H14 . 0.9500 ?
    C15 C16 . 1.386(8) ?
    C15 H15 . 0.9500 ?
    C16 C17 . 1.394(7) ?
    C17 C18 . 1.384(7) ?
    C17 H17 . 0.9500 ?
    C18 H18 . 0.9500 ?
    C19 C20 . 1.503(8) ?
    C20 C21 . 1.518(9) ?
    C20 H20A . 0.9900 ?
    C20 H20B . 0.9900 ?
    C21 C22 . 1.502(10) ?
    C22 H22A . 0.9800 ?
    C22 H22B . 0.9800 ?
    C22 H22C . 0.9800 ?
    C23 C24 . 1.511(7) ?
    C23 H23A . 0.9900 ?
    C23 H23B . 0.9900 ?
    C24 H24A . 0.9800 ?
    C24 H24B . 0.9800 ?
    C24 H24C . 0.9800 ?
loop_
    _geom_angle_atom_site_label_1
    _geom_angle_atom_site_label_2
    _geom_angle_atom_site_label_3
    _geom_angle_site_symmetry_1
    _geom_angle_site_symmetry_3
    _geom_angle
    _geom_angle_publ_flag
    C4 O3 C11 . . 118.0(4) ?
    C7 N1 C1 . . 125.9(5) ?
    C7 N1 H1N . . 118(4) ?
    C1 N1 H1N . . 116(4) ?
    C2 C1 C6 . . 119.6(6) ?
    C2 C1 N1 . . 122.6(5) ?
    C6 C1 N1 . . 117.5(5) ?
    C1 C2 C3 . . 120.2(5) ?
    C1 C2 H2 . . 119.9 ?
    C3 C2 H2 . . 119.9 ?
    C4 C3 C2 . . 119.7(5) ?
    C4 C3 H3 . . 120.2 ?
    C2 C3 H3 . . 120.2 ?
    C5 C4 O3 . . 116.3(5) ?
    C5 C4 C3 . . 119.8(5) ?
    O3 C4 C3 . . 123.9(5) ?
    C4 C5 C6 . . 120.6(5) ?
    C4 C5 H5 . . 119.7 ?
    C6 C5 H5 . . 119.7 ?
    C5 C6 C1 . . 120.2(5) ?
    C5 C6 H6 . . 119.9 ?
    C1 C6 H6 . . 119.9 ?
    O1 C7 N1 . . 124.4(5) ?
    O1 C7 C8 . . 121.1(4) ?
    N1 C7 C8 . . 114.5(4) ?
    C9 C8 C7 . . 112.4(5) ?
    C9 C8 H8A . . 109.1 ?
    C7 C8 H8A . . 109.1 ?
    C9 C8 H8B . . 109.1 ?
    C7 C8 H8B . . 109.1 ?
    H8A C8 H8B . . 107.8 ?
    O2 C9 C10 . . 123.2(7) ?
    O2 C9 C8 . . 121.5(7) ?
    C10 C9 C8 . . 115.2(5) ?
    C9 C10 H10A . . 109.5 ?
    C9 C10 H10B . . 109.5 ?
    H10A C10 H10B . . 109.5 ?
    C9 C10 H10C . . 109.5 ?
    H10A C10 H10C . . 109.5 ?
    H10B C10 H10C . . 109.5 ?
    O3 C11 C12 . . 106.7(4) ?
    O3 C11 H11A . . 110.4 ?
    C12 C11 H11A . . 110.4 ?
    O3 C11 H11B . . 110.4 ?
    C12 C11 H11B . . 110.4 ?
    H11A C11 H11B . . 108.6 ?
    C11 C12 H12A . . 109.5 ?
    C11 C12 H12B . . 109.5 ?
    H12A C12 H12B . . 109.5 ?
    C11 C12 H12C . . 109.5 ?
    H12A C12 H12C . . 109.5 ?
    H12B C12 H12C . . 109.5 ?
    C16 O6 C23 . . 117.4(4) ?
    C19 N2 C13 . . 127.0(4) ?
    C19 N2 H2N . . 112(4) ?
    C13 N2 H2N . . 121(4) ?
    C14 C13 C18 . . 119.2(6) ?
    C14 C13 N2 . . 122.6(5) ?
    C18 C13 N2 . . 118.1(5) ?
    C13 C14 C15 . . 120.9(5) ?
    C13 C14 H14 . . 119.6 ?
    C15 C14 H14 . . 119.6 ?
    C16 C15 C14 . . 119.9(5) ?
    C16 C15 H15 . . 120.1 ?
    C14 C15 H15 . . 120.1 ?
    O6 C16 C15 . . 124.8(5) ?
    O6 C16 C17 . . 115.6(5) ?
    C15 C16 C17 . . 119.6(5) ?
    C18 C17 C16 . . 119.9(5) ?
    C18 C17 H17 . . 120.0 ?
    C16 C17 H17 . . 120.0 ?
    C17 C18 C13 . . 120.4(5) ?
    C17 C18 H18 . . 119.8 ?
    C13 C18 H18 . . 119.8 ?
    O4 C19 N2 . . 124.0(4) ?
    O4 C19 C20 . . 119.7(4) ?
    N2 C19 C20 . . 116.3(4) ?
    C19 C20 C21 . . 112.3(5) ?
    C19 C20 H20A . . 109.1 ?
    C21 C20 H20A . . 109.1 ?
    C19 C20 H20B . . 109.1 ?
    C21 C20 H20B . . 109.1 ?
    H20A C20 H20B . . 107.9 ?
    O5 C21 C22 . . 121.9(7) ?
    O5 C21 C20 . . 121.7(7) ?
    C22 C21 C20 . . 116.4(5) ?
    C21 C22 H22A . . 109.5 ?
    C21 C22 H22B . . 109.5 ?
    H22A C22 H22B . . 109.5 ?
    C21 C22 H22C . . 109.5 ?
    H22A C22 H22C . . 109.5 ?
    H22B C22 H22C . . 109.5 ?
    O6 C23 C24 . . 107.3(4) ?
    O6 C23 H23A . . 110.3 ?
    C24 C23 H23A . . 110.3 ?
    O6 C23 H23B . . 110.3 ?
    C24 C23 H23B . . 110.3 ?
    H23A C23 H23B . . 108.5 ?
    C23 C24 H24A . . 109.5 ?
    C23 C24 H24B . . 109.5 ?
    H24A C24 H24B . . 109.5 ?
    C23 C24 H24C . . 109.5 ?
    H24A C24 H24C . . 109.5 ?
    H24B C24 H24C . . 109.5 ?
loop_
    _geom_torsion_atom_site_label_1
    _geom_torsion_atom_site_label_2
    _geom_torsion_atom_site_label_3
    _geom_torsion_atom_site_label_4
    _geom_torsion_site_symmetry_1
    _geom_torsion_site_symmetry_2
    _geom_torsion_site_symmetry_3
    _geom_torsion_site_symmetry_4
    _geom_torsion
    _geom_torsion_publ_flag
    C7 N1 C1 C2 . . . . -38.1(8) ?
    C7 N1 C1 C6 . . . . 147.9(5) ?
    C6 C1 C2 C3 . . . . -0.4(7) ?
    N1 C1 C2 C3 . . . . -174.3(5) ?
    C1 C2 C3 C4 . . . . 0.6(7) ?
    C11 O3 C4 C5 . . . . -179.0(4) ?
    C11 O3 C4 C3 . . . . 2.0(7) ?
    C2 C3 C4 C5 . . . . -0.7(7) ?
    C2 C3 C4 O3 . . . . 178.2(4) ?
    O3 C4 C5 C6 . . . . -178.5(4) ?
    C3 C4 C5 C6 . . . . 0.5(7) ?
    C4 C5 C6 C1 . . . . -0.3(7) ?
    C2 C1 C6 C5 . . . . 0.3(7) ?
    N1 C1 C6 C5 . . . . 174.5(5) ?
    C1 N1 C7 O1 . . . . -0.7(8) ?
    C1 N1 C7 C8 . . . . 179.3(5) ?
    O1 C7 C8 C9 . . . . -82.6(6) ?
    N1 C7 C8 C9 . . . . 97.4(5) ?
    C7 C8 C9 O2 . . . . -10.0(7) ?
    C7 C8 C9 C10 . . . . 171.2(5) ?
    C4 O3 C11 C12 . . . . -174.0(4) ?
    C19 N2 C13 C14 . . . . -35.7(9) ?
    C19 N2 C13 C18 . . . . 146.8(5) ?
    C18 C13 C14 C15 . . . . 1.1(8) ?
    N2 C13 C14 C15 . . . . -176.3(5) ?
    C13 C14 C15 C16 . . . . 0.0(7) ?
    C23 O6 C16 C15 . . . . 2.1(7) ?
    C23 O6 C16 C17 . . . . -178.0(4) ?
    C14 C15 C16 O6 . . . . 178.9(5) ?
    C14 C15 C16 C17 . . . . -1.0(7) ?
    O6 C16 C17 C18 . . . . -179.1(4) ?
    C15 C16 C17 C18 . . . . 0.9(7) ?
    C16 C17 C18 C13 . . . . 0.2(7) ?
    C14 C13 C18 C17 . . . . -1.2(8) ?
    N2 C13 C18 C17 . . . . 176.3(5) ?
    C13 N2 C19 O4 . . . . -3.0(9) ?
    C13 N2 C19 C20 . . . . 177.8(5) ?
    O4 C19 C20 C21 . . . . -83.8(6) ?
    N2 C19 C20 C21 . . . . 95.4(5) ?
    C19 C20 C21 O5 . . . . -19.3(8) ?
    C19 C20 C21 C22 . . . . 159.5(5) ?
    C16 O6 C23 C24 . . . . -174.6(4) ?
loop_
    _geom_hbond_atom_site_label_D
    _geom_hbond_atom_site_label_H
    _geom_hbond_atom_site_label_A
    _geom_hbond_site_symmetry_A
    _geom_hbond_distance_DH
    _geom_hbond_distance_HA
    _geom_hbond_distance_DA
    _geom_hbond_angle_DHA
    _geom_hbond_publ_flag
    N1 H1N O1 1_545 0.92(6) 1.98(6) 2.878(6) 165(5) yes
    N2 H2N O4 1_565 0.89(7) 1.98(7) 2.856(6) 168(5) yes
_shelx_space_group_comment
;
The symmetry employed for this shelxl refinement is uniquely defined
by the following loop, which should always be used as a source of
symmetry information in preference to the above space-group names.
They are only intended as comments.
;
_shelx_estimated_absorpt_T_min     0.801
_shelx_estimated_absorpt_T_max     0.978
_shelx_hkl_file
;
   0   1   0    3.40    3.10
   0   2   0 1584.64  116.89
   0   2   0 1769.12  116.49
   0   3   0   14.90    6.90
   0   3   0   20.30    8.70
   0  -4   0  234.68   21.00
   0  -4   0  257.37   21.50
   0  -5   0    1.70    6.30
   0  -5   0    8.40    6.20
  -1   0   0    0.10    0.70
  -1   0   0   -0.80    0.80
   1   0   0   -0.90    0.60
   1   1   0  131.19   10.70
  -1   1   0  140.69   10.90
  -1   1   0  131.99   11.40
  -1   2   0   52.79    6.70
   1   2   0   40.50    6.70
  -1   2   0   52.09    7.80
   1   3   0  116.19   14.30
  -1   3   0  120.49   14.50
   1   3   0   97.79   12.20
  -1   3   0   90.09   11.80
   1  -4   0   27.90    7.30
   1  -4   0   17.10    7.70
  -1  -4   0   32.00    7.90
  -1  -4   0    5.60    8.40
  -1  -5   0  115.79   12.50
   1  -5   0  117.49   12.70
  -1  -5   0   67.09    9.70
  -1   5   0  106.79   11.10
   1  -5   0   79.79   10.40
  -2   0   0   10.90    2.00
  -2   0   0    7.30    1.90
  -2   1   0 1695.13  113.59
   2  -1   0 1596.34  113.09
  -2   1   0 1649.93  113.79
  -2   2   0    6.80    4.80
   2   2   0   -2.30    4.70
  -2   2   0    1.00    5.40
   2   2   0   10.10    3.80
   2   3   0  137.79   15.00
  -2   3   0  140.89   15.20
   2   3   0  182.38   18.50
  -2   3   0  148.39   16.70
  -2  -4   0    2.30    6.20
   2  -4   0    1.20    6.30
   2  -4   0   -6.30    7.50
  -2  -4   0   -3.60    7.10
   2  -5   0  103.89   13.30
  -2  -5   0  143.99   13.90
  -2   5   0  132.79   12.60
   2  -5   0   87.89   13.50
  -3   0   0   -1.00    2.00
  -3   1   0  216.28   15.00
  -3   1   0  187.88   15.00
   3  -1   0  180.98   14.30
  -3   2   0  191.48   16.00
   3   2   0  208.18   16.00
  -3   2   0  191.88   16.80
   3   2   0  188.88   16.30
   3   3   0   37.10    9.30
   3   3   0   50.89   10.80
  -3   3   0   59.09   10.40
  -3   3   0   44.90    8.20
   3  -4   0  362.26   26.80
   3  -4   0  294.07   27.40
  -3   4   0  295.07   25.50
   3  -4   0  368.46   26.80
  -3  -4   0  323.67   27.00
   3  -5   0   75.69   10.30
  -3   5   0   95.89    9.80
   3  -5   0   82.89   10.50
  -3  -5   0   76.59   11.10
  -4   0   0  512.45   35.80
  -4   1   0   10.40    3.80
   4  -1   0   12.20    3.50
  -4   1   0   11.80    3.70
  -4   2   0  413.46   30.70
   4   2   0  400.36   30.50
   4   2   0  412.36   30.30
  -4   2   0  408.36   30.10
   4   3   0    0.60    7.60
  -4   3   0    7.30    6.00
  -4   3   0    5.70    6.90
   4   3   0    7.40    7.30
   4  -4   0   29.10    8.20
  -4  -4   0   42.60    8.60
   4  -4   0   20.80    7.30
  -4   4   0   25.50    6.20
   4  -4   0   25.50    8.20
  -4  -5   0   44.90    8.60
  -4   5   0   25.20    7.10
   5   0   0    2.40    3.90
  -5   0   0    0.80    2.30
  -5   1   0  109.89    9.50
   5  -1   0  100.29    9.50
  -5   1   0  104.99    8.90
   5   1   0   86.49    9.60
   5   2   0   95.29   11.10
  -5   2   0  117.09   11.20
  -5   2   0  115.89   11.70
   5   2   0  120.59   12.50
   5   3   0  221.28   22.30
  -5   3   0  177.88   18.30
   5   3   0  233.98   22.60
  -5   3   0  222.08   19.80
   5  -4   0  120.49   14.50
  -5   4   0  129.89   11.40
  -5  -4   0   95.19   13.00
   5  -4   0  107.29   12.10
  -5  -5   0  108.69   13.00
   6   0   0    9.80    4.50
  -6   1   0  525.45   39.40
   6  -1   0  566.14   40.10
  -6   1   0  564.44   39.90
   6   1   0  585.14   40.70
   6   2   0    1.00    5.90
  -6   2   0    0.00    4.60
   6  -2   0    6.00    1.40
  -6   2   0    5.30    4.50
  -6   3   0    5.30    5.70
  -6   3   0    9.40    6.20
   6   3   0    0.00    8.60
   6  -4   0   17.30    8.00
  -6   4   0   10.60    6.00
  -6   4   0    6.00    5.80
   6  -4   0    6.30    5.90
  -6  -4   0    3.60    6.30
  -6  -5   0   21.30    7.40
  -6   5   0    7.00    5.10
   7   0   0   -2.30    3.90
  -7   1   0  108.49    9.70
  -7   1   0  125.19   10.80
   7   1   0  124.69   12.00
   7  -1   0   98.89   11.20
  -7   2   0  217.48   17.90
   7   2   0  214.68   20.10
  -7   2   0  239.88   18.90
  -7   3   0   98.19    9.30
  -7   3   0   87.49    8.90
   7  -3   0  115.39   12.40
  -7  -3   0   76.69   10.90
  -7   3   0  100.89   12.30
   7  -3   0   97.19   10.10
  -7  -4   0   50.29    9.30
   7  -4   0   30.80    7.10
  -7   4   0   48.20    7.30
  -7   4   0   18.80    7.30
  -7   5   0   79.49    9.30
  -7  -5   0   90.79   11.60
   8   0   0  656.73   47.70
  -8   1   0   20.60    5.70
   8  -1   0   13.90    5.30
   8   1   0    9.80    6.30
   8   2   0   77.19   11.30
  -8   2   0  123.79   11.90
  -8  -3   0   11.20    6.20
  -8   3   0    7.60    4.80
   8  -3   0    6.60    5.10
  -8   3   0    7.20    4.60
  -8  -3   0    7.60    4.50
   8  -4   0   72.39    9.90
  -8   4   0   73.89    9.50
  -8  -4   0   92.89   11.70
  -8   4   0  102.19   10.30
  -8  -5   0   11.40    8.20
  -8   5   0    5.90    4.70
  -8   5   0    7.50    7.00
   9   0   0   -0.90    5.20
   9   1   0  203.98   18.90
   9  -1   0  171.38   16.50
  -9   2   0  182.38   17.70
  -9   3   0    8.40    4.80
  -9  -3   0    5.80    4.70
  -9  -3   0    4.80    4.70
  -9   3   0    4.50    4.90
   9  -3   0    7.20    5.30
  -9  -4   0  101.79   13.60
   9  -4   0   95.29   11.30
  -9   4   0  113.19   11.40
  -9   4   0  141.59   12.10
  -9   5   0   51.99    7.80
  -9   5   0   49.60    7.00
  -9  -5   0   50.39    9.70
  10   0   0   -0.40    5.50
  10  -1   0  512.55   39.60
  10   1   0  529.15   40.80
 -10   2   0    1.90    4.00
  10  -2   0   -0.40    4.00
 -10  -2   0   -2.70    3.90
 -10  -2   0    4.70    4.20
 -10  -2   0    6.60    5.00
  10   2   0   -1.80    7.30
 -10   2   0   -0.10    3.30
 -10  -3   0   11.20    5.10
 -10   3   0   13.10    5.60
  10  -3   0   12.60    5.60
 -10   3   0   15.50    4.90
 -10  -3   0   12.10    5.20
 -10   4   0    0.40    5.90
 -10  -4   0    3.40    8.70
 -10   4   0   -6.10    6.00
  10  -4   0    6.40    5.90
 -10   5   0   11.50    4.40
  11   0   0    1.70    6.20
  11   1   0   50.39   10.50
 -11  -2   0   26.20    6.40
 -11   2   0   25.10    4.30
 -11  -2   0   16.40    5.40
  11  -2   0   29.10    5.60
 -11  -2   0   27.40    5.20
 -11   2   0   27.40    5.30
 -11  -3   0   29.70    6.20
 -11   3   0   23.20    6.50
 -11  -3   0   35.00    6.30
  11  -3   0   18.40    6.10
 -11   3   0   28.00    5.60
 -11   4   0    5.70    6.50
 -11   4   0   -1.40    5.20
  11  -4   0   -1.90    5.30
 -12   0   0  179.88   15.70
  12   0   0  224.58   20.30
 -12   0   0  187.58   14.20
  12  -1   0    1.00    3.80
 -12  -1   0    2.70    3.60
 -12  -1   0    2.60    4.40
 -12   1   0    2.60    2.60
 -12  -1   0    4.40    3.10
 -12  -1   0    0.10    3.70
 -12  -2   0    4.90    4.80
 -12   2   0   -0.50    3.50
 -12  -2   0    3.00    4.30
 -12  -2   0    8.60    6.00
  12  -2   0    9.70    4.70
 -12  -3   0   10.50    5.20
 -12  -3   0   -0.30    5.10
 -12   3   0    3.20    6.10
  12  -3   0    5.10    5.30
 -12   3   0    3.80    4.80
 -12  -3   0    5.10    7.00
  12  -4   0   30.40    6.40
 -12   4   0   38.50    6.30
 -13   0   0   -1.20    2.90
 -13   0   0    1.40    3.30
 -13   0   0    0.70    4.60
 -13  -1   0   26.20    5.10
 -13   1   0   27.00    4.00
 -13  -1   0   31.60    6.30
  13  -1   0   25.30    5.10
 -13   1   0   24.10    6.10
 -13  -1   0   28.00    4.80
 -13  -2   0   98.39   11.80
 -13   2   0   91.79    9.60
 -13  -2   0  107.09   10.60
 -13  -2   0  106.59   10.50
  13  -2   0  108.69   10.10
 -13  -3   0   23.20    5.50
 -13   3   0   22.70    4.90
 -13  -3   0   33.80    6.90
 -13   3   0   33.00    7.40
  13  -3   0   21.90    6.00
 -13  -3   0   15.40    7.10
 -13  -4   0   26.30    4.60
 -13   4   0   17.70    4.60
  13  -4   0   21.00    5.20
 -14   0   0    4.80    4.90
 -14   0   0    1.50    3.40
 -14  -1   0  170.28   13.30
  14  -1   0  153.58   13.30
 -14  -1   0  159.68   14.70
 -14   1   0  155.58   14.30
 -14  -1   0  155.48   13.20
 -14  -2   0   -2.30    4.30
 -14  -2   0   -2.20    5.70
 -14  -2   0    2.90    4.60
  14  -2   0   -1.30    4.30
 -14  -3   0  263.97   21.20
  14  -3   0  264.07   20.00
 -14  -3   0  257.07   19.60
 -14  -3   0  259.37   20.90
 -14   3   0  229.18   19.30
 -14   4   0    3.00    2.90
  14  -4   0    5.10    3.80
 -15   0   0    1.80    4.40
 -15   0   0    0.90    4.80
 -15  -1   0   48.70    6.40
  15  -1   0   50.09    6.30
 -15   1   0   35.40    7.10
 -15  -1   0   34.30    6.90
 -15  -1   0   46.50    6.00
 -15  -2   0   24.00    5.70
 -15  -2   0   24.90    5.30
  15  -2   0   28.00    5.50
 -15  -2   0   29.30    7.60
  15  -3   0  107.99   10.20
 -15  -3   0  108.99   10.60
 -15  -3   0   91.59   11.70
 -15  -3   0  117.69   11.30
 -16   0   0  529.75   39.40
  16   0   0  544.85   38.60
 -16  -1   0    8.50    4.40
  16  -1   0    1.40    3.90
 -16   1   0    7.30    5.10
 -16  -1   0    3.30    4.90
 -16  -1   0    5.70    4.00
 -16  -2   0   36.80    5.70
 -16  -2   0   34.90    6.00
  16  -2   0   28.50    5.50
 -16  -2   0   51.59    8.60
 -16  -3   0    6.50    3.70
 -16  -3   0   -7.60    5.80
  16  -3   0    8.40    3.90
 -16  -3   0    4.50    4.60
  17   0   0    2.80    3.70
 -17   0   0    1.80    4.60
 -17   1   0   18.90    5.50
 -17  -1   0   17.60    5.60
 -17  -1   0   17.70    4.40
  17  -1   0   19.60    4.60
 -17  -1   0   23.90    5.30
 -17  -2   0   13.10    4.60
 -17  -2   0   15.40    4.10
 -17  -2   0   17.10    6.40
  17  -2   0   10.90    4.10
  17  -3   0   14.90    3.90
 -17  -3   0   28.20    4.40
 -17  -3   0   30.90    4.10
  18   0   0    1.00    3.70
 -18   0   0   -0.80    4.20
  18   1   0    1.40    3.40
 -18   1   0   -0.50    4.10
 -18  -1   0   18.50    3.80
  18  -1   0    3.20    3.40
 -18  -1   0    1.70    4.10
 -18  -1   0    3.50    4.50
 -18  -2   0   -2.10    2.80
 -18  -2   0   -1.50    3.10
  18  -2   0    1.00    3.10
 -18  -2   0   -1.60    4.90
  19   0   0    0.00    3.20
 -19   0   0    0.10    3.70
  19  -1   0   76.79    7.10
 -19  -1   0   70.79    7.30
  19   1   0   74.59    7.10
 -19  -1   0   83.89    8.40
   0   0   1    0.10    0.40
   0   0   1    0.60    0.40
   0   0  -1    0.20    0.50
   0   1  -1   -7.30    2.60
   0   1   1   -0.50    3.30
   0   1  -1    2.70    3.70
   0   2   1    1.10    5.00
   0   2  -1    0.20    5.20
   0   2  -1   -4.10    4.30
   0   3   1   -2.50    6.70
   0   3  -1    1.60    7.30
   0   3  -1    2.70    8.50
   0   3   1    0.60    7.50
   0  -4  -1   -3.30    7.40
   0  -4  -1    1.90    8.00
   0  -4   1   17.20    6.60
   0  -4   1   -1.10    7.80
   0  -5  -1   44.70    7.90
   0  -5   1   84.29   11.40
  -1   0  -1   -0.90    1.20
   1   0   1   -0.30    1.20
  -1   0   1    0.30    0.80
  -1   1  -1  665.83   44.30
   1   1   1  565.04   44.20
   1   1   1  630.24   44.50
  -1   1  -1  640.84   44.80
   1   1  -1  643.14   44.30
  -1   1   1  661.63   44.50
   1  -1   1  649.14   43.70
  -1   2  -1   35.80    5.90
  -1   2  -1   44.40    7.20
   1   2   1   35.50    6.50
   1   2  -1   35.90    6.00
   1   2  -1   44.50    7.10
  -1   2   1   36.60    7.20
  -1   2   1   43.10    6.60
   1   3   1  219.98   22.10
   1   3   1  236.98   20.70
  -1   3  -1  189.28   20.80
  -1   3  -1  209.68   20.90
  -1   3   1  219.38   21.40
  -1   3   1  235.98   20.60
   1   3  -1  258.97   21.30
  -1  -4   1   19.70    8.10
   1  -4  -1    9.80    8.50
  -1  -4   1   30.50    8.20
   1  -4  -1   24.30    7.40
   1  -4  -1   27.90    7.40
  -1  -4  -1   -5.20    7.50
   1  -4   1   21.80    8.00
  -1  -4  -1   19.70    6.70
   1  -4   1   23.50    7.10
  -1  -5   1  177.98   16.60
  -1  -5   1  114.19   15.30
   1  -5  -1  128.09   15.70
   1  -5  -1  158.58   15.70
  -1  -5  -1  176.18   16.60
  -1   5   1  194.18   15.50
   1  -5   1  168.08   16.20
   1  -5   1  207.18   16.60
  -2   0  -1 2095.79  145.39
  -2   0   1 2038.20  145.29
   2   0   1 2211.68  145.49
   2   1   1 9624.14  661.23
  -2   1  -1 9786.62  661.13
   2  -1  -1 9999.00  660.73
  -2   1  -1 9455.25  661.43
  -2   1   1 9355.86  661.43
   2  -1   1 9491.35  660.93
  -2   1   1 9742.73  661.33
  -2   2  -1    3.60    4.50
  -2   2  -1    7.40    5.30
   2   2   1    8.80    3.70
   2   2   1    8.40    5.20
   2   2  -1   -0.80    4.30
   2   2  -1   10.80    3.80
  -2   2   1    4.30    5.00
  -2   2   1    5.50    5.90
  -2   3  -1  438.96   38.60
  -2   3  -1  551.64   39.90
   2   3   1  487.05   39.00
   2   3   1  542.25   40.10
   2   3  -1  543.25   39.90
  -2   3   1  511.05   38.50
  -2   3   1  482.75   39.30
   2  -4  -1    5.60    6.00
   2  -4  -1   -5.60    6.70
  -2  -4   1    4.20    6.80
  -2  -4   1  -18.00    7.60
   2  -4  -1   -2.40    6.80
   2  -4   1   -4.00    6.80
   2  -4   1    1.80    6.20
  -2  -4  -1    5.00    6.20
   2  -5  -1  133.99   14.30
   2  -5  -1  102.39   12.70
  -2   5  -1  149.69   13.70
  -2  -5   1  159.78   14.70
  -2   5   1  146.09   13.50
   2  -5   1  139.59   14.10
  -2  -5  -1  141.09   13.90
   2  -5   1   98.29   12.60
   3   0   1   -0.80    3.00
  -3   0  -1    0.40    2.60
  -3   0   1   -1.10    2.20
   3   1   1 2602.84  183.38
  -3   1  -1 2687.23  183.38
  -3   1  -1 2789.22  183.18
  -3   1   1 2768.62  183.28
   3  -1   1 2527.95  182.88
  -3   1   1 2589.54  183.28
   3   2   1   73.69    9.00
   3   2   1   84.69    9.00
  -3   2  -1   93.89    8.60
  -3   2  -1   81.09    9.70
  -3   2   1   83.59   10.10
  -3   2   1   75.39    8.80
   3   2  -1   70.69    8.40
   3   2  -1   88.19    9.20
  -3   3  -1  223.68   20.90
   3   3   1  210.48   20.70
   3   3   1  261.07   21.90
  -3   3  -1  211.28   20.70
   3   3  -1  221.48   21.50
  -3   3   1  232.38   21.20
  -3   3   1  204.48   19.90
   3  -4  -1  389.46   29.90
   3  -4  -1  382.56   30.00
  -3   4  -1  381.16   29.50
  -3  -4   1  337.37   30.40
  -3  -4   1  412.16   30.90
   3  -4  -1  362.06   30.40
  -3  -4  -1  420.76   30.50
   3  -4   1  346.67   30.90
  -3   4   1  387.86   29.30
   3  -4   1  433.76   31.00
  -3   5  -1   37.30    7.80
  -3  -5   1   53.09    8.90
   3  -5  -1   48.10    8.80
   3  -5   1   43.00    8.10
   3  -5   1   48.90    7.90
  -3  -5  -1   74.19    9.80
  -3   5   1   45.80    8.00
   4   0   1  492.15   34.70
  -4   0   1  456.45   34.30
  -4   0  -1  507.25   34.20
  -4   1  -1  116.69   10.00
   4   1   1  109.19   11.20
  -4   1  -1  127.59   10.00
   4  -1  -1  110.29    9.70
   4  -1   1  122.79   10.00
  -4   1   1  128.69   10.50
  -4   1   1   97.79    9.70
   4   2   1  290.07   22.40
  -4   2  -1  281.57   22.50
  -4   2  -1  302.17   21.80
   4   2   1  272.87   21.90
  -4   2   1  274.27   22.40
  -4   2   1  294.87   22.10
   4   2  -1  289.27   22.00
   4   2  -1  262.97   22.00
  -4   3  -1  100.09   12.60
  -4   3  -1   91.59   13.30
   4   3   1   84.19   13.60
   4   3   1  102.09   12.60
  -4   3   1   88.69   12.40
   4   3  -1  120.59   13.90
  -4   3   1   90.59   11.20
   4  -4  -1   97.69   11.10
  -4  -4   1   96.69   12.60
  -4   4  -1   88.59    9.80
   4  -4  -1  123.09   12.30
   4  -4  -1   96.79   13.30
  -4  -4  -1   84.39   11.80
  -4   4   1   96.69    9.70
   4  -4   1   90.89   12.50
   4  -4   1   92.69   12.10
  -4   5  -1   42.40    7.00
  -4  -5   1   23.30    7.60
   4  -5   1   29.20    7.30
  -4  -5  -1   48.50    8.50
  -4   5   1   25.80    6.50
   5   0   1    1.50    4.00
  -5   0  -1    2.80    2.80
   5  -1  -1   97.49    9.60
  -5   1  -1  109.29    9.40
  -5   1  -1  107.19    9.10
   5   1   1   87.29    9.70
  -5   1   1   91.69    8.60
  -5   1   1  115.09    9.70
   5  -1   1  108.69   10.10
  -5   2  -1   93.89    8.70
  -5   2  -1   91.19    9.50
   5   2   1   54.39    8.80
   5   2   1  108.49   10.50
  -5   2   1   80.99    8.90
   5   2  -1   55.59    8.80
  -5   2   1   89.29    9.90
   5  -2   1   76.19    5.90
   5   3   1  258.27   24.10
   5   3   1  265.87   24.10
  -5   3  -1  265.57   23.00
   5   3  -1  296.87   26.00
  -5   3   1  259.77   23.20
  -5   3   1  240.68   22.10
   5  -4  -1   32.00    7.70
  -5   4  -1   37.30    7.40
  -5  -4   1   31.80    8.60
   5  -4  -1   45.50    8.50
  -5   4   1   32.90    6.70
  -5   4   1   23.20    6.80
   5  -4   1   55.29    9.10
  -5  -4  -1   63.89    9.30
  -5   5  -1  131.09   12.40
  -5   5   1  120.79   12.30
  -5  -5  -1  119.99   14.00
  -6   0  -1 4126.09  283.47
   6   0   1 4117.59  284.17
   6   1   1  209.88   17.10
  -6   1  -1  202.08   15.90
  -6   1  -1  196.28   15.40
   6  -1  -1  213.68   16.20
  -6   1   1  179.78   15.00
  -6   1   1  199.28   15.90
   6  -1   1  222.88   16.50
  -6   2  -1  387.96   28.40
   6   2   1  389.76   29.10
  -6   2  -1  380.36   28.30
  -6   2   1  378.06   28.30
  -6   2   1  355.16   28.00
   6   2  -1  359.36   29.00
   6   3   1   10.50    8.60
   6   3   1   18.20    8.90
  -6   3  -1   15.40    7.00
   6  -3  -1   22.50    7.20
  -6   3   1   19.30    6.70
   6   3  -1   23.90    9.60
   6  -3   1   20.30    8.00
  -6   3   1   24.80    7.20
  -6   4  -1   17.00    6.00
  -6   4  -1   13.80    6.20
   6  -4  -1   20.20    6.50
   6  -4   1    9.20    7.60
  -6  -4  -1   14.10    6.90
   6  -4   1   12.60    5.90
  -6   4   1   18.50    6.00
  -6   4   1   12.80    6.60
  -6   5  -1   19.50    6.50
  -6   5  -1   18.60    8.20
  -6  -5  -1   15.10    8.00
   7   0  -1   -1.90    4.00
   7   0   1    0.50    4.30
  -7   1  -1  117.29   11.60
  -7   1  -1  116.39   10.70
   7   1   1  125.09   12.70
   7  -1  -1  131.79   12.20
   7  -1   1  142.49   12.70
   7   1  -1  125.59   13.10
  -7   1   1  125.99   11.70
  -7   2  -1  336.97   28.10
   7  -2  -1  377.86   26.10
  -7   2  -1  397.96   28.80
   7   2   1  388.36   29.80
  -7   2   1  395.66   28.80
  -7   3  -1   66.19    7.60
  -7   3  -1   44.70    6.60
   7   3   1   77.79   14.10
   7  -3  -1   51.29    7.40
  -7  -3   1   48.30    8.30
  -7   3   1   51.19    6.70
  -7   3   1   56.19    9.20
  -7  -3  -1   59.69    8.80
  -7  -3  -1   56.49    6.90
   7  -3   1   62.59    7.70
   7  -3   1   97.59    9.80
  -7   3   1   62.09    6.60
  -7  -4   1   53.39    9.40
  -7   4  -1   32.20    7.20
   7  -4  -1   28.60    7.20
  -7   4  -1   36.20    6.80
  -7  -4  -1   44.80    9.20
  -7   4   1   48.60    7.30
   7  -4   1   31.10    7.00
  -7   4   1   37.90    7.30
  -7   5  -1   41.70    8.60
  -7   5  -1   46.90    7.70
  -7  -5   1   68.39    9.90
  -7   5   1   44.00    7.30
  -7   5   1   47.50    8.70
   8   0  -1  132.09   12.40
   8   0   1   99.09   11.30
   8  -1  -1  760.22   57.09
   8   1   1  805.92   58.09
   8  -1   1  795.02   57.39
   8   1  -1  826.62   57.99
  -8   1   1  815.72   57.09
   8  -2  -1  175.88   13.20
   8   2   1  175.18   18.30
  -8   2  -1  204.48   17.10
  -8   2   1  198.28   17.30
   8   2  -1  206.58   19.00
  -8   3  -1   49.99    6.90
   8  -3  -1   59.59    7.80
  -8  -3   1   53.19    8.70
  -8   3  -1   60.79    7.50
  -8  -3   1   52.69    6.80
   8  -3   1   56.49    7.80
  -8   3   1   67.99    7.10
  -8   3   1   59.09    7.30
  -8  -3  -1   53.09    8.80
  -8  -3  -1   58.59    7.60
  -8   4  -1  115.39   10.90
  -8  -4   1   96.49   12.20
   8  -4  -1   90.59   11.00
  -8   4  -1   90.09   10.60
  -8   4   1   94.39   10.60
   8  -4   1   83.09   10.60
  -8  -4  -1  121.49   13.00
  -8   4   1  113.99   11.30
  -8   5  -1    6.20    5.30
  -8  -5   1    1.50    7.60
  -8  -5  -1   12.00    8.30
  -8   5   1    8.90    4.70
   9   0   1    2.20    5.40
   9   0  -1    2.50    5.10
   9  -1  -1  165.98   16.00
   9   1   1  193.98   18.00
   9  -1   1  167.18   16.40
   9   1  -1  195.48   18.20
   9   2   1   67.79   11.00
   9  -2  -1   73.89    6.20
  -9   2  -1  101.69   11.40
   9   2  -1   76.39   11.40
  -9   2   1  100.99   11.40
   9  -3  -1   13.60    5.80
  -9  -3   1   10.40    5.00
  -9   3  -1   22.30    5.50
  -9   3  -1   21.00    5.40
  -9  -3   1   16.00    5.60
  -9  -3  -1   13.40    5.00
  -9   3   1   21.10    5.70
  -9  -3  -1    9.90    6.40
   9  -3   1   16.60    5.70
  -9  -3  -1   20.50    5.40
  -9   3   1   20.30    5.50
  -9   4  -1   39.00    7.10
  -9  -4   1   15.70    7.60
   9  -4  -1   19.50    6.80
  -9   4  -1   37.60    6.40
   9  -4   1   20.30    6.50
  -9   4   1   33.10    8.20
  -9   4   1   18.60    6.90
  -9   5  -1   20.50    5.80
  -9   5  -1   30.30    6.70
  -9  -5   1   20.80    8.40
  -9   5   1   22.50    5.50
  10   0   1  151.78   15.70
  10   0  -1  148.09   16.00
  10   1   1   71.19   11.20
  10  -1  -1   87.49   11.50
  10  -1   1   70.99   10.10
  10   1  -1   95.89   12.40
  10   2   1    1.90    7.80
  10  -2  -1    3.00    4.10
 -10   2  -1    4.90    3.90
  10  -2  -1    0.40    2.80
 -10  -2   1   -2.60    3.80
 -10  -2   1    6.30    4.30
 -10  -2   1    2.60    5.00
 -10   2  -1    4.00    3.70
 -10   2   1    2.30    3.50
 -10  -2  -1   -3.40    4.70
 -10   2   1    9.20    7.00
 -10  -2  -1    7.90    4.30
  10   2  -1   -5.20    7.40
  10  -2   1    2.20    4.20
 -10  -2  -1    4.30    3.90
 -10   2   1    4.60    4.00
  10  -3  -1    0.00    5.20
 -10   3  -1   -1.90    4.40
 -10   3  -1   -4.40    5.20
 -10  -3   1    1.00    4.90
 -10  -3   1    6.50    5.10
 -10  -3  -1    3.90    4.80
 -10   3   1    5.60    5.80
 -10   3   1    3.90    4.70
  10  -3   1    1.10    5.10
 -10  -3  -1    6.70    4.90
 -10   4  -1   15.10    6.10
 -10   4  -1   13.10    5.90
  10  -4  -1    4.30    5.90
 -10  -4  -1    3.90    7.70
 -10   4   1    3.20    6.10
  10  -4   1    2.30    5.60
 -10   4   1   11.70    7.60
 -10   5  -1    9.20    5.90
 -10   5  -1   20.70    4.90
 -10   5   1    6.90    4.40
 -10   5   1   18.00    5.90
  11   0  -1   -0.40    6.00
  11   0   1    3.60    6.60
  11   1   1  202.18   21.90
  11   1  -1  216.28   22.30
 -11  -2   1    3.90    5.40
 -11   2  -1    5.50    3.80
 -11  -2   1    5.10    4.50
  11  -2  -1    3.50    4.20
 -11  -2   1    4.20    4.20
 -11   2  -1    6.60    4.10
 -11   2   1   -2.10    3.80
 -11  -2  -1    2.30    4.60
 -11  -2  -1   -3.80    5.10
 -11  -2  -1    4.80    4.30
 -11   2   1    7.60    4.00
  11  -2   1    4.50    4.40
 -11  -3   1  130.09   12.00
 -11  -3   1  108.29   11.80
 -11  -3   1  110.99   13.00
 -11   3  -1  116.39   11.00
  11  -3  -1  122.69   12.10
 -11   3  -1  112.09   11.60
 -11  -3  -1  104.79   11.80
 -11   3   1  110.69   10.90
 -11  -3  -1  129.09   11.60
  11  -3   1  125.29   11.90
 -11   3   1  113.99   11.50
 -11   4  -1   -0.70    4.90
  11  -4  -1    6.20    5.70
 -11   4  -1    1.40    6.50
  11  -4   1   -1.20    5.10
 -11   4   1    4.20    5.80
 -11   4   1    2.90    6.60
 -12   0   1   55.79    5.60
 -12   0  -1   49.30    5.40
  12   0  -1   55.79   10.60
 -12   0   1   53.49    7.50
 -12   0  -1   72.09    8.30
  12   0   1   61.39   10.70
 -12  -1   1    8.40    4.60
  12  -1  -1   11.10    4.10
 -12  -1   1    8.10    4.10
 -12  -1   1    4.60    3.70
 -12   1  -1    3.70    2.80
 -12   1   1    6.80    2.90
 -12   1   1    5.10    4.90
 -12  -1  -1    5.20    3.80
 -12  -1  -1    7.90    4.70
 -12  -1  -1    8.60    3.30
  12  -1   1    9.80    4.20
 -12  -1  -1    5.90    4.00
 -12  -2   1   37.80    6.50
 -12   2  -1   38.70    5.70
 -12  -2   1   42.30    6.10
  12  -2  -1   46.70    6.60
 -12  -2   1   38.10    7.90
 -12  -2  -1   44.90    7.00
  12  -2   1   46.50    6.80
 -12   2   1   46.80    6.00
 -12  -2  -1   49.40    6.40
 -12  -2  -1   45.30    8.10
 -12  -3   1   13.50    5.30
  12  -3  -1   10.10    5.70
 -12   3  -1    3.70    5.90
 -12  -3   1    7.00    6.60
 -12  -3   1    8.20    5.70
 -12   3  -1    8.10    4.60
  12  -3   1    6.80    5.40
 -12   3   1    6.30    4.80
 -12  -3  -1    5.80    4.70
 -12  -3  -1    8.20    5.50
 -12   3   1   11.60    7.00
  12  -4  -1    4.30    5.30
 -12   4  -1    9.40    5.00
 -12   4  -1   10.00    6.70
 -12  -4  -1    8.10    4.70
  12  -4   1    3.80    5.00
 -12   4   1   13.70    6.90
 -12   4   1   -1.30    5.10
 -13   0   1    2.10    2.80
 -13   0  -1    2.20    3.40
 -13   0  -1   -1.20    4.50
 -13   0   1    1.10    4.50
 -13   0   1   -1.10    3.10
 -13   0   1    0.50    3.00
 -13   0  -1   -2.90    2.70
 -13  -1   1   88.69   10.00
  13  -1  -1   94.69    8.50
 -13  -1   1   76.09    8.50
 -13  -1   1   73.69    8.20
 -13   1  -1   74.59    9.80
 -13   1  -1   75.49    7.10
 -13  -1  -1   82.49    9.60
 -13  -1  -1   79.69    8.40
 -13  -1  -1   78.19    8.40
  13  -1   1   75.69    8.30
 -13   1   1   78.09    9.70
 -13  -2   1   36.30    7.90
 -13  -2   1   36.80    6.30
  13  -2  -1   45.10    6.70
 -13  -2   1   40.60    6.70
 -13  -2  -1   37.20    7.90
 -13  -2  -1   43.30    6.60
  13  -2   1   56.59    6.90
 -13   2   1   38.00    5.60
 -13  -2  -1   50.49    6.50
 -13  -3   1   73.89   11.10
 -13  -3   1  108.49   11.90
 -13   3  -1  104.09    9.80
 -13   3  -1  109.09   10.70
 -13  -3   1   99.49   10.20
  13  -3  -1   99.79   10.90
  13  -3   1  112.09   11.10
 -13   3   1   89.59    9.90
 -13  -3  -1  119.29   11.10
 -13  -3  -1  117.09   11.50
 -13   3   1  108.09   11.20
 -13   4  -1    1.90    4.00
  13  -4  -1    3.70    4.50
 -13  -4  -1    0.20    3.60
 -13   4   1    1.10    4.40
  13  -4   1   -2.20    4.10
 -14   0  -1   35.00    4.60
 -14   0  -1   34.40    5.30
 -14   0   1   30.10    6.90
 -14   0   1   36.00    5.20
 -14   0  -1   43.00    7.10
 -14  -1   1   36.60    7.10
  14  -1  -1   33.90    5.70
 -14   1  -1   28.20    6.50
 -14  -1   1   37.50    5.40
 -14   1  -1   27.60    4.30
 -14  -1   1   23.60    5.30
 -14  -1  -1   25.30    6.20
 -14   1   1   25.60    6.20
 -14  -1  -1   34.80    5.30
  14  -1   1   31.20    5.40
 -14  -1  -1   28.50    5.30
 -14  -2   1   42.90    6.40
 -14  -2   1   47.60    8.40
 -14  -2   1   43.30    6.90
  14  -2  -1   45.30    6.70
 -14  -2  -1   46.10    8.50
 -14  -2  -1   51.99    7.20
 -14  -2  -1   50.09    6.60
  14  -2   1   49.60    6.80
 -14  -3   1   19.20    6.30
 -14  -3   1   16.80    5.10
  14  -3  -1    5.20    4.80
 -14  -3   1   24.70    7.10
 -14   3  -1    8.40    4.50
 -14  -3  -1    9.60    5.90
 -14  -3  -1    4.80    4.50
 -14   3   1    4.90    4.10
  14  -3   1   16.30    5.30
 -14   4  -1    7.70    3.30
  14  -4  -1   12.60    4.20
 -14   4   1   12.30    3.40
  14  -4   1   14.50    4.30
 -15   0  -1   -0.20    3.30
 -15   0   1    0.80    4.70
 -15   0  -1   -2.90    4.40
 -15  -1   1   35.60    7.30
 -15  -1   1   45.20    6.10
 -15  -1   1   51.69    6.70
  15  -1  -1   43.00    6.40
 -15   1  -1   49.80    7.50
 -15  -1  -1   42.20    7.40
 -15  -1  -1   55.79    6.80
 -15   1   1   53.19    7.70
  15  -1   1   65.79    7.00
 -15  -1  -1   48.80    6.10
 -15  -2   1    4.70    4.30
  15  -2  -1    5.40    4.30
 -15  -2   1    4.40    6.30
 -15  -2   1    4.60    4.60
 -15  -2  -1   -1.40    4.50
 -15  -2  -1    8.20    4.50
 -15  -2  -1    6.80    6.30
  15  -2   1    2.20    4.20
 -15  -3   1  123.69   10.70
 -15  -3   1   86.09   11.80
  15  -3  -1  125.29   10.50
 -15  -3   1  116.79   11.70
 -15   3   1   97.69    9.30
  15  -3   1   95.99    9.90
 -15  -3  -1  107.79   10.00
 -15  -3  -1   99.59   11.10
 -16   0  -1  145.99   13.20
 -16   0   1  140.59   13.30
  16   0  -1  137.09   12.00
  16  -1  -1   21.50    4.80
 -16  -1   1   16.30    4.50
 -16  -1   1   15.60    4.80
 -16   1  -1   12.90    5.40
 -16  -1   1   18.40    5.90
 -16  -1  -1   14.90    4.50
  16  -1   1   19.90    4.80
 -16   1   1   17.80    5.60
 -16  -1  -1   26.40    6.40
 -16  -1  -1   16.80    4.90
 -16  -2   1   90.69    9.30
 -16  -2   1   91.39   11.50
 -16  -2   1   85.29    9.40
  16  -2  -1   79.59    8.80
  16  -2   1   80.49    8.80
 -16  -2  -1  102.89    9.40
 -16  -2  -1   89.19   11.50
 -16  -2  -1   80.09    9.20
 -16  -3   1   84.39    8.20
 -16  -3   1   80.99    9.00
  16  -3  -1   63.79    7.50
 -16  -3   1   71.49    8.90
 -16  -3  -1   97.79    9.00
  16  -3   1   67.39    7.70
 -16  -3  -1   71.89    7.30
 -17   0  -1   -0.10    4.40
  17   0  -1    0.70    3.70
  17   0   1    3.00    3.60
 -17   0   1   -2.80    4.30
 -17  -1   1   78.69    8.10
 -17   1  -1   78.29    8.80
 -17  -1   1   65.29    7.00
  17  -1  -1   61.89    7.20
 -17  -1   1   55.99    8.20
 -17   1   1   72.29    8.50
 -17  -1  -1   82.89    8.10
 -17  -1  -1   68.09    7.00
  17  -1   1   60.99    7.40
 -17  -1  -1   69.29    8.90
 -17  -2   1    4.70    4.20
  17  -2  -1    2.60    3.60
 -17  -2   1    2.40    5.80
 -17  -2   1    3.20    3.80
 -17  -2  -1    6.50    6.40
 -17  -2  -1    7.60    3.70
 -17  -2  -1    4.40    4.20
  17  -2   1    4.50    3.70
  17  -3  -1   67.09    6.80
 -17  -3   1   72.89    7.60
 -17  -3   1   78.49    7.50
 -17  -3  -1   78.49    7.50
 -17  -3  -1   76.09    8.10
  18   0  -1    6.60    4.00
 -18   0   1    8.60    4.70
  18   0   1    8.50    3.80
 -18   0  -1    8.50    4.60
  18  -1  -1   50.19    6.10
 -18  -1   1   54.79    6.60
 -18  -1   1   59.89    7.90
 -18   1  -1   55.19    7.10
 -18  -1   1   52.39    6.10
  18   1   1   55.99    6.30
 -18  -1  -1   52.69    6.00
 -18  -1  -1   47.00    7.40
  18  -1   1   56.79    6.20
 -18  -1  -1   65.39    7.20
  18   1  -1   60.79    6.40
 -18   1   1   53.79    7.10
  18   2   1   -1.40    2.50
 -18  -2   1   -0.90    3.00
  18  -2  -1    0.10    3.00
 -18  -2   1   -1.30    3.10
 -18  -2   1    1.40    4.90
 -18  -2  -1    6.00    5.20
 -18  -2  -1    5.30    3.40
 -18  -2  -1    7.20    3.20
  18  -2   1    1.30    3.10
  19   0   1   -3.30    3.10
 -19   0   1    0.00    3.60
 -19   0  -1   -1.20    3.60
  19   0  -1   -0.50    3.10
 -19   1  -1  114.69    9.90
  19   1   1  104.89    8.90
 -19  -1   1  114.29   10.10
  19  -1  -1  110.19    9.20
 -19  -1   1  102.09    9.40
  19   1  -1  100.69    8.90
 -19  -1  -1  109.79    9.30
 -19  -1  -1  106.09   10.30
  19  -1   1  108.99    9.00
   0   0   2 1299.47   90.59
   0   0   2 1322.67   90.49
   0   0  -2 1332.97   90.69
   0   1  -2 1634.74  114.69
   0   1   2 1616.94  113.99
   0   1   2 1733.83  114.59
   0   1  -2 1653.53  114.19
   0   2  -2 4271.57  309.57
   0   2   2 4726.53  309.47
   0   2  -2 4475.95  308.97
   0   3   2   26.30    8.20
   0   3  -2   32.50    8.60
   0   3   2   26.40    9.40
   0  -4   2  107.39   13.30
   0  -4  -2  121.59   13.30
   0  -4   2  107.19   13.50
   0  -4  -2  103.79   12.70
   0  -4  -2  129.49   13.30
   0  -5   2  143.69   15.00
   0  -5   2  123.09   14.70
   0  -5  -2  157.58   15.20
  -1   0  -2    0.00    1.80
  -1   0   2    0.00    1.10
   1   0   2   -0.50    1.40
   1   1   2  651.73   46.90
   1   1   2  706.43   47.30
  -1   1  -2  698.23   46.90
  -1   1  -2  675.33   47.50
   1  -1   2  667.23   46.70
   1   1  -2  666.53   46.90
  -1   1   2  706.13   47.30
   1   1  -2  634.74   47.30
   1   2   2  258.37   20.00
  -1   2  -2  253.67   20.20
  -1   2  -2  260.07   19.10
  -1   2   2  256.87   19.90
   1   2  -2  229.68   19.10
   1   2  -2  245.08   20.20
   1   3   2  150.08   16.10
   1   3   2  175.08   18.80
  -1   3  -2  157.68   17.60
   1   3  -2  167.38   18.20
  -1   3   2  169.68   16.80
  -1   3   2  152.58   17.40
   1  -4  -2   26.80    9.10
  -1  -4   2   35.70    9.70
  -1  -4   2   58.39    9.40
   1  -4  -2   52.89    8.50
   1  -4  -2   68.79    9.20
  -1  -4  -2   54.79    8.40
  -1  -4  -2   53.09    9.00
   1  -4   2   40.30    9.40
   1  -4   2   54.79    9.10
  -1  -5   2  144.59   15.20
   1  -5  -2  139.69   15.10
  -1  -5   2  161.18   15.60
   1  -5   2  166.38   15.40
   1  -5   2  172.38   16.60
  -2   0   2    6.10    2.00
  -2   0  -2    5.00    2.90
   2   0   2    8.70    2.90
  -2   1  -2 8041.70  554.54
   2   1   2 8194.58  554.74
  -2   1  -2 8061.69  554.94
   2  -1   2 7994.70  554.44
  -2   1   2 8121.59  554.84
   2   2   2    7.60    5.40
   2   2   2   12.50    3.70
  -2   2  -2    7.50    5.40
  -2   2  -2   12.30    4.30
  -2   2   2    7.60    5.90
   2   2  -2   -7.00    4.00
   2   2  -2    7.50    5.50
  -2   2   2   10.60    5.30
  -2   3  -2   42.50    9.40
   2   3   2   44.50   10.70
   2   3   2   29.30    8.60
  -2   3   2   48.20   10.00
  -2   3   2   46.50    9.30
   2   3  -2   50.89   10.10
   2  -4  -2    5.50    7.60
   2  -4  -2   15.40    7.70
  -2  -4   2    2.90    7.10
   2  -4  -2    4.60    6.00
  -2  -4   2   28.00    7.50
   2  -4   2    5.30    7.50
  -2  -4  -2    7.90    5.80
   2  -4   2   15.00    6.60
  -2  -4  -2   10.40    6.80
  -2  -5   2  138.79   14.90
   2  -5  -2  138.09   14.20
   2  -5   2  109.99   14.10
  -2  -5  -2  137.39   13.90
   2  -5   2  123.99   14.20
  -2   5   2  137.49   13.70
  -3   0   2    0.70    2.40
   3   0   2   -2.90    3.30
  -3   0  -2    1.10    3.10
   3   1   2 3094.99  221.08
  -3   1  -2 3227.48  220.98
  -3   1  -2 3274.57  220.68
  -3   1   2 3411.96  220.98
  -3   1   2 3150.88  220.88
   3  -1   2 3100.39  220.68
  -3   2  -2   15.10    4.50
   3   2   2   18.80    6.00
  -3   2  -2   23.20    5.90
   3   2   2   13.10    4.60
   3   2  -2    9.10    4.50
   3   2  -2   13.30    5.90
  -3   2   2   19.70    5.60
  -3   2   2    9.40    6.10
  -3   3  -2   46.80    9.10
   3   3   2   33.80    9.10
  -3   3   2   42.20    8.60
   3   3  -2   85.89   11.70
  -3   3   2   44.30    9.70
  -3   4  -2  159.68   14.40
   3  -4  -2  174.78   16.00
  -3  -4   2  128.19   16.40
  -3  -4   2  156.58   16.20
   3  -4  -2  159.68   16.90
   3  -4  -2  168.68   16.20
  -3   4   2  130.79   14.30
   3  -4   2  133.19   15.80
   3  -4   2  190.18   16.70
  -3  -4  -2  208.48   16.40
   3  -5  -2   46.30    8.80
  -3  -5   2   32.30    9.20
  -3   5  -2   47.60    7.70
   3  -5   2   50.29    8.60
   3  -5   2   60.69    9.30
  -3   5   2   52.99    8.10
  -3  -5  -2   53.29    9.50
  -4   0   2 4721.23  344.37
  -4   0  -2 5185.18  344.67
   4   0   2 5138.99  344.87
   4   1   2   70.69    7.90
  -4   1  -2   67.29    7.20
  -4   1  -2   71.09    7.70
  -4   1   2   75.99    7.30
  -4   1   2   69.29    7.20
   4  -1   2   71.69    6.80
   4   2   2  316.17   23.30
   4   2   2  268.37   22.70
  -4   2  -2  285.97   22.20
  -4   2  -2  322.97   23.40
  -4   2   2  300.57   23.30
   4   2  -2  281.67   22.60
  -4   2   2  294.27   22.90
   4   3   2  415.96   33.00
  -4   3  -2  432.16   32.90
  -4   3   2  385.36   33.00
   4   3  -2  449.46   33.60
  -4   3   2  372.86   31.90
   4  -4  -2   25.60    8.00
   4  -4  -2   41.20    8.80
  -4  -4   2   17.10    8.20
  -4   4  -2   44.30    7.00
  -4  -4   2   75.29    9.90
   4  -4   2   28.60    8.80
  -4  -4  -2   48.20    9.10
  -4   4   2   24.00    6.80
  -4   5  -2   18.50    6.50
  -4  -5   2   25.60    7.60
  -4   5   2    8.20    5.50
   4  -5   2   23.60    7.10
  -4  -5  -2   24.70    6.80
   4  -5   2   16.00    6.90
   5   0   2    0.90    4.20
  -5   0  -2   -4.20    2.90
   5   1   2  120.29   11.90
  -5   1  -2  112.09    9.60
   5  -1  -2   99.79    9.60
  -5   1  -2  107.29    9.60
  -5   1   2   97.29    8.80
  -5   1   2  115.79   10.10
   5  -1   2  112.29   10.40
   5   2   2   32.00    7.30
   5   2   2   59.99    8.70
  -5   2  -2   52.49    6.50
  -5   2  -2   55.49    7.60
  -5   2   2   52.49    7.40
  -5   2   2   40.20    7.00
  -5   3  -2  142.39   16.00
   5   3   2  154.48   16.50
  -5   3   2  142.49   15.50
  -5   3   2  142.49   16.20
   5   3  -2  168.18   18.80
   5  -4  -2   16.20    7.40
   5  -4  -2   18.70    7.10
  -5   4  -2   10.20    5.70
  -5  -4   2   15.70    7.40
  -5   4   2   14.10    5.80
   5  -4   2   21.60    7.30
  -5   4   2   13.60    6.40
  -5  -4  -2   16.30    7.50
   5  -4   2   17.80    7.90
  -5  -5   2  201.48   19.00
  -5   5  -2  213.68   17.50
  -5   5   2  191.38   16.90
  -5  -5  -2  207.68   18.80
  -6   0  -2 2423.56  165.88
   6   0   2 2381.06  166.38
  -6   1  -2  180.48   14.40
  -6   1  -2  189.08   14.60
   6  -1  -2  174.38   14.70
   6   1   2  195.58   16.50
  -6   1   2  163.98   13.60
   6  -1   2  210.18   15.60
  -6   1   2  184.08   14.80
   6   2   2  163.38   15.20
  -6   2  -2  139.39   13.50
  -6   2  -2  162.08   14.20
  -6   2   2  160.68   14.30
  -6   2   2  160.98   13.70
   6   2  -2  143.79   15.10
   6   3   2   18.60    9.10
  -6   3  -2   20.00    7.10
   6  -3  -2   19.30    7.20
  -6   3   2   10.40    4.40
  -6   3   2   19.20    5.40
   6   3  -2   35.10   11.60
   6  -3   2    6.90    7.00
  -6   3   2   15.10    6.80
  -6  -4   2  172.88   18.80
   6  -4  -2  219.68   17.90
  -6   4  -2  195.28   17.60
  -6   4   2  190.18   17.70
  -6  -4  -2  219.18   19.00
   6  -4   2  201.78   19.30
  -6   4   2  242.58   17.90
   6  -5  -2   33.50    6.80
  -6  -5   2   53.49    9.50
  -6   5  -2   42.90    7.30
  -6  -5  -2   56.69    9.60
  -6   5   2   46.00    6.90
   7   0   2   -0.50    4.30
  -7   0  -2    3.80    3.10
  -7   1  -2  488.65   35.50
   7  -1  -2  464.65   35.80
   7   1   2  517.25   36.90
  -7   1  -2  500.35   35.80
  -7   1   2  518.75   36.00
   7  -1   2  473.45   36.10
  -7   2  -2  121.89   11.80
  -7   2  -2  112.19   11.20
   7   2   2  109.59   12.40
  -7   2   2  111.79   11.80
   7   2  -2   91.29   11.80
  -7   3  -2    3.80    4.80
   7  -3  -2    7.90    5.10
   7   3   2   14.30    9.20
  -7  -3   2    4.40    5.70
   7  -3   2   17.00    6.90
  -7   3   2    9.10    7.00
  -7  -3  -2   12.60    4.40
  -7  -3  -2    7.30    6.00
  -7   3   2   10.80    4.50
   7  -3   2   14.60    5.10
  -7   3   2   10.80    4.80
  -7   4  -2  129.09   11.80
  -7   4  -2  117.79   11.30
   7  -4  -2   96.39   11.50
  -7   4   2  118.89   11.80
  -7  -4  -2  109.19   13.40
  -7   4   2  104.19   11.50
  -7  -5   2   26.20    8.30
   7  -5  -2   12.30    5.50
  -7   5  -2   18.60    5.90
  -7  -5  -2   59.09    9.60
  -7   5   2   25.80    5.80
   8   0  -2   -5.10    4.30
   8   0   2    5.60    5.10
   8  -1  -2  291.07   23.50
   8   1   2  309.77   25.00
   8  -1   2  288.67   24.00
   8   1  -2  316.87   24.70
  -8   1   2  301.07   23.30
   8   2   2  116.69   14.40
  -8   2  -2  175.58   14.60
   8   2  -2  155.98   16.80
  -8   2   2  151.38   14.70
  -8  -3   2    1.10    4.70
  -8   3  -2    3.30    4.60
   8  -3  -2    6.90    5.20
  -8   3  -2    5.00    5.20
  -8   3   2    3.50    4.30
  -8  -3  -2    4.50    6.10
  -8   3   2   -0.70    4.70
  -8  -3  -2    6.20    4.50
   8  -3   2    8.30    5.20
  -8   4  -2   25.50    6.60
  -8  -4   2   17.60    7.40
  -8   4  -2   31.90    7.10
   8  -4  -2   13.10    6.60
  -8   4   2   18.50    6.90
   8  -4   2   17.60    6.40
  -8   4   2   16.90    6.40
  -8   5  -2   16.70    7.30
  -8  -5   2    4.80    7.90
   8  -5  -2    1.40    4.80
  -8   5   2    4.00    5.40
  -8  -5  -2    7.00    8.00
  -8   5   2    6.30    7.10
   9   0   2   -3.70    5.00
   9   0  -2   -2.30    4.80
   9   1   2  190.98   18.70
   9  -1  -2  189.08   17.40
   9   1  -2  208.78   19.30
   9  -1   2  182.68   17.70
  -9   1   2  212.58   17.60
   9   2   2   89.49   12.00
   9   2  -2   82.39   12.20
  -9   2   2   96.99   11.50
  -9  -3   2    5.70    4.80
  -9  -3   2    9.00    4.60
  -9   3  -2   14.30    5.10
  -9   3  -2    5.70    5.10
   9  -3  -2   12.50    5.60
  -9  -3  -2    5.20    6.30
  -9  -3  -2    9.40    4.90
  -9   3   2    3.90    5.40
  -9   3   2    8.70    5.10
  -9  -3  -2    5.70    5.10
   9  -3   2    9.80    5.20
  -9   4  -2   18.00    7.40
  -9  -4   2   14.30    6.90
   9  -4  -2    7.90    6.60
  -9   4  -2   11.00    5.80
  -9   4   2   15.00    8.00
   9  -4   2   10.60    5.90
  -9   4   2    8.50    6.00
  -9  -4  -2   16.30    7.90
  -9   5  -2    7.60    6.30
  -9   5  -2    7.90    4.50
  -9  -5   2    7.70    8.00
  -9  -5  -2   26.20    8.30
  -9   5   2    5.40    4.40
  -9   5   2   17.10    6.50
  10   0   2   -0.60    5.90
  10   0  -2    0.60    5.70
  10  -1  -2  272.27   27.00
  10   1   2  240.08   22.60
  10  -1   2  210.88   21.30
  10   1  -2  275.67   23.00
 -10   2  -2    6.70    4.60
 -10  -2   2    8.30    4.10
  10  -2  -2   10.50    4.20
 -10  -2   2    6.60    4.40
 -10  -2   2    9.30    5.30
 -10   2  -2    8.50    4.30
  10   2   2   13.50    8.20
 -10   2   2    7.60    3.90
 -10  -2  -2    9.10    4.40
 -10  -2  -2    4.60    4.30
 -10   2   2   13.60    7.20
 -10  -2  -2    9.20    5.20
  10   2  -2    7.10    8.00
  10  -2   2    4.60    4.50
 -10   2   2    7.20    3.90
 -10   3  -2   42.40    7.90
 -10  -3   2   52.69    7.10
 -10   3  -2   50.19    6.30
 -10  -3   2   51.39    7.30
 -10  -3   2   41.60    8.20
  10  -3  -2   52.19    7.70
 -10   3   2   54.69    6.80
  10  -3   2   55.89    7.50
 -10  -3  -2   32.60    7.00
 -10  -3  -2   54.79    7.40
 -10   3   2   53.79    7.10
  10  -4  -2  110.99   12.50
 -10   4  -2  138.99   12.00
 -10   4  -2  112.49   11.90
 -10   4   2  119.19   11.70
  10  -4   2  112.99   11.70
 -10   4   2  143.99   12.40
 -10  -4  -2  106.79   13.80
 -10   5  -2   19.40    5.30
 -10   5  -2   30.00    6.10
 -10   5   2   26.30    5.50
 -10   5   2   34.00    6.80
  11   0  -2   -8.40    5.90
  11   0   2    5.40    6.80
  11   1   2   94.49   13.60
  11   1  -2  109.29   14.30
  11  -2  -2   47.10    6.20
 -11   2  -2   40.00    5.90
 -11  -2   2   40.50    7.30
 -11  -2   2   43.20    6.60
 -11   2  -2   32.20    5.10
 -11  -2   2   37.60    5.90
 -11   2   2   42.50    5.80
 -11   2   2   32.40    5.70
 -11  -2  -2   43.10    7.50
 -11  -2  -2   48.20    6.30
 -11  -2  -2   48.10    6.60
  11  -2   2   44.80    6.40
  11  -3  -2   63.19    8.60
 -11  -3   2   68.99    8.20
 -11   3  -2   77.69    8.70
 -11   3  -2   78.49    8.20
 -11  -3   2   58.59    9.50
 -11  -3   2   57.59    8.40
 -11   3   2   75.09    7.90
 -11   3   2   65.39    8.90
  11  -3   2   61.39    8.30
 -11  -3  -2   67.19    8.10
 -11  -3  -2   70.09    8.50
 -11   4  -2   25.60    6.40
  11  -4  -2   26.30    6.90
 -11   4  -2   32.60    7.90
 -11   4   2   28.90    6.80
 -11   4   2   33.40    7.20
  11  -4   2   34.50    6.50
 -12   0  -2  199.88   15.50
  12   0   2  239.08   21.40
 -12   0  -2  209.88   17.00
 -12   0   2  201.18   15.50
  12   0  -2  257.07   21.60
 -12   0   2  196.78   16.80
  12  -1  -2   -0.30    3.90
 -12  -1   2    4.60    3.50
 -12   1  -2    0.30    2.80
 -12  -1   2   -1.00    3.60
 -12  -1   2    6.60    4.50
 -12  -1  -2    2.70    3.90
 -12  -1  -2    6.00    3.10
 -12  -1  -2    2.40    3.90
 -12   1   2    5.30    4.80
 -12  -1  -2    3.40    4.60
 -12  -2   2    5.10    5.00
  12  -2  -2   10.50    4.80
 -12  -2   2    9.20    4.50
 -12  -2   2   10.90    6.00
  12  -2   2   13.30    5.00
 -12   2   2    5.30    4.00
 -12  -2  -2    9.10    6.10
 -12  -2  -2   18.30    5.10
 -12  -2  -2   13.30    5.20
  12  -3  -2   12.90    5.70
 -12  -3   2    7.10    6.50
 -12   3  -2   12.90    6.50
 -12   3  -2   11.60    4.70
 -12  -3   2    7.50    5.80
 -12  -3   2   11.30    5.30
 -12  -3  -2   10.00    5.30
  12  -3   2    8.00    5.50
 -12   3   2   12.60    5.10
 -12   3   2   16.80    6.20
 -12  -3  -2    6.50    5.50
  12  -4  -2    4.40    5.30
 -12   4  -2    8.80    4.50
 -12  -4  -2   -6.20    4.20
 -12   4   2    5.60    5.50
 -12   4   2    6.00    6.50
  12  -4   2    7.30    5.00
 -13   0   2   -3.50    4.50
 -13   0  -2    3.70    2.90
 -13   0  -2   -5.10    4.30
 -13   0   2   -1.80    3.20
 -13   0   2   -2.10    3.00
 -13  -1   2   68.69    8.20
 -13  -1   2   84.49    9.80
 -13  -1   2   83.19    8.10
  13  -1  -2   77.79    8.50
 -13   1  -2   75.79    7.10
 -13   1   2   85.79    9.40
 -13  -1  -2   76.69    8.30
 -13  -1  -2   86.29    8.60
 -13  -1  -2   70.49    9.20
 -13  -1  -2   79.39    7.40
  13  -1   2   77.99    8.40
 -13  -2   2   20.40    6.70
 -13  -2   2   12.70    5.20
  13  -2  -2   15.20    5.10
 -13  -2   2    8.40    4.70
  13  -2   2   16.10    5.00
 -13  -2  -2   21.00    5.40
 -13  -2  -2   16.30    6.60
 -13  -2  -2   23.00    5.30
 -13   2   2    7.30    4.30
 -13  -3   2   54.39    7.20
  13  -3  -2   47.30    7.30
 -13  -3   2   60.89    9.00
 -13  -3   2   62.49    8.50
 -13   3  -2   51.79    6.50
 -13   3  -2   48.00    8.40
  13  -3   2   37.20    7.30
 -13  -3  -2   61.89    7.10
 -13   3   2   44.90    6.70
 -13  -3  -2   62.49    8.00
 -13   3   2   37.10    7.60
  13  -4  -2   14.60    4.90
 -13   4  -2    7.20    4.00
  13  -4   2   15.40    4.60
 -13  -4  -2   16.70    4.20
 -13   4   2    9.70    4.40
 -14   0   2   53.49    6.50
 -14   0   2   72.29    8.70
 -14   0  -2   59.29    6.80
 -14   0   2   67.69    7.30
 -14   0  -2   57.59    8.10
 -14   0  -2   64.39    6.30
  14  -1  -2   29.90    5.40
 -14  -1   2   33.10    5.20
 -14  -1   2   35.50    6.90
 -14  -1   2   27.90    5.40
 -14   1  -2   29.80    4.40
 -14   1  -2   32.30    6.70
 -14  -1  -2   27.00    5.30
 -14   1   2   28.40    6.40
  14  -1   2   33.30    5.60
 -14  -1  -2   29.20    6.50
 -14  -1  -2   34.00    5.00
 -14  -2   2   32.70    7.70
 -14  -2   2   46.00    6.90
 -14  -2   2   44.20    6.40
  14  -2  -2   57.89    7.10
  14  -2   2   43.50    6.50
 -14   2   2   45.80    5.70
 -14  -2  -2   42.40    8.30
 -14  -2  -2   45.50    6.80
 -14  -2  -2   53.49    6.60
 -14  -3   2    5.30    4.30
 -14  -3   2    9.50    5.80
 -14  -3   2   -2.40    6.20
  14  -3  -2    5.00    4.80
  14  -3   2    2.70    4.80
 -14  -3  -2    2.90    5.50
 -14  -3  -2    6.00    4.50
 -14   3   2   -0.60    4.30
  14  -4  -2   33.90    5.10
 -14   4   2   25.40    4.50
 -15   0   2    5.50    5.00
 -15   0  -2   -0.60    3.30
 -15   0  -2    0.20    4.70
  15  -1  -2   19.00    4.80
 -15  -1   2   20.10    6.30
 -15  -1   2   22.90    4.70
 -15   1  -2   22.80    6.10
 -15  -1   2   16.10    4.80
  15  -1   2   15.30    4.60
 -15  -1  -2   18.20    4.40
 -15  -1  -2   20.10    4.80
 -15  -1  -2   16.10    5.80
 -15   1   2   14.60    5.50
 -15  -2   2   50.79    7.50
  15  -2  -2   53.39    7.00
 -15  -2   2   52.49    8.80
 -15  -2   2   55.39    7.30
 -15  -2  -2   59.49    7.60
  15  -2   2   54.79    7.00
 -15  -2  -2   51.39    6.80
 -15  -2  -2   79.49   10.00
 -15  -3   2   73.79    8.40
  15  -3  -2   63.09    7.40
 -15  -3   2   64.69    6.80
 -15  -3   2   58.59    8.90
 -15   3   2   60.99    6.50
 -15  -3  -2   57.19    6.80
 -15  -3  -2   50.49    7.90
  15  -3   2   52.09    7.00
  16   0  -2  232.08   17.30
 -16   0  -2  214.98   18.30
 -16   0   2  214.38   18.50
 -16  -1   2    1.50    4.20
  16  -1  -2    1.00    4.00
 -16  -1   2    4.20    3.90
 -16  -1   2   -0.60    4.80
 -16   1  -2    6.10    5.10
 -16  -1  -2    1.90    3.70
 -16  -1  -2    4.80    5.00
 -16  -1  -2    4.20    4.20
  16  -1   2    3.40    3.80
 -16   1   2   -0.30    4.80
  16  -2  -2  262.17   20.60
 -16  -2   2  294.37   20.90
 -16  -2   2  278.37   21.10
 -16  -2   2  248.28   22.20
 -16  -2  -2  285.77   20.80
  16  -2   2  272.27   20.60
 -16  -2  -2  276.87   22.50
 -16  -2  -2  256.47   20.80
 -16  -3   2   12.30    5.80
 -16  -3   2   18.10    4.90
 -16  -3   2   25.00    4.40
  16  -3  -2   13.40    4.20
 -16  -3  -2   16.60    5.30
 -16  -3  -2   21.40    4.20
  16  -3   2   14.30    4.20
 -17   0  -2   -1.60    4.30
  17   0  -2   -0.20    3.70
  17   0   2   -0.30    3.50
 -17   0   2   -2.40    4.40
 -17  -1   2   30.00    6.30
 -17  -1   2   29.80    5.10
  17  -1  -2   35.30    5.20
 -17   1  -2   24.50    5.80
 -17  -1   2   24.30    5.40
 -17  -1  -2   21.70    4.60
  17   1  -2   34.50    5.30
  17  -1   2   27.10    4.90
 -17   1   2   27.00    5.90
 -17  -1  -2   38.10    5.80
 -17  -1  -2   30.20    6.30
  17  -2  -2   46.50    6.10
 -17  -2   2   46.00    6.10
 -17  -2   2   62.19    8.50
 -17  -2   2   58.79    6.90
 -17  -2  -2   62.89    7.10
  17  -2   2   51.29    6.30
 -17  -2  -2   62.99    9.00
 -17  -2  -2   50.89    6.00
 -17  -3   2   43.50    5.40
  17  -3  -2   39.20    4.90
 -17  -3  -2   44.20    6.20
 -18   0  -2   10.90    4.70
  18   0   2    7.30    3.60
  18   0  -2    9.20    4.10
 -18   0   2    6.00    4.60
 -18   1  -2   42.20    5.90
 -18  -1   2   45.70    5.90
  18   1   2   31.30    4.90
  18  -1  -2   36.00    5.20
 -18  -1   2   36.30    4.90
 -18  -1   2   33.10    6.30
  18   1  -2   35.30    5.00
 -18  -1  -2   28.40    4.60
 -18  -1  -2   41.70    5.80
  18  -1   2   31.40    4.80
 -18  -1  -2   41.20    6.90
  18   2   2   54.49    6.20
 -18  -2   2   75.49    7.50
 -18  -2   2   74.59    7.10
  18  -2  -2   71.29    6.90
 -18  -2   2   81.59    8.60
 -18  -2  -2   68.39    8.90
 -18  -2  -2   68.99    7.00
  18  -2   2   81.19    7.10
 -18  -2  -2   79.59    7.70
 -19   0   2   -1.00    3.60
  19   0  -2    0.00    3.10
  19   0   2   -0.50    3.10
 -19   0  -2   -1.60    3.60
 -19  -1   2  116.99    9.60
  19  -1  -2  112.49    9.10
 -19  -1   2  100.89    9.80
 -19  -1   2  105.49    9.10
 -19   1  -2  102.69    9.50
  19   1   2  114.69    8.90
  19   1  -2   93.59    9.00
  19  -1   2  105.29    8.90
 -19  -1  -2  109.49    9.20
 -19  -1  -2  108.09   10.10
   0   0   3    1.00    1.60
   0   0  -3   -0.40    1.90
   0   0   3    1.00    1.20
   0   1   3    1.70    2.30
   0   1  -3   -2.60    3.80
   0   1   3    1.10    3.90
   0   2  -3    2.80    5.10
   0   2   3    1.30    5.30
   0   2  -3   -1.90    3.60
   0   3  -3    8.40    7.80
   0   3   3   10.10    7.60
   0   3   3    9.80    8.00
   0  -4   3   -7.10    7.70
   0  -4  -3   40.20    7.20
   0  -4  -3    2.10    7.20
   0  -4   3   15.60    7.10
   0  -5   3   35.00    7.70
   0  -5   3   42.70    8.30
  -1   0   3   -1.20    1.50
   1   0   3   -0.50    2.00
  -1   0  -3   -0.80    2.40
  -1   0   3    1.40    2.00
  -1   1  -3  574.14   38.40
   1   1   3  581.74   39.10
   1   1   3  512.85   38.70
  -1   1  -3  569.34   39.20
   1   1  -3  545.85   39.10
   1  -1   3  542.15   38.50
   1   1  -3  549.45   38.50
  -1   1   3  536.05   38.30
  -1   1   3  571.94   39.10
  -1   2  -3  645.84   46.30
   1   2   3  663.13   47.10
  -1   2  -3  670.33   47.40
   1   2  -3  633.44   46.30
  -1   2   3  686.93   47.20
   1   2  -3  646.84   47.30
   1   3   3  302.47   26.60
   1   3   3  342.27   28.00
  -1   3  -3  289.07   26.50
   1   3  -3  321.47   27.30
  -1   3   3  323.87   26.40
  -1   3   3  313.77   27.40
   1  -4  -3   64.59    9.50
   1  -4  -3   44.40    8.70
  -1  -4   3   40.50    9.50
   1  -4  -3   50.29    9.00
  -1  -4   3   72.99   10.20
  -1  -4  -3   66.39    9.30
   1  -4   3   58.49    9.30
   1  -4   3   48.80    9.40
  -1  -4  -3   45.90    8.20
  -1  -5   3   66.39    9.60
   1  -5  -3   59.89    8.90
  -1  -5   3   94.09   12.00
   1  -5   3   79.29   10.00
   1  -5   3   89.09   11.30
   2   0   3 6173.28  403.96
  -2   0   3 6040.70  403.66
  -2   0  -3 5437.46  403.96
  -2   1  -3  152.48   12.80
  -2   1  -3  156.78   11.70
   2   1   3  163.08   12.60
  -2   1   3  167.98   12.80
   2  -1   3  149.79   11.70
   2   1  -3  140.49   12.40
   2   2   3 1534.55  102.19
  -2   2  -3 1474.15  101.39
   2   2   3 1506.65  101.59
  -2   2  -3 1464.25  102.39
   2   2  -3 1398.66  101.59
   2   2  -3 1309.77  102.19
  -2   2   3 1438.46  102.49
  -2   2   3 1586.24  102.29
  -2   3  -3  195.18   18.90
   2   3   3  178.48   18.10
   2   3  -3  186.68   19.00
  -2   3   3  178.88   19.10
  -2   3   3  182.88   18.80
   2  -4  -3  120.69   12.10
  -2  -4   3   90.99   11.50
   2  -4  -3   63.99   10.90
  -2  -4   3   88.79   11.10
   2  -4  -3   63.99   10.80
   2  -4   3   95.79   12.50
  -2  -4  -3   93.09   10.90
  -2  -4  -3   71.69   10.60
   2  -4   3   73.49   11.40
  -2  -5   3  102.39   12.80
  -2  -5   3   81.89   10.60
   2  -5  -3  124.79   11.90
   2  -5  -3   80.19   10.10
  -2   5   3  109.39   10.60
   2  -5   3   89.09   11.20
   2  -5   3   95.79   12.20
  -3   0  -3   -1.10    3.60
  -3   0   3   -1.50    2.40
   3   0   3   -0.60    3.70
   3  -1  -3 2791.02  189.58
   3   1   3 2773.22  190.58
  -3   1  -3 2701.93  190.08
  -3   1  -3 2780.92  190.48
   3  -1   3 2644.44  190.18
  -3   1   3 2747.23  190.38
  -3   1   3 2911.61  190.48
  -3   2  -3  166.08   14.10
  -3   2  -3  164.88   12.40
   3   2   3  149.69   13.80
   3   2   3  106.79   12.50
  -3   2   3  158.68   14.50
   3   2  -3  130.39   13.70
   3   2  -3  147.19   12.70
  -3   2   3  166.68   13.90
  -3   3  -3  615.14   43.70
   3   3   3  631.74   43.60
  -3   3   3  523.85   43.60
  -3   3   3  499.85   42.80
   3   3  -3  581.54   44.10
  -3  -4   3   13.50    7.50
   3  -4  -3   20.80    8.00
   3  -4  -3   21.00    7.20
  -3  -4   3   13.20    7.30
   3  -4   3   11.20    7.60
   3  -4   3    7.80    7.80
  -3   4   3   12.40    6.00
  -3  -5   3   46.10    8.60
   3  -5  -3   46.90    8.10
  -3   5  -3   61.69    9.60
  -3  -5   3   77.89   10.50
  -3   5   3   73.89    8.80
   3  -5   3   62.49    9.80
   3  -5   3   59.39    8.90
  -3  -5  -3   77.99   10.40
  -4   0  -3 9210.78  626.24
   4   0   3 9552.94  626.34
  -4   0   3 8601.24  625.84
  -4   1  -3 1017.70   71.79
  -4   1  -3 1059.19   72.19
   4   1   3 1065.89   72.59
  -4   1   3 1056.49   72.19
  -4   1   3  959.00   71.89
   4  -1   3 1060.59   72.09
  -4   2  -3    7.00    5.30
  -4   2  -3    9.10    4.00
   4   2   3  -17.70    4.20
   4   2   3   -0.70    5.50
   4  -2   3    5.30    1.40
   4   2  -3    1.10    5.30
   4   2  -3   13.40    4.60
  -4   2   3   10.50    5.90
  -4   2   3    2.30    5.20
  -4   3  -3  133.79   15.60
   4   3   3  135.29   15.10
  -4   3   3  108.99   14.00
   4   3  -3  155.68   16.80
  -4   3   3  151.18   15.90
   4  -4  -3  298.77   23.70
  -4   4  -3  271.37   23.40
  -4  -4   3  263.37   24.90
   4  -4  -3  348.77   24.10
  -4  -4   3  275.47   24.50
   4  -4   3  289.17   25.30
  -4  -4  -3  320.67   24.90
  -4   4   3  290.37   23.20
   4  -4   3  280.87   24.80
  -4   4   3  283.87   22.80
  -4   5  -3   39.70    8.20
   4  -5  -3   31.30    6.90
  -4  -5   3   54.49    9.40
  -4  -5  -3   32.90    7.70
  -4   5   3   42.60    7.10
   4  -5   3   45.00    8.20
   4  -5   3   34.40    7.80
  -5   0   3    2.20    3.70
   5   0   3    0.60    4.20
  -5   0  -3   -1.10    3.60
  -5   1  -3  486.15   33.70
   5   1   3  491.55   34.80
  -5   1  -3  481.95   33.90
   5  -1   3  498.05   34.10
  -5   1   3  401.06   33.20
  -5   1   3  498.35   34.10
  -5   2  -3  239.58   18.30
   5   2   3  247.68   18.90
  -5   2  -3  203.98   17.00
   5   2   3  200.98   18.30
  -5   2   3  216.38   18.00
   5   2  -3  199.38   17.90
  -5   2   3  217.08   18.00
   5   3   3   11.30    8.50
  -5   3  -3    8.30    6.90
   5   3  -3   12.30    8.00
  -5   3   3   15.70    7.40
  -5   3   3    5.70    6.90
   5  -4  -3   62.59    9.50
  -5   4  -3   62.59    8.20
  -5  -4   3   73.69   10.60
  -5  -4   3   63.99    9.50
   5  -4   3   88.59   11.00
  -5  -4  -3   63.69    9.90
   5  -4   3   65.59   10.40
  -5   4   3   53.39    8.80
  -5   4   3   64.49    8.40
  -5   5  -3  128.39   12.30
  -5   5  -3  136.99   13.70
  -5  -5   3  111.99   14.00
   5  -5  -3   93.29   11.20
  -5   5   3  112.29   11.90
   6   0   3    4.40    4.60
  -6   0  -3    7.30    3.60
  -6   1  -3  268.47   20.90
  -6   1  -3  281.37   21.00
   6   1   3  280.87   22.10
  -6   1   3  273.67   21.10
   6  -1   3  283.57   21.60
   6   2   3   47.80    8.40
  -6   2  -3   50.09    7.60
  -6   2  -3   50.29    6.80
   6   2  -3   59.29    7.80
  -6   2   3   62.69    7.70
  -6   2   3   43.20    6.60
   6  -3  -3    1.40    4.90
   6   3   3   16.10    9.00
  -6   3  -3    0.30    5.10
  -6   3  -3    8.40    6.70
  -6  -3  -3    3.40    5.50
  -6   3   3   12.10    6.70
   6  -3   3   -5.70    6.50
  -6   3   3    1.50    5.00
  -6   3   3   12.20    4.40
   6  -4  -3   20.90    7.10
  -6   4  -3   37.40    6.80
  -6  -4   3   27.20    7.50
  -6   4   3   24.10    6.80
  -6   4   3   18.20    6.00
   6  -4   3   23.10    8.50
  -6   5  -3   27.40    8.50
  -6   5  -3   18.70    5.70
  -6  -5   3   27.90    8.30
   6  -5  -3    8.50    5.60
  -6   5   3   31.10    6.30
  -6  -5  -3   56.79    9.50
   7   0   3    2.60    4.50
  -7   0  -3    0.00    3.50
   7   1   3  513.75   37.10
   7  -1  -3  491.75   36.10
  -7   1  -3  494.45   36.00
   7  -1   3  481.95   36.50
  -7   1   3  504.05   36.20
  -7   2  -3   66.19    8.70
   7   2   3   67.59   10.00
  -7   2  -3   66.39    8.40
  -7   2   3   76.29    9.00
   7   2  -3   66.69    9.70
  -7   3  -3  118.69   10.30
   7  -3  -3   97.99   10.30
  -7   3  -3  101.99   12.10
  -7  -3   3   80.89   10.60
   7   3   3  147.39   16.80
  -7   3   3   78.89    8.70
  -7   3   3   86.59    8.70
  -7  -3  -3   82.09    9.50
   7  -3   3  113.69   11.80
   7  -3   3   83.99    9.70
  -7  -3  -3   94.89   11.30
  -7  -4   3  263.87   25.20
  -7   4  -3  301.37   24.40
  -7   4  -3  300.07   23.80
   7  -4  -3  300.07   24.30
  -7   4   3  317.17   24.60
  -7  -4  -3  315.27   25.90
  -7   4   3  381.66   24.50
   7  -5  -3    2.10    4.90
  -7  -5   3    9.00    7.80
  -7   5  -3    6.10    5.50
  -7   5   3   11.40    4.90
  -7  -5  -3   20.80    7.90
  -8   0  -3  169.08   14.00
   8   0   3  173.08   16.00
   8  -1  -3   56.79    7.60
   8   1   3   51.89    8.80
  -8   1  -3   48.40    7.40
  -8   1   3   74.49    8.40
   8  -1   3   61.09    8.10
  -8   2  -3   34.20    7.20
   8   2   3   30.80    8.40
  -8   2   3   31.40    7.30
   8   2  -3   40.00    8.90
  -8   3  -3    9.30    5.50
  -8   3  -3   12.30    4.80
  -8  -3   3   21.10    5.00
   8  -3  -3   13.10    5.40
  -8  -3   3    9.70    5.00
   8  -3   3   14.50    5.50
  -8   3   3   18.10    5.30
  -8   3   3   19.30    5.30
  -8  -3  -3    7.90    6.30
  -8  -3  -3   17.60    4.90
   8  -4  -3    4.20    6.50
  -8  -4   3    7.60    6.80
  -8   4  -3   23.20    6.30
  -8   4  -3   20.20    6.80
  -8  -4  -3   17.70    7.30
  -8   4   3   11.40    7.00
  -8   4   3   13.00    7.20
   8  -5  -3   11.00    4.90
  -8  -5   3   10.50    8.00
  -8   5  -3    7.60    6.80
  -8   5  -3   16.20    5.50
  -8  -5  -3   21.00    9.10
  -8   5   3   12.50    4.60
   9   0   3   -6.50    5.40
   9   0  -3    2.90    4.90
   9   1   3   81.29   11.30
   9  -1  -3   71.69    9.50
   9   1  -3   91.09   11.40
  -9   1   3   88.09   10.00
   9  -1   3   69.29    9.50
   9   2   3   30.80    8.80
  -9   2   3   54.49    8.90
   9   2  -3   40.50    9.60
  -9   3  -3   39.20    5.80
  -9   3  -3   21.60    5.80
   9  -3  -3   23.00    6.10
  -9  -3   3   28.00    5.40
  -9  -3   3   25.80    6.10
  -9  -3   3   25.20    7.20
  -9  -3  -3   25.50    7.20
   9  -3   3   27.50    6.00
  -9   3   3   26.40    5.80
  -9  -3  -3   24.10    5.60
  -9   3   3   31.50    6.50
  -9  -3  -3   32.00    6.10
  -9   4  -3    9.10    5.90
  -9  -4   3    3.90    7.60
   9  -4  -3   12.20    6.60
  -9   4  -3    7.20    6.10
  -9   4   3   12.00    6.00
  -9   4   3   16.60    7.10
  -9  -4  -3   11.30    7.80
  -9   5  -3   15.40    6.90
   9  -5  -3   20.20    4.90
  -9   5  -3   15.10    5.50
  -9   5   3   19.30    4.60
  -9   5   3   15.60    6.90
  -9  -5  -3   23.50    8.40
  10   0  -3  389.46   30.20
  10   0   3  366.06   30.50
  10   1   3   11.30    7.80
  10   1  -3   10.40    7.60
  10  -1   3    6.50    6.40
 -10  -2   3   -1.80    3.90
 -10  -2   3    2.70    4.90
  10   2   3   -7.50    7.10
 -10  -2   3   -2.40    4.10
 -10   2  -3   -1.10    4.90
 -10   2  -3   -3.90    4.20
  10  -2  -3    4.70    4.10
  10  -2   3    4.80    4.20
 -10   2   3    3.00    3.80
 -10  -2  -3    0.60    4.10
 -10   2   3   -1.00    8.10
 -10   2   3    2.50    3.80
 -10  -2  -3    1.80    4.80
  10   2  -3   20.40    8.60
 -10  -2  -3    2.80    3.80
 -10  -3   3   10.30    5.40
 -10   3  -3   16.80    4.80
 -10  -3   3   13.60    6.60
  10  -3  -3    6.70    5.30
 -10  -3   3    6.60    5.40
 -10   3  -3   12.40    5.30
 -10  -3  -3    1.60    7.00
 -10  -3  -3    8.50    4.90
 -10   3   3   15.50    6.00
  10  -3   3   13.60    5.40
 -10   3   3    2.50    5.20
 -10  -3  -3   11.40    5.10
  10  -4  -3   56.99    8.80
 -10   4  -3   68.09    8.10
 -10   4  -3   66.79    8.60
 -10   4   3   67.59    8.50
 -10   4   3   57.29    8.80
 -10   5  -3   17.70    5.30
 -10   5   3   31.90    6.20
 -10   5   3   27.40    5.10
  11   0   3   -2.60    6.40
  11   0  -3    5.40    6.30
  11   1   3   12.10    8.30
 -11  -1   3    0.90    4.80
  11   1  -3   -6.80    7.50
 -11  -2   3   45.00    7.70
  11  -2  -3   42.20    6.20
 -11  -2   3   44.00    6.50
 -11  -2   3   43.20    6.00
 -11   2  -3   38.90    6.00
  11  -2   3   57.29    7.00
 -11  -2  -3   48.00    6.50
 -11  -2  -3   44.30    6.60
 -11   2   3   35.80    6.20
 -11  -2  -3   43.80    7.50
 -11   2   3   49.70    6.00
 -11   3  -3   62.59    7.00
 -11  -3   3   48.00    7.90
 -11  -3   3   41.80    8.70
 -11   3  -3   66.69    7.80
 -11  -3   3   50.79    7.20
  11  -3  -3   54.39    7.70
  11  -3   3   56.89    7.80
 -11  -3  -3   73.89    8.20
 -11   3   3   60.49    7.60
 -11   3   3   57.89    7.50
 -11  -3  -3   46.80    7.40
 -11   4  -3   12.40    6.30
 -11   4  -3    6.70    5.40
  11  -4  -3   13.10    6.20
 -11   4   3    7.10    6.00
 -11   4   3    6.90    7.20
 -11  -4  -3   15.60    5.40
 -12   0   3    1.00    3.10
  12   0   3    3.90    7.50
 -12   0  -3    5.40    4.30
 -12   0   3    1.20    4.50
 -12   0  -3    2.80    2.80
  12   0  -3    5.20    7.00
 -12  -1   3    4.50    3.80
 -12  -1   3   -2.00    4.50
  12  -1  -3    4.60    4.00
 -12   1  -3    2.10    3.00
 -12  -1   3   -2.70    3.50
 -12  -1  -3   -0.10    2.90
 -12  -1  -3    2.10    4.80
 -12  -1  -3    2.90    3.80
 -12   1   3   -1.30    4.40
 -12  -1  -3    2.00    4.10
 -12   1   3    2.20    3.50
  12  -2  -3  105.09   10.80
 -12  -2   3  105.19   10.80
 -12  -2   3  113.29   12.40
 -12  -2   3  100.59   10.90
  12  -2   3  108.89   10.80
 -12   2   3  107.29   10.20
 -12  -2  -3  112.69   11.10
 -12  -2  -3  122.19   11.10
 -12  -2  -3  119.79   12.40
 -12   3  -3   31.90    6.80
 -12  -3   3   26.90    7.00
 -12  -3   3   33.10    7.70
 -12  -3   3   26.10    6.00
 -12   3  -3   20.60    5.00
  12  -3  -3   30.80    6.50
 -12   3   3   29.60    6.10
 -12  -3  -3   34.60    6.20
 -12   3   3   32.80    7.10
  12  -3   3   29.30    6.50
 -12  -3  -3   17.80    5.90
 -12   4  -3    5.60    6.20
  12  -4  -3   10.60    5.60
 -12   4  -3   14.70    4.40
 -12   4   3   22.60    6.90
 -12   4   3    7.20    5.20
 -12  -4  -3    9.90    4.60
 -13   0  -3   -2.20    3.40
 -13   0   3   -4.10    4.50
 -13   0  -3   -0.40    4.50
 -13   0  -3    0.30    2.70
 -13   0   3   -1.10    3.30
 -13   0   3    4.30    3.20
 -13   1  -3   17.60    3.80
 -13  -1   3   22.00    4.70
 -13  -1   3   17.00    5.90
  13  -1  -3   21.00    4.90
 -13  -1   3   17.80    4.40
 -13  -1  -3   23.10    5.10
 -13  -1  -3   21.00    4.60
 -13  -1  -3   19.60    4.20
 -13   1   3   18.20    5.60
 -13  -1  -3   20.20    5.90
  13  -1   3   18.70    4.70
 -13  -2   3    2.60    4.50
  13  -2  -3    5.20    4.70
 -13  -2   3    3.90    4.90
 -13  -2   3    1.70    5.70
  13  -2   3    4.70    4.60
 -13  -2  -3    7.60    4.90
 -13  -2  -3    5.40    4.70
 -13   2   3    1.00    3.90
 -13  -2  -3    7.10    6.20
 -13  -3   3   30.90    6.70
 -13   3  -3   19.40    4.80
 -13  -3   3   27.60    5.90
  13  -3  -3   19.20    5.70
 -13  -3   3   18.40    7.20
 -13   3  -3   23.70    6.40
 -13   3   3   17.50    7.20
  13  -3   3   15.70    5.80
 -13  -3  -3   23.50    6.20
 -13   3   3   16.10    5.30
 -13  -3  -3   27.00    5.40
 -13   4  -3    9.20    3.80
  13  -4  -3   16.00    5.00
 -13   4   3   14.80    4.80
 -13  -4  -3   18.20    4.50
 -14   0   3   67.09    8.30
 -14   0   3   76.59    9.10
 -14   0  -3   66.99    7.50
 -14   0  -3   76.79    7.00
 -14   0  -3   77.39    9.10
 -14   0   3   63.99    7.20
 -14  -1   3   96.49   11.30
 -14   1  -3   91.79   11.00
  14  -1  -3  105.09   10.00
 -14  -1   3  106.79    9.70
 -14   1  -3   98.29    9.00
 -14  -1   3  102.39    9.80
 -14  -1  -3  108.99   11.30
 -14  -1  -3  110.69    9.50
 -14  -1  -3  101.29    9.70
 -14   1   3   86.79   10.50
 -14  -1  -3   89.69    9.60
  14  -1   3  105.69    9.50
 -14  -2   3   70.59   10.20
  14  -2  -3   83.39    9.30
 -14  -2   3   97.79    9.90
 -14  -2   3   88.89    9.80
 -14  -2  -3   78.49    8.70
 -14  -2  -3   80.59    9.10
 -14  -2  -3  107.49   11.60
 -14   2   3   76.19    8.40
  14  -2   3   74.39    9.00
  14  -3  -3   88.39    9.90
 -14  -3   3   96.49   10.50
 -14  -3   3  100.79    9.80
 -14  -3   3   97.59   11.40
 -14  -3  -3   88.29    9.30
 -14   3   3   85.79    8.80
 -14  -3  -3   98.39   11.00
  14  -3   3   88.79    9.80
  14  -4  -3   35.00    4.90
 -14   4   3   32.60    4.60
 -15   0   3    0.70    7.70
  15   0  -3   -0.90    3.90
 -15   0  -3   -4.50    3.10
 -15   0  -3    1.20    3.40
 -15   0   3   -6.80    4.80
 -15   0  -3    0.10    4.60
 -15   0   3    1.60    4.20
  15  -1  -3   22.30    5.10
 -15  -1   3   13.40    5.70
 -15   1  -3   22.80    6.00
 -15   1  -3   26.20    4.20
 -15  -1   3   20.10    5.00
 -15  -1   3   18.70    4.60
 -15  -1  -3   27.10    5.30
 -15   1   3   19.40    5.70
  15  -1   3   24.90    5.00
 -15  -1  -3   23.90    6.60
 -15  -1  -3   24.50    4.70
 -15  -2   3   22.10    5.20
 -15  -2   3   20.20    5.50
  15  -2  -3   18.00    5.20
 -15  -2   3   11.70    6.60
 -15  -2  -3   19.40    5.40
 -15   2   3   22.80    4.80
  15  -2   3   18.60    5.10
 -15  -2  -3   25.40    5.00
 -15  -2  -3   25.50    7.60
 -15  -3   3   14.50    4.60
  15  -3  -3   10.40    4.60
 -15  -3   3   12.40    5.30
 -15  -3   3    7.90    6.20
 -15  -3  -3    7.40    4.00
  15  -3   3    9.90    4.50
 -15   3   3    5.70    3.70
 -15  -3  -3    6.50    5.30
 -16   0  -3   46.90    7.30
 -16   0   3   33.50    6.80
  16   0  -3   44.90    6.30
  16  -1  -3    1.00    4.00
 -16  -1   3    2.80    4.30
 -16  -1   3    2.10    4.00
 -16   1  -3   -0.40    4.80
 -16  -1   3    1.30    4.90
 -16  -1  -3    3.00    5.10
  16  -1   3    2.30    3.70
 -16  -1  -3    1.10    4.00
 -16  -1  -3   -1.10    3.70
 -16   1   3    5.30    4.90
 -16  -2   3   16.70    6.60
 -16  -2   3   20.80    4.80
 -16  -2   3   18.80    5.10
  16  -2  -3   10.50    4.40
 -16  -2  -3   13.60    4.90
  16  -2   3   13.40    4.60
 -16  -2  -3   13.20    4.40
 -16  -2  -3   20.80    7.50
 -16  -3   3    4.00    4.30
  16  -3  -3    7.90    3.80
 -16  -3   3    7.10    3.60
 -16  -3   3    2.00    5.30
 -16  -3  -3    1.70    3.50
  16  -3   3    1.10    3.70
 -16  -3  -3    1.70    4.40
  17   0   3    3.30    3.60
 -17   0   3    2.10    4.80
  17   0  -3    1.80    4.00
 -17   0  -3   -0.70    4.30
 -17  -1   3   -0.40    3.60
  17  -1  -3    3.40    3.90
 -17  -1   3   -1.90    4.20
 -17   1  -3   -0.10    4.50
 -17  -1   3    8.30    5.20
 -17   1   3    2.80    4.60
 -17  -1  -3    8.60    5.10
 -17   1   3    1.80    5.20
 -17  -1  -3    0.60    3.50
  17   1  -3    6.10    3.90
 -17  -1  -3    1.30    4.40
  17  -1   3    3.90    3.80
 -17  -2   3   89.69    8.60
 -17  -2   3   82.99    9.90
  17  -2  -3   77.89    8.00
 -17  -2   3   84.69    8.90
 -17  -2  -3   79.19    8.80
 -17  -2  -3   76.99    8.10
  17  -2   3   68.59    7.90
 -17  -2  -3  100.39   10.80
 -18   0  -3    1.60    4.30
  18   0   3    3.00    3.40
  18   0  -3    5.40    3.90
 -18   0   3    0.20    4.40
  18  -1  -3  117.69    9.80
 -18   1  -3  107.29   10.40
 -18  -1   3  107.79   10.90
  18   1   3  110.19    9.50
 -18  -1   3  107.49    9.50
 -18  -1   3  108.89   10.00
  18   1  -3  105.69    9.50
 -18  -1  -3  119.09   11.00
  18  -1   3  106.39    9.40
 -18  -1  -3  108.09    9.80
 -18  -1  -3  102.49    9.40
 -18  -2   3    9.10    4.80
  18  -2  -3   12.70    3.50
 -18  -2   3    9.30    3.30
 -18  -2   3    8.50    3.50
 -18  -2  -3   10.00    3.00
 -18  -2  -3   11.80    5.40
  18  -2   3    6.80    3.30
 -18  -2  -3    8.40    3.60
  19   0  -3    3.10    3.30
  19   0   3   -0.70    3.00
 -19   0  -3   -3.90    3.60
 -19   0   3   -2.90    3.50
 -19  -1   3  153.38   12.00
 -19   1  -3  128.39   11.50
  19  -1  -3  134.49   11.00
 -19  -1   3  144.29   11.50
 -19  -1   3  144.49   11.70
  19   1   3  131.39   10.80
 -19  -1  -3  136.29   11.20
 -19  -1  -3  149.69   12.00
  19  -1   3  132.79   10.90
   0   0  -4 1233.48   95.89
   0   0   4 1453.65   95.89
   0   0   4 1484.45   95.59
   0  -1   4  499.35   35.70
   0   1  -4  512.65   36.10
   0   1   4  514.85   36.10
   0   1   4  503.05   35.50
   0   2  -4 1745.93  123.29
   0   2   4 1922.41  124.29
   0   2  -4 1695.33  124.29
   0   3   4  546.15   41.40
   0   3   4  523.05   40.40
   0   3  -4  509.85   40.90
   0  -4  -4  168.08   16.70
   0  -4   4  171.48   17.80
   0  -4  -4  168.58   16.00
   0  -4   4  170.08   17.60
   0  -5   4   53.69    9.00
   0  -5  -4   66.39    9.60
   0  -5   4   81.29   11.20
  -1   0   4    2.20    2.60
   1   0  -4    2.30    2.70
  -1   0   4   -0.70    2.00
  -1   0  -4    1.10    3.40
   1   0   4    1.70    2.70
  -1   1  -4  483.65   34.60
   1   1   4  496.35   35.20
  -1   1  -4  491.25   35.50
   1   1   4  522.15   35.60
  -1   1   4  514.35   35.50
  -1   1   4  484.75   34.80
   1  -1   4  497.85   35.00
   1   1  -4  508.15   35.50
   1   1  -4  495.85   34.70
  -1   2  -4 1533.35  109.09
   1   2   4 1623.74  108.99
  -1   2  -4 1525.25  107.99
   1   2  -4 1595.24  109.09
  -1   2   4 1616.54  108.99
   1   2  -4 1491.05  108.09
  -1   3  -4  244.08   22.80
   1   3   4  268.47   23.00
  -1   3   4  251.47   24.20
  -1   3   4  270.17   23.10
   1   3  -4  252.97   23.90
   1  -4  -4  297.07   21.80
   1  -4  -4  226.18   21.10
   1  -4  -4  215.18   23.10
  -1  -4   4  261.17   22.90
  -1  -4   4  287.87   22.40
   1  -4   4  260.87   22.80
   1  -4   4  262.27   22.50
  -1  -4  -4  284.17   21.80
  -1  -4  -4  244.48   21.60
   1  -5  -4   34.50    7.80
  -1  -5   4   42.20    8.50
   1  -5  -4   68.99    9.80
  -1  -5   4   96.69   11.90
   1  -5   4   38.00    8.50
  -1  -5  -4   62.79    9.30
   1  -5   4   83.69   10.80
  -2   0  -4 1611.64  124.09
  -2   0   4 1889.91  123.69
   2   0   4 1891.21  124.09
  -2   1  -4  108.79   10.00
   2   1   4  113.49   10.10
  -2   1  -4  102.09    8.30
   2   1   4  114.69   10.00
   2  -1   4  107.69    9.00
   2   1  -4   93.29    9.60
  -2   1   4  101.29    9.90
  -2   2  -4   45.10    7.40
   2   2   4   47.70    6.90
  -2   2  -4   56.39    5.80
   2   2   4   49.40    7.60
  -2   2   4   59.59    7.60
   2   2  -4   60.49    8.10
   2   2  -4   51.59    6.00
   2   3   4   33.40    8.90
  -2   3  -4   59.99   10.10
   2   3  -4   45.00   10.20
  -2   3   4   41.50    9.70
  -2   3   4   53.09   11.00
  -2  -4   4   71.69   10.50
   2  -4  -4   68.49    8.80
   2  -4  -4   74.79   10.30
  -2  -4   4   51.09    9.80
   2  -4  -4   49.99    9.30
  -2  -4  -4   64.99    9.00
   2  -4   4   41.90    9.50
  -2  -4  -4   67.09   10.00
   2  -4   4   53.39   10.20
  -2  -5   4   15.70    6.70
   2  -5  -4    9.50    6.10
   2  -5  -4   42.90    8.10
  -2  -5   4    9.20    7.00
   2  -5   4   12.80    7.10
   2  -5   4   18.20    7.50
   3   0   4    3.40    3.90
  -3   0   4   -1.30    2.70
  -3   0  -4    2.80    4.40
  -3   1  -4 2692.63  185.88
   3   1   4 2740.73  186.08
  -3   1  -4 2550.64  185.38
   3   1  -4 2776.42  185.78
   3  -1   4 2633.44  185.68
  -3   1   4 2788.52  185.88
   3   2   4   94.09   11.00
   3   2   4  119.99   12.20
  -3   2  -4  125.49   12.30
  -3   2  -4  108.39   10.00
   3   2  -4  130.29   10.70
   3   2  -4  130.29   12.10
  -3   2   4  120.29   12.20
  -3   2   4  111.69   12.80
  -3   3  -4  260.27   24.00
   3   3   4  267.77   23.90
  -3   3   4  245.98   23.60
   3   3  -4  301.47   26.60
  -3   3   4  286.67   24.70
   3  -4  -4   16.00    8.00
   3  -4  -4   25.10    7.30
  -3   4  -4   22.80    6.30
  -3  -4   4   26.70    7.80
   3  -4  -4   12.60    6.90
  -3  -4   4   15.60    7.80
  -3  -4  -4   13.70    6.40
   3  -4   4    9.40    7.90
  -3   4   4   13.80    6.30
   3  -4   4    5.40    8.00
  -3   4   4   13.80    6.80
  -3  -5   4   36.60    8.20
   3  -5  -4   37.60    7.70
  -3  -5   4   91.49   11.70
  -3   5   4   63.69    7.80
   3  -5   4   45.50    8.80
   3  -5   4   62.89    9.40
  -3  -5  -4   62.79    9.60
  -4   0  -4 5717.43  393.26
  -4   0   4 5582.74  392.86
   4   0   4 5861.01  393.26
   4   1   4   69.49    7.80
  -4   1  -4   61.19    6.90
   4  -1  -4   61.69    4.70
  -4   1  -4   61.99    6.10
   4   1  -4   78.09    7.10
  -4   1   4   62.19    7.00
  -4   1   4   71.09    7.10
   4  -1   4   57.29    6.70
  -4   2  -4  203.38   16.80
   4   2   4  187.08   16.30
  -4   2  -4  185.78   15.00
   4   2   4  199.78   16.90
  -4   2   4  217.98   17.20
   4   2  -4  181.98   15.70
   4   2  -4  172.78   16.40
  -4   2   4  203.98   16.70
   4   3   4  154.98   15.80
  -4   3  -4  155.88   15.30
  -4   3   4  105.19   14.80
   4   3  -4  159.28   18.20
  -4   3   4  124.99   14.50
  -4  -4   4   11.80    7.50
   4  -4  -4    3.00    6.80
  -4   4  -4   23.80    6.50
  -4  -4   4    8.90    7.10
   4  -4  -4    4.30    6.50
  -4   4   4   14.70    6.70
   4  -4   4   -0.70    7.40
  -4   4   4   13.30    6.10
   4  -4   4    7.90    7.30
  -4  -5   4   37.80    8.60
  -4   5  -4   24.50    7.00
   4  -5  -4   10.60    6.10
  -4  -5   4    7.90    6.60
  -4   5  -4   20.70    6.80
   4  -5   4   21.70    7.00
  -4   5   4   25.60    6.40
   4  -5   4   26.10    7.50
  -4  -5  -4   36.10    7.60
  -5   0  -4   -4.50    4.10
   5   0   4    2.40    4.90
  -5   0   4   -2.10    3.30
   5   1   4  286.37   22.80
  -5   1  -4  302.57   21.50
  -5   1  -4  289.37   21.90
   5  -1   4  275.27   22.20
  -5   1   4  289.27   22.00
   5   1  -4  301.47   21.40
  -5   2  -4  301.67   23.40
   5   2   4  373.66   25.50
   5   2   4  316.77   24.90
  -5   2  -4  318.67   24.70
   5   2  -4  279.47   24.30
  -5   2   4  316.57   24.40
  -5   2   4  326.87   24.50
   5   3   4   13.50    8.80
  -5   3  -4   23.00    7.60
  -5   3   4   19.00    7.50
  -5   3   4   22.90    8.20
   5   3  -4   25.70   10.20
  -5  -4   4  258.67   23.10
  -5   4  -4  256.57   21.80
  -5  -4   4  253.37   22.90
   5  -4  -4  311.67   22.80
   5  -4   4  288.87   24.00
  -5   4   4  265.57   22.20
   5  -4   4  298.87   23.50
  -5   4   4  246.48   21.90
  -5  -4  -4  285.97   23.10
   5  -5  -4   21.60    6.40
  -5   5  -4   36.80    7.20
  -5  -5   4   29.50    8.00
   5  -5   4   24.40    7.20
  -5   5   4   49.30    6.50
   6   0   4  399.46   30.70
  -6   0  -4  419.86   30.20
  -6   1  -4  295.37   22.30
   6   1   4  286.57   23.40
  -6   1   4  303.97   22.40
   6  -1   4  293.67   22.90
   6   2   4   15.30    7.30
  -6   2  -4   10.80    4.50
   6   2   4   10.30    6.30
  -6   2  -4    9.80    5.60
  -6   2   4    6.90    5.40
  -6   3  -4   55.89    9.50
   6   3   4   64.39   11.30
  -6   3  -4   53.99    6.70
   6  -3  -4   36.40    6.70
  -6  -3  -4   37.30    7.70
  -6   3   4   41.60    5.70
   6  -3   4   35.40    8.80
  -6   3   4   50.39    8.80
  -6   3   4   43.50    6.10
  -6  -4   4    4.50    7.00
  -6   4  -4   12.70    5.60
   6  -4  -4   12.50    7.00
  -6  -4   4   12.60    6.90
  -6   4   4    0.40    6.10
  -6  -4  -4   17.10    7.30
   6  -4   4    4.00    7.60
  -6   4   4    8.70    6.50
   6  -5  -4   21.00    6.00
  -6   5  -4   17.60    6.50
  -6  -5   4   16.70    7.90
  -6   5  -4   13.70    7.50
  -6  -5  -4   27.20    8.00
  -6   5   4   22.00    5.60
  -6   5   4   28.10    8.90
  -7   0  -4    2.20    4.10
   7   0   4   -2.30    4.80
   7   1   4   83.29   10.30
  -7   1  -4   89.29    9.50
  -7   1   4   81.09    8.90
   7  -1   4   86.29    9.50
  -7   2  -4   24.60    5.80
  -7   2  -4   21.50    6.30
   7   2   4   16.00    7.10
  -7   2   4   22.30    6.30
   7  -3  -4  125.19   11.20
  -7   3  -4  144.59   15.10
  -7   3  -4  125.99   11.90
  -7  -3   4  115.49   12.90
  -7  -3   4   89.49   11.90
  -7  -3  -4  117.09   11.00
   7  -3   4  144.39   14.20
  -7   3   4  103.89   10.90
  -7   3   4  107.39   10.60
  -7  -3  -4  100.99   12.40
  -7  -4   4  129.89   16.30
  -7   4  -4  176.48   16.10
  -7  -4   4  149.69   17.20
  -7   4  -4  199.98   15.30
   7  -4  -4  188.98   16.00
  -7   4   4  215.78   17.00
   7  -4   4  169.78   17.80
  -7   4   4  190.78   15.80
  -7   5  -4    8.40    7.70
  -7  -5   4   20.70    7.80
   7  -5  -4   11.50    5.40
  -7   5  -4   17.90    6.00
  -7  -5  -4   26.60    8.20
  -7   5   4   29.90    8.40
  -7   5   4   13.40    5.00
  -8   0  -4 1351.96   98.39
   8   0   4 1474.65   99.39
   8   1   4   69.89   10.10
  -8   1  -4   56.89    8.40
   8  -1  -4   71.29    8.40
   8  -1   4   71.29    9.00
  -8   1   4   86.89    9.30
   8   2   4   28.80    8.00
  -8   2  -4   32.50    7.00
   8   2  -4   22.40    7.90
  -8   2   4   34.70    7.30
  -8   3  -4   21.50    5.10
  -8   3  -4   26.40    6.10
   8  -3  -4   15.00    5.60
  -8  -3   4   12.10    5.20
  -8  -3   4   16.20    6.90
  -8  -3   4   24.20    7.10
  -8  -3   4    8.60    6.10
   8  -3   4   26.70    8.10
  -8   3   4   14.20    5.40
   8  -3   4   12.00    5.30
  -8  -3  -4   20.20    6.60
  -8  -3  -4   19.80    5.10
  -8   3   4   23.80    5.20
  -8   4  -4   35.00    7.30
   8  -4  -4   23.20    7.10
  -8   4  -4   40.30    6.90
  -8   4   4   35.40    8.00
  -8  -4  -4   35.10    8.60
  -8   4   4   24.00    6.70
  -8   5  -4    8.00    7.20
  -8  -5   4    1.90    7.30
   8  -5  -4    0.80    4.70
  -8   5  -4    1.80    4.90
  -8  -5  -4   17.20    8.60
  -8   5   4    9.10    5.30
   9   0   4    0.60    5.70
   9   1   4   78.39   11.30
   9  -1  -4   87.79   10.50
  -9   1   4  125.99   11.80
   9  -1   4   86.69   10.80
   9   2   4   -9.30    6.80
   9   2  -4   -4.10    7.50
  -9   2   4    3.80    6.30
  -9  -3   4   77.49   10.20
  -9   3  -4  109.79   10.50
   9  -3  -4  120.49   11.30
  -9  -3   4   98.59   11.30
  -9   3  -4  131.19   11.50
  -9  -3   4   95.59   11.90
  -9   3   4  108.39   11.60
  -9  -3  -4   99.99   13.40
  -9  -3  -4   99.99   10.90
  -9   3   4  113.59   10.30
  -9  -3  -4   87.99   10.20
   9  -3   4  120.89   10.90
  -9   4  -4    6.00    5.80
  -9   4  -4    1.80    6.00
   9  -4  -4    0.60    6.30
  -9   4   4    4.50    6.00
  -9  -4  -4   11.20    7.50
  -9   4   4    6.50    7.60
  -9   5  -4    9.50    6.00
  -9   5  -4   -1.90    4.40
   9  -5  -4    5.80    4.40
  -9   5   4    5.10    4.70
  -9  -5  -4   12.10    7.60
  10   0   4 1717.93  123.29
  10   0  -4 1782.82  123.49
  10   1   4    2.00    7.50
  10   1  -4    6.40    7.40
  10  -1   4    0.90    6.70
  10  -2  -4    7.10    4.20
  10   2   4   -0.40    7.50
 -10  -2   4    5.10    4.50
 -10  -2   4    6.60    5.20
 -10   2  -4   -0.10    4.40
 -10  -2   4    4.10    3.80
 -10  -2  -4    5.10    4.10
 -10  -2  -4   11.40    3.50
 -10   2   4    8.50    4.00
 -10   2   4   15.70    4.40
 -10  -2  -4    5.10    4.90
  10   2  -4    5.30    9.00
 -10  -2  -4    7.50    4.50
  10  -2   4    7.20    4.30
  10  -3  -4   20.50    6.00
 -10  -3   4   17.60    6.30
 -10  -3   4   26.80    5.50
 -10   3  -4   27.60    6.40
 -10  -3   4   33.40    7.60
 -10   3  -4   30.60    5.50
 -10   3   4   23.40    6.00
 -10  -3  -4   22.00    5.70
 -10  -3  -4   18.40    7.70
  10  -3   4   30.40    6.00
 -10  -3  -4   22.10    6.10
 -10   3   4   28.80    5.90
  10  -4  -4   25.30    7.10
 -10   4  -4   24.60    5.70
 -10   4  -4   15.70    6.00
 -10   4   4   16.80    6.20
 -10   4   4   16.10    7.30
 -10  -4  -4   35.40    9.10
 -10   5  -4   20.40    5.10
 -10   5  -4   36.30    6.40
 -10   5   4   22.20    6.20
 -10   5   4   27.40    5.40
  11   0  -4   -2.60    5.80
  11   0   4   -5.50    6.40
 -11  -1   4   14.50    4.20
 -11  -1   4   10.90    5.20
  11   1   4   23.30    8.90
 -11  -1  -4    8.10    4.60
  11   1  -4   26.80    9.00
 -11  -1  -4   17.70    3.90
 -11  -2   4    3.80    4.60
 -11   2  -4    4.70    4.60
 -11  -2   4    6.30    5.60
  11  -2  -4    1.30    4.30
 -11  -2   4    5.30    4.20
 -11   2   4    3.30    4.20
 -11  -2  -4    6.90    5.50
  11  -2   4    6.40    4.50
 -11  -2  -4    8.90    4.50
 -11  -2  -4    3.60    4.60
 -11   2   4   11.00    5.10
  11  -3  -4   51.59    7.90
 -11   3  -4   65.59    7.80
 -11  -3   4   50.29    8.30
 -11  -3   4   62.89    9.40
 -11  -3   4   54.49    7.50
 -11   3  -4   67.69    7.50
  11  -3   4   55.49    7.90
 -11  -3  -4   74.59    8.60
 -11   3   4   72.89    8.20
 -11  -3  -4   58.99    7.70
 -11   3   4   74.99    8.80
  11  -4  -4   14.70    6.30
 -11   4  -4   18.20    6.40
 -11   4  -4   13.90    4.90
 -11   4   4   29.30    8.10
 -11   4   4   23.70    6.50
 -11  -4  -4   16.80    5.40
 -11  -4  -4   15.40    7.80
  12   0   4   40.00   10.20
 -12   0  -4   35.40    4.40
 -12   0  -4   45.20    5.70
 -12   0   4   30.90    4.60
 -12   0   4   34.60    6.10
 -12   0   4   38.80    6.50
 -12  -1   4  145.69   13.90
  12  -1  -4  142.99   12.00
 -12   1  -4  130.59   11.30
 -12  -1   4  147.69   13.20
 -12  -1   4  138.49   11.90
 -12  -1   4  140.49   11.90
 -12  -1  -4  142.29   12.30
 -12  -1  -4  146.89   13.00
 -12  -1  -4  129.19   11.20
 -12  -1  -4  138.79   12.10
 -12   1   4  134.09   11.40
  12  -2  -4  210.28   16.20
 -12  -2   4  232.88   16.50
 -12  -2   4  198.48   16.50
 -12  -2   4  180.78   17.60
 -12   2   4  187.08   15.70
 -12  -2  -4  208.78   16.60
  12  -2   4  206.88   16.30
 -12  -2  -4  192.28   16.20
 -12  -2  -4  168.28   17.30
 -12  -3   4  175.78   14.70
 -12  -3   4  169.68   14.20
  12  -3  -4  153.28   14.10
 -12   3  -4  128.69   12.90
 -12  -3   4  137.09   15.20
 -12   3  -4  176.68   16.20
 -12   3   4  159.18   13.90
 -12  -3  -4  154.18   14.20
 -12  -3  -4  141.39   13.90
  12  -3   4  160.78   14.00
 -12   3   4  164.48   15.10
 -12   4  -4    3.50    6.40
 -12   4  -4    9.40    4.20
  12  -4  -4    1.60    5.20
 -12  -4  -4    3.20    4.30
 -12   4   4    8.10    5.70
 -13   0   4    0.70    3.40
 -13   0  -4   -0.30    2.90
 -13   0   4   -3.30    4.60
 -13   0  -4   -2.90    3.50
 -13   0   4   -2.90    3.10
 -13   0  -4    1.10    4.80
 -13  -1   4    8.20    5.50
  13  -1  -4   13.40    4.70
 -13   1  -4   11.10    3.50
 -13  -1   4   18.80    4.40
 -13  -1   4    9.70    6.70
 -13  -1   4   19.20    4.80
 -13   1   4   18.90    4.00
 -13  -1  -4   20.40    4.80
 -13  -1  -4   23.10    4.90
 -13  -1  -4   12.20    3.70
 -13  -1  -4   11.70    5.60
 -13  -2   4   24.00    7.00
 -13  -2   4   26.30    5.90
 -13  -2   4   21.60    5.40
  13  -2  -4   18.70    5.40
 -13  -2  -4   27.10    5.60
 -13   2   4   25.60    5.10
 -13  -2  -4   22.00    7.30
  13  -2   4   31.30    5.80
 -13  -2  -4   30.80    6.10
  13  -3  -4   22.40    5.90
 -13  -3   4   26.30    5.70
 -13  -3   4   26.40    6.90
 -13  -3   4   20.90    7.40
 -13  -3  -4   25.00    5.40
 -13   3   4   26.40    5.80
 -13  -3  -4   24.60    6.40
  13  -3   4   15.90    5.70
 -13   4  -4    2.30    3.40
  13  -4  -4    8.30    4.40
 -13  -4  -4   13.10    4.00
 -13   4   4   17.70    4.60
  14   0  -4    3.50    4.20
 -14   0  -4    3.20    4.90
 -14   0   4    1.20    5.00
 -14   0   4  -10.30    5.70
 -14   0  -4    4.00    3.70
 -14   0  -4    3.30    3.10
 -14   0   4   -2.60    3.40
  14  -1  -4   29.90    5.50
 -14   1  -4   27.20    4.30
 -14  -1   4   24.30    5.10
 -14  -1   4   20.60    4.80
 -14  -1   4   17.00    6.00
  14  -1   4   26.50    5.10
 -14   1   4   25.10    6.70
 -14  -1  -4   31.50    5.10
 -14  -1  -4   29.60    4.60
 -14  -1  -4   30.20    5.30
 -14  -1  -4   27.80    6.90
  14  -2  -4    7.50    4.90
 -14  -2   4    3.90    5.00
 -14  -2   4    3.20    6.00
 -14  -2   4    4.30    4.70
  14  -2   4    4.00    4.50
 -14  -2  -4    2.40    4.50
 -14   2   4    3.60    3.80
 -14  -2  -4   10.00    5.10
 -14  -2  -4    3.70    6.60
 -14  -3   4    9.40    6.80
 -14  -3   4   18.90    6.40
 -14  -3   4    9.20    4.80
  14  -3  -4    1.40    4.70
 -14  -3  -4    6.90    5.60
 -14  -3  -4   10.00    4.70
 -14   3   4    4.60    4.30
  14  -3   4    3.00    4.70
  14  -4  -4   27.90    4.60
 -14   4   4   23.10    3.50
  15   0  -4    1.10    3.90
 -15   0   4    0.70    3.70
 -15   0  -4    3.40    3.70
 -15   0  -4    0.40    4.80
 -15   0   4    9.10    5.70
 -15   0   4   -3.00    5.20
 -15   0  -4    1.80    3.30
 -15  -1   4  109.89   10.60
 -15   1  -4  117.59    9.90
 -15  -1   4  108.39   10.50
  15  -1  -4  121.89   10.60
 -15  -1   4  112.89   11.90
 -15   1  -4  108.89   11.50
 -15  -1  -4  109.09   11.90
 -15  -1  -4  101.19   10.30
 -15   1   4  113.69   12.40
  15  -1   4  104.19   10.10
 -15  -1  -4  104.19   10.30
 -15  -2   4    8.70    4.70
 -15   2  -4    9.40    5.00
  15  -2  -4    3.80    4.50
 -15  -2   4    6.30    6.30
 -15  -2   4   10.20    5.00
  15  -2   4   10.50    4.70
 -15  -2  -4    6.10    4.40
 -15   2   4    5.20    3.70
 -15  -2  -4    3.60    6.70
 -15  -2  -4   11.90    4.90
 -15  -3   4   23.70    7.00
 -15  -3   4   28.60    6.40
  15  -3  -4   34.30    5.50
 -15  -3   4   26.30    5.10
 -15   3   4   23.90    4.40
  15  -3   4   26.60    5.20
 -15  -3  -4   25.30    5.00
 -15  -3  -4   35.20    6.80
 -16   0   4   -0.70    5.00
  16   0  -4    1.10    3.90
 -16   0   4   -2.50    6.30
 -16   0  -4   -0.90    4.50
 -16  -1   4   20.30    4.80
  16  -1  -4   26.60    5.10
 -16  -1   4   19.00    6.00
 -16   1  -4   26.50    6.00
 -16  -1   4   15.40    4.90
  16  -1   4   13.60    4.40
  16   1  -4   17.00    4.80
 -16  -1  -4   23.70    4.60
 -16  -1  -4   21.60    6.10
 -16  -1  -4   22.10    5.00
 -16  -2   4   99.59    9.40
 -16  -2   4   96.69   10.00
  16  -2  -4   91.79    9.20
 -16  -2   4  102.99   11.50
 -16  -2  -4   79.19    9.40
 -16  -2  -4   88.89    9.40
  16  -2   4   90.79    9.10
 -16  -2  -4   98.59   12.10
  16  -3  -4   14.90    4.20
 -16  -3   4    7.00    5.50
 -16  -3   4   12.30    4.40
 -16  -3   4   11.10    3.70
 -16  -3  -4   15.60    3.80
 -16   3   4   10.90    3.00
 -16  -3  -4   13.10    5.00
  16  -3   4   19.80    4.10
  17   0  -4   -2.40    4.00
 -17   0   4    2.40    4.90
  17   0   4   -0.70    3.30
 -17   0  -4    2.50    4.50
  17  -1  -4   18.40    4.70
 -17  -1   4   23.50    6.00
 -17   1  -4   19.00    5.40
 -17  -1   4   22.20    5.10
 -17  -1   4   17.10    4.50
 -17  -1  -4   23.60    5.30
  17  -1   4   15.00    4.20
 -17  -1  -4   15.70    4.20
  17   1  -4   23.30    4.60
 -17   1   4   21.50    5.30
 -17  -1  -4   24.40    6.10
 -17  -2   4   24.20    5.10
  17  -2  -4   28.90    4.90
 -17  -2   4   34.90    5.00
 -17  -2   4   30.20    6.40
 -17  -2  -4   38.60    5.80
 -17  -2  -4   24.10    4.40
  17  -2   4   33.90    5.20
 -17  -2  -4   30.40    7.50
  18   0  -4   54.09    6.20
 -18   0   4   49.20    6.90
 -18   0  -4   49.99    6.80
  18   0   4   43.30    5.60
  18  -1  -4   64.49    7.40
 -18  -1   4   66.59    8.40
 -18  -1   4   65.89    7.60
 -18  -1   4   70.29    7.10
 -18   1  -4   64.39    7.80
 -18  -1  -4   68.89    7.50
  18  -1   4   62.49    6.90
 -18  -1  -4   93.69    8.20
 -18  -1  -4   77.19    8.70
 -18  -2   4   57.69    6.50
  18  -2  -4   56.89    6.20
 -18  -2   4   57.99    6.40
 -18  -2   4   61.69    7.80
 -18  -2  -4   79.29    7.20
  18  -2   4   55.59    6.20
 -18  -2  -4   63.79    7.60
 -18  -2  -4   58.19    6.20
 -18   2   4   56.79    6.40
 -19   0  -4   -0.10    3.70
  19   0  -4   -0.10    3.10
 -19   0   4    0.30    3.70
  19   0   4    0.40    2.90
  19  -1  -4   35.20    4.70
 -19   1  -4   39.30    5.20
  19   1   4   25.20    4.10
 -19  -1   4   31.80    5.30
 -19  -1  -4   44.80    6.00
  19  -1   4   36.40    4.50
 -19  -1  -4   43.80    5.20
   0   0   5    2.80    2.70
   0   0   5    3.10    2.00
   0   0  -5    5.90    3.70
   0   1   5    3.10    3.10
   0   1  -5   -6.50    4.10
   0   1   5    3.30    4.50
   0  -1   5   -2.90    3.40
   0   2   5   -3.30    5.30
   0   2  -5    2.80    3.70
   0   2  -5    5.30    5.30
   0   3  -5   14.70    8.10
   0   3   5   10.10    7.50
   0  -4  -5   13.50    7.90
   0  -4  -5   28.30    6.70
   0  -4   5    9.40    8.10
   0  -5   5   11.30    7.10
   0  -5  -5   37.90    7.40
   0  -5   5   21.70    8.00
  -1   0   5    2.70    2.30
   1   0   5    2.50    3.10
  -1   0  -5    8.00    4.10
  -1   0   5    7.80    3.10
   1   0  -5   -3.00    3.20
  -1   1  -5  136.59   11.90
   1   1   5  143.79   11.50
   1   1   5  145.89   12.20
  -1   1   5  137.69   12.00
   1  -1   5  131.79   11.20
   1   1  -5  132.69   11.80
  -1   1   5  134.49   11.00
  -1   2  -5  366.86   27.90
  -1   2  -5  356.56   26.50
   1   2   5  381.86   27.80
   1   2  -5  358.86   27.90
  -1   2   5  400.56   27.90
   1   2  -5  339.47   27.30
   1   3   5   51.59    9.80
  -1   3  -5   50.79    9.50
  -1   3   5   43.50    9.30
  -1   3   5   52.79   11.20
   1   3  -5   45.00   10.40
  -1  -4   5   58.39   10.50
   1  -4  -5   69.49   10.50
   1  -4  -5   88.19   12.00
  -1  -4   5   57.79   10.30
   1  -4   5   87.79   11.80
  -1  -4  -5   85.09   10.60
  -1  -4  -5   84.49   11.50
   1  -4   5   58.29   10.20
   1  -5  -5  125.89   13.50
   1  -5  -5  142.09   15.10
  -1  -5   5  162.58   16.50
  -1  -5   5  112.29   14.80
   1  -5   5  131.29   14.70
  -1  -5  -5  145.79   14.40
   1  -5   5  157.18   15.80
  -2   0   5   54.29    5.50
  -2   0  -5   45.70    6.20
   2   0   5   54.09    5.80
   2   1   5 2023.80  142.39
   2   1   5 2092.29  142.49
  -2   1  -5 1942.91  141.79
  -2   1  -5 2085.89  142.49
  -2   1   5 2050.39  142.39
   2  -1   5 2095.29  142.19
   2   1  -5 2151.38  142.39
  -2   2  -5 1238.08   81.99
   2   2   5 1164.28   82.39
   2   2   5 1247.68   81.79
  -2   2  -5 1108.29   80.69
   2   2  -5 1104.89   81.69
  -2   2   5 1247.98   81.79
   2   2  -5 1036.00   81.89
   2   3   5   27.50    8.30
  -2   3  -5   37.50    9.20
   2   3  -5   32.40   10.00
  -2   3   5   36.00    8.80
  -2   3   5   34.50    9.90
   2  -4  -5   45.30    8.00
   2  -4  -5   44.60    9.20
  -2  -4   5   44.40    8.90
  -2  -4   5   46.10    9.20
   2  -4  -5   30.80    6.90
  -2   4   5   29.50    6.60
  -2  -4  -5   42.60    8.00
   2  -4   5   48.40    9.70
  -2  -4  -5   45.00    8.80
   2  -4   5   34.40    9.10
   2  -5  -5   18.70    6.10
  -2  -5   5    9.70    7.00
  -2  -5   5   29.90    8.00
   2  -5  -5    7.30    6.10
   2  -5   5   32.60    8.10
   2  -5   5    2.70    6.70
  -2  -5  -5   18.80    6.40
   3   0   5    4.20    4.50
  -3   0  -5    1.20    4.60
  -3   0   5   -1.10    2.90
  -3   1  -5 2225.08  154.68
   3   1   5 2226.18  154.78
  -3   1  -5 2169.38  154.08
   3  -1   5 2230.58  154.48
  -3   1   5 2263.07  154.68
   3   1  -5 2327.07  154.48
  -3   2  -5   79.49    7.70
   3   2   5   83.99    9.60
   3   2   5   87.59    8.80
  -3   2  -5   94.49   10.20
  -3   2   5   75.89   10.20
   3   2  -5  100.69   10.00
   3   2  -5   68.89    9.70
  -3   2   5   81.29    9.40
  -3   3  -5  101.59   12.50
   3   3   5   80.99   11.80
  -3   3   5   83.19   11.90
  -3   3   5   73.59   12.70
   3   3  -5  117.69   13.50
   3  -4  -5   42.30    9.00
  -3  -4   5   22.10    8.20
   3  -4  -5   36.00    7.20
  -3  -4   5   32.30    8.70
  -3  -4  -5   33.70    7.20
  -3   4   5   21.70    6.80
   3  -4   5   39.60    9.00
  -3   4   5   32.20    6.70
   3  -4   5   18.80    8.40
  -3  -5   5   92.89   11.40
  -3  -5   5  127.29   13.70
   3  -5  -5   91.09   10.90
  -3   5   5  106.09   11.00
   3  -5   5  101.39   13.70
  -3  -5  -5  110.89   12.20
   3  -5   5  103.09   12.60
  -4   0   5 7091.89  489.55
  -4   0  -5 7098.09  490.15
   4   0   5 7200.88  489.95
   4   1   5 1136.99   77.09
  -4   1  -5 1109.49   76.69
  -4   1   5 1092.09   76.69
   4   1  -5 1166.48   76.29
  -4   1   5  982.30   76.19
   4  -1   5 1110.69   76.59
   4   2   5   27.30    6.80
  -4   2  -5   21.70    6.40
  -4   2  -5   19.10    4.10
   4   2   5   23.70    5.90
   4   2  -5   22.60    7.10
   4   2  -5   34.20    6.50
  -4   2   5   23.20    6.70
  -4   2   5   20.80    6.30
  -4   3  -5  213.88   20.20
   4   3   5  224.98   21.00
  -4   3   5  212.38   20.30
   4   3  -5  222.78   21.40
  -4   3   5  216.48   20.90
  -4  -4   5   11.90    7.20
  -4   4  -5    9.40    6.50
  -4  -4   5   21.50    7.60
   4  -4  -5   -4.80    7.00
   4  -4   5   17.20    7.60
  -4   4   5    6.80    6.10
  -4   4   5    9.70    6.00
  -4  -4  -5    4.30    6.20
   4  -4   5   -8.90    7.40
  -4  -5   5   24.40    7.40
  -4   5  -5   33.10    7.60
  -4  -5   5   36.60    8.30
  -4   5  -5   29.50    7.70
   4  -5  -5   31.90    7.00
   4  -5   5   30.50    7.60
   4  -5   5   28.50    8.10
  -4   5   5   36.60    6.40
  -4  -5  -5   45.70    7.70
  -5   0   5   -0.60    3.40
   5   0   5    2.90    4.90
  -5   0  -5   -0.60    4.60
   5   1   5   67.69    8.60
  -5   1  -5   79.79    8.30
   5  -1  -5   64.89    5.00
   5  -1   5   64.59    7.60
  -5   1   5   67.99    7.30
   5   2   5  234.28   18.60
   5   2   5  211.88   18.20
  -5   2  -5  211.58   17.90
  -5   2  -5  199.38   16.40
  -5   2   5  209.88   17.60
  -5   2   5  211.08   17.90
   5   2  -5  203.58   17.50
  -5   3  -5  140.89   15.60
   5   3   5  164.08   16.80
   5   3  -5  165.58   18.70
  -5   3   5  107.79   14.00
  -5  -4   5   79.19   11.10
   5  -4  -5   96.39   11.00
  -5  -4   5   80.09   11.60
  -5   4  -5  109.69   10.40
  -5   4   5   90.29   10.20
  -5   4   5   82.19   10.00
   5  -4   5   97.99   12.10
   5  -4   5   94.69   13.40
  -5  -5   5   12.30    7.20
  -5  -5   5   -4.30    6.00
   5  -5  -5    2.30    5.70
  -5   5  -5    2.90    6.00
  -5  -5  -5   18.20    6.70
   5  -5   5    2.60    6.00
  -5   5   5    5.40    5.40
  -6   0   5  117.49   11.40
  -6   0  -5  134.29   11.90
   6   0   5  116.89   12.70
   6   1   5  246.58   20.10
  -6   1  -5  252.07   19.10
  -6   1   5  232.48   18.80
   6  -1   5  233.08   19.60
  -6   2  -5   96.99   10.00
  -6   2  -5  113.69   11.90
   6   2   5  120.19   12.20
   6   2   5   90.59   11.20
  -6   2   5   96.99   10.80
  -6   3  -5  239.48   19.20
  -6   3  -5  184.58   16.60
  -6  -3   5  169.08   17.00
   6  -3  -5  217.08   15.80
   6   3   5  229.38   20.90
  -6   3   5  154.98   14.60
   6  -3   5  234.38   18.20
  -6  -3  -5  156.58   16.70
  -6   3   5  169.98   15.00
  -6   3   5  195.48   18.60
   6  -4  -5   37.80    8.00
  -6   4  -5   35.60    7.10
  -6  -4   5   40.60    8.30
  -6  -4   5   33.20    8.10
   6  -4   5   24.80    8.70
   6  -4   5   42.50    8.80
  -6  -4  -5   48.80    8.80
  -6   4   5   22.40    7.00
  -6   4   5   39.30    6.90
   6  -5  -5   12.30    5.70
  -6   5  -5    6.60    7.50
  -6   5  -5    8.90    5.80
  -6  -5   5   18.20    7.60
  -6  -5  -5   14.80    7.10
  -6   5   5    8.70    6.00
  -7   0  -5    1.70    4.30
   7   0   5   -3.30    5.10
   7   1   5  372.36   29.20
  -7   1  -5  358.66   28.20
   7  -1   5  385.76   29.00
  -7   1   5  385.56   28.20
   7   2   5   22.60    7.80
  -7   2  -5   16.50    6.30
   7   2   5   10.60    6.80
  -7   2   5   17.10    5.90
  -7   3  -5  120.79   10.90
  -7  -3   5   87.89   11.30
  -7  -3   5   98.29   11.00
   7  -3  -5   98.89   10.30
   7  -3   5  122.39   12.40
  -7  -3  -5   86.79   12.10
  -7   3   5   90.09    9.80
  -7  -3  -5   95.79   10.10
  -7   3   5   83.89    9.10
  -7  -4   5   37.70    8.50
   7  -4  -5   58.29    8.80
  -7   4  -5   60.49    8.20
  -7   4  -5   53.19    7.90
  -7  -4   5   48.30    8.70
  -7   4   5   62.69    9.30
  -7   4   5   58.59    8.20
   7  -4   5   48.20    9.80
  -7  -4  -5   87.09   10.60
  -7   5  -5   26.00    6.40
  -7  -5   5   32.00    8.00
  -7   5  -5   28.50    8.20
   7  -5  -5   23.20    5.90
  -7   5   5   23.40    5.20
  -7   5   5   35.60    8.70
  -7  -5  -5   34.00    8.70
   8   0   5 1556.44  111.19
  -8   0  -5 1605.64  110.59
  -8   1  -5   55.79    8.40
   8   1   5   64.19    9.80
  -8   1   5   69.69    8.50
   8  -1   5   71.59    9.30
  -8   2  -5   15.80    6.50
   8   2   5    8.20    7.40
  -8   2   5   22.30    6.70
  -8  -3   5    8.00    6.40
  -8  -3   5    9.20    5.10
  -8   3  -5   14.00    5.80
  -8  -3   5    3.60    6.20
   8  -3  -5    3.30    5.10
  -8   3   5    9.80    5.60
  -8  -3  -5    7.30    6.30
  -8   3   5    3.80    4.70
  -8  -3  -5    6.60    4.80
   8  -3   5    7.70    7.40
   8  -4  -5  287.17   21.00
  -8   4  -5  218.28   19.90
  -8  -4   5  211.18   22.40
  -8   4  -5  283.07   21.50
  -8  -4   5  218.38   21.00
  -8  -4  -5  285.17   22.60
  -8   4   5  252.27   20.30
  -8   4   5  270.17   21.50
  -8   5  -5    4.10    4.60
  -8  -5   5   -6.40    7.20
   8  -5  -5   11.90    5.00
  -8   5  -5   15.90    7.40
  -8   5   5   22.40    5.90
  -8  -5  -5   20.70    8.40
   9   0   5   -1.00    6.20
   9  -1  -5  155.28   14.60
   9   1   5  152.58   16.60
   9  -1   5  152.08   16.20
  -9   1   5  150.18   15.00
   9   2   5   -1.90    7.30
   9   2  -5   11.30    7.80
  -9   2   5    9.40    6.70
  -9   3  -5   32.80    7.20
  -9  -3   5   37.20    7.80
  -9  -3   5   22.40    6.10
  -9   3  -5   28.30    5.60
  -9  -3   5   25.00    7.40
  -9  -3   5   29.00    6.10
   9  -3  -5   27.60    6.40
  -9   3   5   33.60    6.10
  -9  -3  -5   44.80    6.50
  -9   3   5   27.00    6.10
  -9  -3  -5   39.40    8.40
  -9  -3  -5   28.80    5.90
  -9   4  -5    1.40    5.90
  -9   4  -5    0.90    5.30
   9  -4  -5    4.50    6.40
  -9  -4  -5    8.90    7.60
  -9   4   5    4.50    6.50
  -9   4   5    6.80    7.40
  -9   5  -5   16.30    4.40
   9  -5  -5   14.10    4.70
  -9   5  -5   20.80    6.70
  -9  -5  -5    9.60    7.30
  -9   5   5    9.00    4.10
  10   0  -5  364.36   29.40
  10   0   5  371.26   30.20
  10   1   5  960.50   70.19
  10  -1   5  879.01   69.49
  10   1  -5 1054.79   70.69
 -10  -2   5  139.49   13.20
 -10  -2   5  138.19   13.40
  10  -2  -5  139.89   11.90
 -10  -2   5  132.39   11.60
 -10   2  -5  132.59   12.70
 -10   2   5  134.79   11.50
 -10  -2  -5  148.19   12.20
 -10  -2  -5  142.79   12.30
 -10   2   5  124.99   12.00
 -10  -2  -5  136.49   11.80
  10  -2   5  134.49   11.70
 -10  -3   5   24.30    5.90
 -10  -3   5   28.60    7.50
  10  -3  -5   32.20    6.50
 -10  -3   5   27.10    6.70
 -10   3  -5   30.70    6.30
 -10   3  -5   29.40    5.60
 -10  -3  -5   30.10    6.10
 -10   3   5   33.80    7.10
 -10  -3  -5   39.30    6.40
 -10   3   5   31.90    6.50
 -10  -3  -5   24.40    8.30
  10  -3   5   27.60    5.90
 -10   4  -5   29.50    5.70
 -10   4  -5   22.10    6.20
  10  -4  -5   30.40    7.20
 -10  -4  -5   20.90    7.60
 -10   4   5   20.20    7.10
 -10  -4  -5   35.60    9.50
 -10   4   5   18.60    6.40
 -10   5  -5    4.10    3.80
 -10   5  -5   10.20    5.40
 -10   5   5    8.60    4.10
  11   0  -5   -4.00    5.70
  11   0   5    4.90    7.10
  11  -1  -5   41.90    5.60
  11   1   5   35.00    9.80
 -11  -1   5   32.10    6.20
 -11  -1   5   26.40    4.90
 -11  -1   5   30.90    4.80
 -11  -1  -5   30.80    6.50
 -11  -1  -5   32.80    5.40
 -11  -1  -5   33.20    4.40
  11   1  -5   51.49   10.70
 -11  -1  -5   36.60    5.60
 -11  -2   5   32.30    6.40
  11  -2  -5   40.70    6.10
 -11   2  -5   39.40    6.90
 -11  -2   5   36.70    7.80
 -11  -2   5   33.20    5.60
 -11  -2   5   37.70    6.90
 -11   2   5   42.50    6.00
 -11  -2  -5   38.60    5.10
 -11  -2  -5   41.90    6.60
  11  -2   5   53.29    6.80
 -11  -2  -5   37.10    7.20
 -11  -2  -5   39.80    6.10
 -11  -3   5    2.00    5.90
 -11   3  -5   13.50    6.30
 -11  -3   5    1.10    6.40
  11  -3  -5    0.00    5.30
 -11   3  -5    2.40    4.20
 -11  -3   5    6.20    5.30
 -11  -3  -5    5.00    5.10
 -11   3   5    3.10    6.10
  11  -3   5    8.90    5.20
 -11  -3  -5    8.70    5.50
 -11   3   5    6.10    5.50
 -11  -3  -5    6.20    8.80
  11  -4  -5    6.30    5.90
 -11   4  -5    2.20    6.60
 -11   4  -5   -4.70    4.20
 -11  -4  -5    5.70    5.10
 -11  -4  -5    2.60    7.40
 -11   4   5    1.70    5.40
 -11   4   5    0.80    7.10
 -12   0   5   12.60    5.10
 -12   0  -5   11.70    3.10
 -12   0   5    7.40    3.60
 -12   0  -5    7.70    4.00
 -12   0   5    7.50    3.50
 -12   1  -5   12.10    3.40
 -12  -1   5   13.40    5.60
 -12  -1   5    6.60    4.20
 -12  -1   5   16.90    6.30
 -12  -1   5    4.40    3.70
  12  -1  -5    8.30    4.10
 -12  -1  -5    8.80    3.50
 -12  -1  -5   10.20    4.40
 -12  -1  -5    8.20    4.30
 -12   1   5    7.20    3.70
 -12  -1  -5    8.80    5.40
 -12  -2   5   41.50    7.00
  12  -2  -5   55.29    7.10
 -12  -2   5   46.30    8.40
 -12  -2   5   47.10    6.80
 -12  -2  -5   57.89    7.30
  12  -2   5   52.79    6.90
 -12  -2  -5   44.00    8.10
 -12  -2  -5   47.40    6.80
 -12   2   5   47.60    6.10
 -12  -3   5   60.49    9.50
 -12   3  -5   60.99    7.20
  12  -3  -5   62.99    8.50
 -12   3  -5   68.29    9.10
 -12  -3   5   77.59    8.10
 -12  -3   5   65.69    8.80
 -12  -3  -5   85.89    9.00
 -12   3   5   63.89    9.50
 -12  -3  -5   65.39    8.00
 -12   3   5   77.89    8.30
  12  -3   5   62.49    8.10
  12  -4  -5   21.90    5.60
 -12   4  -5   14.70    4.30
 -12   4  -5   23.80    7.00
 -12   4   5   15.50    5.70
 -12   4   5   29.10    7.00
 -12  -4  -5   21.70    4.80
 -13   0  -5    0.10    3.70
 -13   0   5   -4.10    3.20
 -13   0   5   -3.50    3.60
 -13   0  -5   -3.50    3.00
 -13   0   5   -2.80    4.80
 -13  -1   5   -1.80    5.10
 -13  -1   5   -0.80    3.70
 -13   1  -5   -1.30    3.30
  13  -1  -5    2.90    4.10
 -13  -1   5    1.10    5.10
 -13  -1   5   -2.10    3.90
 -13  -1  -5   -0.70    3.30
 -13  -1  -5    0.20    3.90
 -13  -1  -5    0.20    5.00
 -13  -1  -5    0.60    4.10
 -13   1   5   -4.90    3.20
 -13  -2   5   12.50    6.50
 -13  -2   5   11.60    4.80
  13  -2  -5    4.60    4.80
 -13  -2   5   17.90    5.60
 -13  -2  -5   14.10    6.70
 -13  -2  -5   15.90    5.30
 -13   2   5    8.60    4.40
 -13  -2  -5   18.70    5.10
  13  -2   5   13.30    4.90
  13  -3  -5    8.50    5.30
 -13   3  -5   13.20    6.00
 -13  -3   5   14.70    7.40
 -13  -3   5   26.10    5.70
 -13  -3   5    9.30    6.30
 -13  -3  -5    8.50    5.00
  13  -3   5    7.70    5.20
 -13   3   5    7.80    5.10
 -13  -3  -5   21.10    6.00
  13  -4  -5   68.99    8.20
 -13   4   5   71.69    7.70
 -13  -4  -5   74.69    7.30
 -14   0   5    2.70    6.10
  14   0  -5    6.80    4.10
 -14   0   5    3.40    5.20
 -14   0  -5    2.50    4.80
 -14   0  -5    2.20    3.70
 -14   0   5   -0.40    3.70
 -14   0  -5    4.20    3.30
 -14   1  -5  104.99    9.50
  14  -1  -5  103.79   10.10
 -14  -1   5  114.29   11.40
 -14  -1   5  105.19   10.30
 -14  -1   5  105.69   11.80
 -14  -1   5  109.49   10.20
 -14   1   5   92.39    9.10
 -14  -1  -5  106.79   10.10
 -14  -1  -5  114.59   11.80
 -14  -1  -5   94.79    9.70
 -14  -1  -5  102.09   10.10
  14  -1   5  112.59   10.00
  14  -2  -5   16.40    5.20
 -14  -2   5   20.90    5.20
 -14  -2   5   13.70    5.60
 -14  -2   5   17.40    7.00
 -14  -2  -5   10.30    4.90
 -14  -2  -5   10.30    5.10
 -14   2   5   11.60    4.30
 -14  -2  -5   41.50    8.30
  14  -2   5   10.70    4.70
 -14  -3   5   45.90    8.60
 -14  -3   5   39.60    7.50
  14  -3  -5   47.00    7.00
 -14  -3   5   45.30    6.50
  14  -3   5   54.99    6.80
 -14  -3  -5   40.60    6.40
 -14   3   5   40.60    6.40
 -14  -3  -5   47.60    8.00
  14  -4  -5   38.00    5.20
 -14   4   5   44.20    5.10
 -15   0   5    0.50    5.00
  15   0  -5   -1.00    4.00
 -15   0   5    2.60    5.50
 -15   0   5   -3.80    3.60
 -15   0  -5   -4.60    3.40
 -15   0  -5   -2.00    3.30
 -15   0  -5    3.40    4.90
 -15   1  -5  151.98   14.10
 -15  -1   5  145.99   14.40
 -15  -1   5  157.58   13.10
 -15  -1   5  147.09   13.00
  15  -1  -5  136.49   12.90
 -15   1  -5  158.48   12.50
 -15  -1  -5  155.38   14.50
 -15  -1  -5  168.48   12.90
 -15  -1  -5  146.69   13.00
  15  -1   5  150.88   12.80
 -15  -2   5    4.90    4.20
 -15  -2   5    1.90    6.20
 -15   2  -5    1.50    4.90
 -15  -2   5    5.70    4.60
  15  -2  -5    3.80    4.40
 -15  -2  -5   -1.20    6.70
 -15  -2  -5    1.20    4.20
 -15   2   5   -0.10    3.40
 -15  -2  -5    4.20    4.70
  15  -2   5    5.20    4.30
  15  -3  -5    5.90    4.40
 -15  -3   5    4.90    5.50
 -15  -3   5    5.20    6.10
 -15  -3   5    7.80    4.10
  15  -3   5    4.10    4.00
 -15  -3  -5    9.90    4.20
 -15  -3  -5    4.20    5.60
 -15   3   5    2.60    3.30
 -16   0  -5   62.29    7.60
 -16   0   5   64.19    7.60
 -16   0  -5   50.39    7.70
  16   0  -5   67.89    7.60
 -16   0  -5   58.89    6.40
 -16   0   5   76.29    8.30
 -16   0   5   54.69    8.10
 -16   1  -5   40.40    7.00
 -16  -1   5   35.90    6.00
 -16  -1   5   37.40    5.70
 -16   1  -5   43.70    5.40
 -16  -1   5   23.20    6.60
  16  -1  -5   42.60    6.00
  16  -1   5   33.20    5.60
 -16  -1  -5   35.40    6.00
 -16  -1  -5   37.40    5.30
 -16  -1  -5   44.20    7.60
 -16  -2   5    4.00    4.70
 -16  -2   5    7.10    4.40
 -16   2  -5    5.70    4.70
  16  -2  -5   10.20    4.40
 -16  -2   5    9.80    6.10
 -16  -2  -5    5.10    4.00
 -16   2   5    9.70    3.80
  16  -2   5   11.60    4.30
 -16  -2  -5   16.70    7.20
 -16  -2  -5   14.70    4.90
  16  -3  -5   -0.90    3.50
 -16  -3   5   -2.10    3.00
 -16  -3   5   -0.30    5.10
 -16  -3   5   -0.50    3.80
 -16  -3  -5   -1.40    3.20
 -16   3   5   -0.10    2.40
 -16  -3  -5   -0.20    4.70
  16  -3   5   -2.20    3.50
 -17   0   5   -3.00    4.80
 -17   0  -5   -1.30    4.10
  17   0   5   -1.50    3.30
  17   0  -5   -1.80    4.00
 -17   0   5    7.10    5.20
 -17  -1   5   13.20    4.60
 -17  -1   5   15.10    5.60
  17  -1  -5   16.10    4.60
 -17   1  -5   12.50    5.10
 -17  -1   5   15.20    4.30
 -17  -1  -5   11.60    4.00
 -17   1   5   14.70    4.90
  17  -1   5   17.00    4.20
 -17  -1  -5   11.60    5.80
 -17  -1  -5   13.50    4.90
 -17  -2   5   22.20    4.50
  17  -2  -5   16.90    4.30
 -17  -2   5   16.80    5.80
 -17  -2   5   15.50    4.40
 -17  -2  -5   23.80    5.10
  17  -2   5   20.20    4.40
 -17  -2  -5   21.20    6.90
 -17  -2  -5   11.90    3.60
 -18   0   5  120.49   11.30
  18   0   5  120.29    9.90
 -18   0  -5  103.59   10.80
  18   0  -5  122.79   10.20
  18  -1  -5  187.58   13.70
 -18  -1   5  173.28   13.60
 -18  -1   5  170.98   13.40
 -18   1  -5  155.78   14.00
 -18  -1   5  174.78   14.60
 -18  -1  -5  175.98   13.70
 -18   1   5  157.08   13.70
  18  -1   5  165.38   13.20
 -18  -1  -5  174.88   14.90
 -18  -2   5    9.90    3.20
  18  -2  -5    8.80    3.30
 -18  -2   5    6.40    4.40
 -18  -2   5    6.00    3.00
 -18  -2  -5   10.70    4.00
  18  -2   5    9.40    3.30
 -18  -2  -5    6.90    2.80
 -18   2   5    8.70    3.70
 -18  -2  -5    9.30    5.30
  19   0   5   -2.20    2.80
  19   0  -5   -0.40    3.00
 -19   0   5    0.40    3.50
 -19   0  -5    3.20    3.90
  19   1   5   54.49    5.80
  19  -1  -5   60.29    6.10
 -19   1  -5   55.39    6.40
 -19  -1   5   49.70    6.30
 -19  -1  -5   60.69    7.20
  19  -1   5   57.39    5.80
 -19  -1  -5   72.69    8.20
   0   0   6  836.82   57.89
   0   0   6  865.81   58.29
   0   0  -6  810.62   58.49
   0  -1   6  107.59   10.50
   0   1   6  124.29   10.20
   0   1   6  105.09   11.00
   0   1  -6  116.09   10.70
   0   2  -6  391.36   31.20
   0   2   6  447.86   31.40
   0   3   6 1127.39   79.69
   0   3  -6 1085.09   79.89
   0  -4  -6  398.76   27.60
   0  -4   6  323.67   29.10
   0  -4   6  353.16   28.20
   0  -4  -6  325.87   27.40
   0  -5   6   64.19   10.40
   0  -5   6   54.69    9.40
   0  -5  -6   68.19    9.80
   1   0  -6   -0.50    3.70
  -1   0  -6   10.00    4.70
  -1   0   6    1.30    0.60
   1   0   6    4.60    3.50
  -1   0   6    5.30    3.60
  -1   0   6    1.80    2.50
   1   0   6   -0.50    2.70
   1   1   6  163.98   13.00
   1   1   6  161.78   12.60
  -1   1  -6  150.58   12.60
  -1   1   6  136.09   12.00
   1   1  -6  144.79   12.50
   1  -1   6  148.59   12.20
  -1   1   6  132.59   12.50
   1   2   6  185.38   16.60
  -1   2  -6  193.48   16.70
  -1   2   6  182.68   16.40
   1   2  -6  194.58   16.70
   1   3   6  104.79   13.10
  -1   3  -6  117.89   14.00
  -1   3   6   88.19   14.30
   1   3  -6  114.89   13.50
  -1   3   6   91.79   12.70
  -1  -4   6   79.89   11.50
  -1  -4   6  112.49   14.50
   1  -4  -6   84.39   11.70
   1  -4  -6  101.99   12.20
  -1  -4  -6  100.59   12.10
   1  -4   6  106.59   14.00
   1  -4   6   80.59   11.70
  -1  -4  -6   87.89   11.00
  -1  -5   6   75.09   11.10
   1  -5  -6   66.69    8.90
  -1  -5   6   57.49    9.40
   1  -5   6   64.09   10.50
   1  -5   6   59.39    9.50
  -2   0  -6  233.38   18.80
   2   0   6  237.98   18.40
  -2   0   6  242.98   17.40
   2   1   6    0.30    4.30
   2   1   6    2.70    4.20
  -2   1  -6   -0.30    4.20
   2   1  -6   -1.40    3.80
   2  -1   6    1.80    3.50
  -2   1   6    3.60    4.10
   2   2   6  371.96   28.90
  -2   2  -6  387.76   29.10
  -2   2   6  406.66   29.00
   2   2  -6  362.26   28.90
  -2   3  -6  244.48   22.80
   2   3   6  237.18   22.30
   2   3  -6  247.98   22.70
  -2   3   6  263.87   22.60
  -2   3   6  249.58   23.90
  -2  -4   6   72.69   11.60
   2  -4  -6   48.80    8.30
   2  -4  -6   79.19   10.70
  -2  -4   6   59.49   10.10
  -2   4   6   75.39    9.30
   2  -4   6   64.89   10.50
  -2  -4  -6   75.29   10.60
   2  -4   6   91.39   11.60
  -2  -4  -6   68.59    9.90
  -2   4   6   49.10    8.20
   2  -5  -6   45.40    7.60
  -2  -5   6   43.30    8.70
  -2  -5   6   36.10    8.20
   2  -5   6   36.30    9.00
   2  -5   6   27.10    8.20
  -2  -5  -6   40.70    7.90
   3   0   6   -1.70    4.70
  -3   0   6   -1.40    3.00
  -3   0  -6    4.70    5.00
   3   1   6 1058.99   74.09
  -3   1  -6 1067.09   73.89
  -3   1   6 1055.19   73.79
   3  -1   6 1018.70   73.69
   3   1  -6 1085.99   73.49
  -3   2  -6  842.42   57.59
   3   2   6  759.42   56.79
   3   2   6  809.92   57.49
  -3   2   6  829.12   57.49
   3  -2   6  810.32   55.29
   3   2  -6  773.82   57.29
  -3   3  -6  170.48   18.80
   3   3   6  189.58   18.70
  -3   3   6  189.38   19.10
   3   3  -6  210.08   22.20
  -3   3   6  182.48   19.70
   3  -4  -6   63.19   10.10
  -3  -4   6   67.49   11.00
  -3  -4   6   70.99   10.30
  -3   4  -6   71.19    8.40
  -3   4   6   56.39    8.40
  -3   4   6   59.59    8.80
   3  -4   6   57.09   10.20
  -3  -4  -6   68.49    9.30
   3  -4   6   68.59   11.20
  -3  -5   6   54.29    8.90
  -3  -5   6   42.40    8.20
   3  -5  -6   31.30    7.40
   3  -5   6   36.30    8.20
   3  -5   6   40.30    8.80
  -4   0   6  124.39   10.90
  -4   0  -6  133.39   12.90
   4   0   6  136.09   12.60
   4   1   6  756.52   52.89
  -4   1  -6  742.63   52.49
   4  -1   6  737.93   52.49
  -4   1   6  731.73   52.49
   4   1  -6  745.33   51.89
  -4   2  -6  744.83   54.89
   4   2   6  806.72   55.09
   4   2   6  759.02   54.59
  -4   2   6  758.42   54.99
   4   2  -6  738.93   54.59
  -4   2   6  785.22   54.79
  -4   3  -6   59.29   10.60
   4   3   6   65.39   11.30
  -4   3   6   47.10   10.10
  -4   3   6   76.39   11.40
   4   3  -6   77.19   11.30
  -4   4  -6  197.18   17.50
  -4  -4   6  223.38   20.30
  -4  -4   6  183.38   19.10
   4  -4  -6  253.87   19.30
   4  -4   6  197.28   19.70
  -4   4   6  183.98   17.60
  -4   4   6  202.28   18.80
  -4  -4  -6  210.58   18.60
   4  -4   6  213.08   20.50
   4  -5  -6   12.30    6.30
  -4  -5   6   10.50    6.70
  -4  -5   6   17.40    7.40
  -4   5   6    7.00    4.90
   4  -5   6   14.30    7.20
  -4  -5  -6   24.30    7.80
   4  -5   6   10.00    6.80
  -5   0   6   -1.40    3.50
  -5   0   6   -0.70    0.80
   5   0   6    8.30    5.40
  -5   0  -6    0.00    5.00
  -5   1  -6  450.85   33.10
   5   1   6  449.36   33.60
   5  -1   6  456.15   33.20
  -5   1   6  458.85   33.00
   5   2   6  541.85   37.90
   5   2   6  506.45   37.60
  -5   2  -6  465.65   37.30
  -5   2   6  535.85   37.40
   5   2  -6  507.35   37.10
  -5   2   6  483.45   37.10
   5   3   6  316.77   26.30
  -5   3  -6  294.67   24.90
   5  -3  -6  285.97   22.30
  -5   3   6  260.67   24.20
  -5   4  -6   50.99    7.50
   5  -4  -6   55.39    9.00
  -5  -4   6   34.20    8.80
  -5  -4   6   52.89    9.40
  -5   4   6   44.90    7.90
   5  -4   6   49.99    9.70
   5  -4   6   42.40    9.70
  -5   4   6   43.70    7.90
  -5  -4  -6   63.79   10.20
  -5  -5   6   38.40    8.30
   5  -5  -6   18.40    6.20
  -5  -5   6   13.70    6.60
  -5   5  -6   16.80    6.20
  -5   5   6   12.80    5.40
  -5  -5  -6   24.70    7.00
   5  -5   6   20.80    7.10
   5  -5   6   13.20    6.80
  -6   0   6  335.27   24.60
  -6   0  -6  334.67   25.20
   6   0   6  309.07   25.30
   6   1   6  682.03   49.00
  -6   1  -6  672.13   48.50
  -6   1   6  659.23   48.20
   6  -1   6  694.83   48.80
  -6   2  -6  726.83   52.69
   6   2   6  780.82   53.39
   6   2   6  704.93   52.89
  -6   2   6  705.13   52.59
  -6   3  -6   52.99    9.40
  -6  -3   6   29.70    8.10
  -6   3  -6   49.99    6.70
  -6  -3   6   39.60    7.70
   6   3   6   50.39   11.80
   6  -3  -6   39.20    7.10
  -6  -3   6   31.10    7.70
  -6   3   6   41.60    6.00
   6  -3   6   55.59    9.90
  -6  -3  -6   45.90    6.50
  -6   3   6   40.40    5.70
  -6   3   6   40.60   12.70
   6  -3   6   44.20    8.90
  -6  -3  -6   43.50    7.70
  -6  -4   6    9.70    6.80
  -6   4  -6   17.10    6.40
   6  -4  -6    8.60    6.80
  -6  -4   6   19.80    7.60
  -6  -4  -6   31.30    8.50
   6  -4   6   17.50    8.10
  -6   4   6   10.10    6.10
   6  -4   6   17.90    7.40
  -6   4   6   16.90    7.10
  -6   5  -6   25.00    7.90
  -6  -5   6    9.20    6.80
  -6   5  -6   31.80    6.70
   6  -5  -6   17.10    5.90
  -6  -5   6   27.20    8.00
  -6  -5  -6   37.00    8.30
  -6   5   6   19.50    6.20
   7   0   6    8.00    5.50
  -7   0  -6    1.40    5.00
  -7   1  -6 1115.09   83.99
   7   1   6 1230.48   84.59
  -7   1   6 1208.78   83.79
   7  -1   6 1224.08   84.29
  -7   2  -6   26.10    7.20
   7   2   6   24.10    7.50
   7   2   6   28.60    8.40
  -7   2   6   22.10    6.40
  -7  -3   6   56.99    8.70
  -7   3  -6   61.49    8.20
  -7  -3   6   57.79    8.80
   7  -3  -6   63.69    7.80
  -7   3   6   50.99    7.20
  -7  -3  -6   55.49    7.20
  -7  -3  -6   54.69    9.00
  -7   3   6   46.90    6.40
   7  -3   6   73.09    9.90
   7  -4  -6   39.80    7.80
  -7  -4   6   40.00    8.50
  -7   4  -6   37.00    7.30
  -7  -4   6   26.40    7.60
   7  -4   6   32.60    9.30
  -7  -4  -6   50.79    8.80
  -7   4   6   38.00    6.90
  -7   4   6   35.70    7.30
  -7  -5   6   27.20    8.20
  -7   5  -6   26.50    6.40
   7  -5  -6   27.80    6.10
  -7  -5  -6   39.00    8.70
  -7   5   6   25.60    5.30
   8   0   6    0.10    5.90
  -8   0  -6    0.30    4.90
   8   1   6   75.29   10.10
  -8   1  -6   49.10    8.60
  -8   1   6   65.69    8.70
   8  -1   6   79.79    9.70
   8   2   6  503.15   39.70
  -8   2  -6  531.05   39.00
  -8   2   6  511.05   38.70
  -8  -3   6    3.00    6.40
   8  -3  -6    5.00    5.30
  -8   3  -6    3.00    6.10
  -8  -3   6   -0.50    5.00
  -8  -3   6    8.30    6.30
   8  -3   6    2.30    7.70
  -8  -3  -6   10.70    4.90
  -8   3   6    4.70    4.70
  -8   3   6    1.20    4.90
  -8  -3  -6    1.80    6.50
   8  -4  -6   15.50    7.00
  -8   4  -6   48.50    8.50
  -8   4  -6   41.90    6.50
  -8  -4   6   18.80    7.20
  -8   4   6   26.70    7.90
  -8   4   6   21.10    7.50
   8  -5  -6    5.70    4.80
  -8   5  -6    7.70    7.20
  -8   5  -6    9.80    4.80
  -8  -5  -6   16.40    7.80
  -8   5   6    4.00    5.00
  -9   0  -6    5.60    4.70
   9   0   6   -1.60    6.10
   9   1   6  631.14   44.50
   9  -1  -6  543.85   42.80
  -9   1  -6  513.15   43.30
   9  -1   6  609.34   43.90
  -9   1   6  637.74   43.30
  -9  -2   6   13.40    5.90
   9   2   6   -7.40    6.90
   9  -2  -6    8.60    4.80
  -9  -2   6    7.10    6.40
  -9  -2  -6   10.60    4.30
  -9   2   6   -0.30    6.30
  -9   2   6    4.20    4.20
  -9  -3   6   72.09    9.40
  -9  -3   6   95.99   10.50
  -9  -3   6   70.89    8.90
  -9   3  -6  104.49   10.40
  -9  -3   6   73.89   10.30
   9  -3  -6   64.79    8.90
  -9   3  -6   91.09    8.70
  -9   3   6   94.69    9.90
  -9  -3  -6   92.59   11.30
  -9  -3  -6   77.99    8.90
  -9  -3  -6   93.29    9.50
  -9   3   6   95.19    9.10
  -9   4  -6   27.40    6.60
  -9  -4   6   29.00    9.80
  -9   4  -6   54.09    8.20
   9  -4  -6   36.30    7.50
  -9   4   6   52.29    7.50
  -9   4   6   45.00    8.60
  -9  -4  -6   48.70   10.20
   9  -5  -6   18.40    4.90
  -9   5  -6   22.90    6.90
  -9   5  -6   10.80    4.70
  -9   5   6   16.40    4.90
  -9  -5  -6   17.70    7.40
  10   0   6  736.03   54.69
  10   1   6   50.29   10.20
  10  -1   6   55.79    9.90
 -10  -2   6   97.79    9.60
 -10  -2   6   71.29    8.50
 -10   2  -6   91.49    8.70
  10  -2  -6   77.19    8.60
 -10  -2   6   78.49    9.00
 -10  -2   6   87.19   10.50
 -10   2   6   78.19    7.80
  10  -2   6   74.89    8.40
 -10  -2  -6  104.49    9.40
 -10  -2  -6   84.29    9.50
 -10   2   6   87.19    8.50
 -10  -3   6   98.49   12.30
  10  -3  -6  104.09   10.50
 -10  -3   6   84.29    9.60
 -10  -3   6   73.09    9.90
 -10   3  -6  101.69   10.20
 -10  -3   6   98.39   11.10
 -10   3  -6   88.29    9.10
 -10  -3  -6  117.59   14.10
 -10   3   6   85.89    9.70
 -10  -3  -6   86.09    9.90
 -10   3   6  122.79   10.40
 -10  -3  -6   90.99    9.60
 -10   4  -6   17.50    5.30
  10  -4  -6   34.80    7.10
 -10   4  -6   26.20    6.80
 -10  -4  -6   24.70    6.20
 -10   4   6   39.90    8.20
 -10   4   6   25.30    7.00
 -10  -4  -6   33.50    9.30
 -10   5  -6   51.29    7.30
 -10   5   6   52.09    6.90
  11   0  -6   -0.10    5.90
  11   0   6   -2.60    7.10
  11   1   6   94.49   12.90
 -11  -1   6   75.69    9.80
 -11   1  -6   71.59    7.00
 -11  -1   6  107.79   10.30
  11  -1  -6   66.59    7.80
 -11  -1   6   77.49    8.50
 -11  -1   6   69.39    8.00
 -11  -1  -6   84.09    8.40
 -11   1   6   69.19    7.60
 -11  -1  -6   82.49    7.90
 -11  -1  -6   78.89    9.60
  11   1  -6  112.09   13.90
 -11  -1  -6   75.39    7.20
 -11  -2   6   64.59    8.00
  11  -2  -6   58.59    7.50
 -11  -2   6   64.19    7.50
 -11  -2   6   63.69    9.20
 -11  -2   6   57.59    8.30
 -11   2  -6   56.29    7.70
 -11  -2  -6   70.99    8.10
 -11  -2  -6   67.99    9.30
 -11   2   6   60.69    7.40
 -11  -2  -6   62.69    6.60
  11  -2   6   76.69    8.00
 -11  -2  -6   72.79    7.80
 -11  -3   6    5.90    7.20
  11  -3  -6    6.80    5.50
 -11  -3   6    3.60    5.90
 -11  -3   6   10.20    5.10
 -11   3  -6    1.80    4.00
 -11   3  -6    7.60    5.70
 -11  -3   6    3.70    6.80
 -11  -3  -6    2.00    5.30
 -11  -3  -6   -3.10    7.30
 -11  -3  -6    2.50    4.90
  11  -3   6    7.30    5.50
 -11   3   6    3.30    6.10
 -11   3   6    6.30    5.50
 -11   4  -6   12.00    4.70
 -11   4  -6   31.30    7.10
  11  -4  -6   10.90    5.90
 -11   4   6   20.30    5.90
 -11  -4  -6   20.30    5.60
 -11  -4  -6   22.10    8.60
 -11   4   6   24.20    7.00
 -12   0  -6  354.86   26.20
 -12   0   6  372.76   27.20
 -12   0   6  344.97   26.10
 -12   0  -6  371.76   25.80
 -12   0   6  349.37   26.10
 -12  -1   6  135.29   12.90
  12  -1  -6  131.19   11.60
 -12  -1   6  130.09   11.80
 -12   1  -6  118.39   10.90
 -12  -1   6  123.99   11.60
 -12  -1   6  161.68   13.30
 -12  -1  -6  121.99   11.70
 -12  -1  -6  128.49   11.10
 -12   1   6  120.29   10.90
 -12  -1  -6  141.89   13.20
 -12  -1  -6  136.69   11.70
 -12  -2   6  155.98   14.30
 -12  -2   6  161.08   16.40
  12  -2  -6  192.98   14.80
 -12  -2   6  169.88   15.00
 -12  -2   6  154.78   15.50
  12  -2   6  179.78   14.50
 -12   2   6  170.78   13.90
 -12  -2  -6  164.38   15.70
 -12  -2  -6  192.78   15.00
 -12  -2  -6  181.28   14.90
 -12  -3   6   12.00    6.10
 -12  -3   6   18.20    7.20
 -12   3  -6   13.20    6.50
 -12  -3   6   14.60    5.30
  12  -3  -6    9.40    5.50
  12  -3   6   10.70    5.30
 -12  -3  -6   18.00    6.30
 -12  -3  -6   12.20    5.30
 -12   3   6   11.10    5.90
 -12   3   6   18.90    6.50
 -12   4  -6  151.28   14.30
  12  -4  -6  173.98   13.80
 -12   4   6  147.09   15.30
 -12  -4  -6  138.09   13.30
 -12   4   6  163.58   13.70
 -13   0   6    3.30    4.20
 -13   0   6   -0.30    3.70
  13   0  -6   -1.90    3.90
 -13   0   6   -2.80    4.90
 -13   0  -6    0.40    3.20
 -13   0  -6    3.70    3.80
 -13  -1   6   28.30    6.40
 -13   1  -6   23.50    4.20
 -13  -1   6   16.20    6.10
 -13  -1   6   15.90    4.60
 -13  -1   6   14.30    5.00
  13  -1  -6   44.40    6.00
 -13  -1  -6   23.80    4.90
 -13   1   6   23.20    4.30
 -13  -1  -6   20.80    4.20
 -13  -1  -6   19.60    5.10
 -13  -1  -6   20.60    6.20
 -13  -2   6    2.30    4.60
 -13  -2   6    1.70    5.20
  13  -2  -6   -1.40    4.50
 -13  -2   6   -0.70    5.20
 -13  -2   6    0.20    6.10
  13  -2   6    3.70    4.50
 -13  -2  -6   -3.50    6.00
 -13  -2  -6    0.80    4.70
 -13  -2  -6    5.00    4.90
 -13   2   6    3.50    3.90
 -13  -3   6   57.59    7.20
 -13  -3   6   53.59    8.30
  13  -3  -6   38.00    7.00
 -13  -3   6   38.40    8.60
 -13   3  -6   53.99    7.90
 -13  -3  -6   43.90    6.60
 -13   3   6   52.19    7.20
  13  -3   6   45.90    6.80
 -13  -3  -6   69.99    8.40
 -13   4  -6   24.40    6.10
  13  -4  -6   20.10    5.00
 -13  -4  -6   16.10    4.50
 -13   4   6   16.00    4.60
  14   0  -6   14.50    4.70
 -14   0  -6   13.90    3.90
 -14   0   6   26.80    6.80
 -14   0   6   15.70    5.80
 -14   0   6   17.00    4.40
 -14   0  -6   15.50    4.30
 -14   0  -6   26.10    6.40
 -14  -1   6    6.50    4.60
 -14  -1   6    7.40    5.80
  14  -1  -6    9.70    4.40
 -14  -1   6    7.70    4.20
 -14   1  -6    3.00    3.50
 -14  -1   6   10.90    5.30
 -14   1   6    4.70    3.40
 -14  -1  -6   10.40    3.80
 -14  -1  -6    3.40    4.30
  14  -1   6    5.70    3.90
 -14  -1  -6    4.60    4.00
 -14  -1  -6    7.40    5.60
 -14  -2   6   -5.20    5.10
  14  -2  -6   -0.20    4.50
 -14  -2   6    5.50    6.30
 -14  -2   6    4.50    4.30
 -14  -2  -6    4.00    4.90
  14  -2   6   -1.20    4.10
 -14  -2  -6    0.30    6.60
 -14  -2  -6   -4.00    4.30
 -14   2   6    4.00    3.90
 -14  -3   6    2.70    6.50
 -14  -3   6    4.70    4.70
 -14  -3   6    2.30    5.70
  14  -3  -6    5.50    5.00
 -14  -3  -6    1.10    5.60
  14  -3   6    9.20    4.60
 -14  -3  -6   10.20    4.50
 -14   3   6    6.10    4.40
  14  -4  -6   30.50    4.70
 -14   4   6   33.80    4.30
  15   0  -6    3.40    4.00
 -15   0  -6   -2.80    3.30
 -15   0   6    6.00    5.70
 -15   0   6    0.20    5.30
 -15   0  -6   -2.80    4.50
 -15   0  -6   -3.50    3.60
 -15   0   6   -0.40    3.50
 -15  -1   6  108.39   10.10
 -15  -1   6   93.49   11.30
  15  -1  -6   96.09    9.70
 -15   1  -6   96.69    9.30
 -15  -1   6  100.09   10.60
 -15   1  -6   97.49   10.90
 -15  -1   6   97.99   10.10
 -15  -1  -6   96.09    9.80
  15  -1   6   97.99    9.40
 -15  -1  -6  101.69   11.40
 -15  -1  -6  101.49    9.60
 -15  -1  -6  101.79    9.30
 -15   1   6   89.29   10.00
  15  -2  -6    6.00    4.60
 -15   2  -6    6.40    5.20
 -15  -2   6    8.80    6.10
 -15  -2   6   14.50    4.60
 -15  -2   6    9.40    5.20
 -15  -2  -6    9.50    4.70
  15  -2   6   11.60    4.70
 -15  -2  -6    7.50    7.10
 -15   2   6    6.00    3.60
 -15  -2  -6   12.50    4.60
 -15  -3   6   17.10    6.40
 -15  -3   6   17.10    4.60
  15  -3  -6   12.00    4.60
 -15  -3   6   18.10    5.20
  15  -3   6   22.20    4.60
 -15  -3  -6   17.40    4.40
 -15   3   6   15.30    4.00
 -15  -3  -6   20.90    6.10
 -16   0  -6  444.66   32.20
 -16   0  -6  434.56   32.50
 -16   0   6  446.96   33.10
 -16   0   6  464.95   33.70
 -16   0   6  449.95   32.50
 -16   0  -6  440.26   33.40
  16   0  -6  470.85   32.80
  16  -1  -6   98.39    9.70
 -16  -1   6  100.29   10.20
 -16   1  -6   94.29    9.50
 -16   1  -6   94.09   10.50
 -16  -1   6   99.79   11.30
 -16  -1   6  101.19   10.10
  16  -1   6  102.59    9.40
 -16  -1  -6  102.09    9.50
 -16  -1  -6   97.49   11.20
 -16  -1  -6   93.29   10.00
 -16  -2   6    9.70    4.40
 -16  -2   6    5.10    5.80
 -16  -2   6   10.70    4.80
 -16   2  -6   17.50    5.10
  16  -2  -6   13.00    4.70
 -16  -2  -6   13.60    4.20
 -16  -2  -6   10.50    7.20
 -16  -2  -6   10.50    4.80
  16  -2   6   12.70    4.30
 -16   2   6   13.80    3.40
 -16  -3   6    8.90    3.60
 -16  -3   6    9.50    5.20
  16  -3  -6   13.50    3.90
 -16  -3   6    8.30    4.20
 -16  -3  -6   11.50    5.40
 -16  -3  -6   11.70    3.60
 -16   3   6   10.90    2.80
  16  -3   6    8.20    5.00
  17   0  -6    1.80    4.00
  17   0   6   -0.90    3.50
 -17   0   6   -2.90    4.80
 -17   0   6   -1.70    3.70
 -17   0  -6   -4.40    4.00
 -17  -1   6   11.20    4.60
 -17  -1   6   22.70    5.90
 -17   1  -6   15.20    5.10
  17  -1  -6   15.80    4.60
 -17  -1   6   19.00    4.20
 -17  -1  -6   17.80    6.20
 -17  -1  -6   20.50    5.00
 -17  -1  -6   15.30    3.90
  17  -1   6   16.10    4.20
 -17   1   6   19.30    5.00
  17  -2  -6   41.40    5.40
 -17  -2   6   32.20    5.10
 -17  -2   6   42.60    7.00
 -17  -2   6   35.40    5.10
 -17   2  -6   31.90    5.60
 -17  -2  -6   38.70    7.70
  17  -2   6   41.20    5.20
 -17  -2  -6   48.30    6.30
 -17  -2  -6   29.90    4.50
  18   0   6    1.10    3.10
 -18   0   6   -2.00    4.40
 -18   0  -6    0.00    4.00
  18   0  -6   -1.40    3.50
 -18   1  -6  173.08   13.60
 -18  -1   6  159.28   13.80
 -18  -1   6  161.48   12.80
 -18  -1   6  160.28   13.00
  18  -1  -6  165.98   13.00
  18  -1   6  169.98   12.70
 -18  -1  -6  172.68   14.50
 -18  -1  -6  170.28   13.30
 -18   1   6  138.19   12.60
  18  -2  -6    1.80    3.10
 -18  -2   6    4.20    2.90
 -18  -2   6    0.30    2.70
 -18  -2   6    2.40    4.10
 -18  -2  -6   -2.40    3.40
 -18  -2  -6    1.40    2.40
  18  -2   6    2.60    2.90
 -18   2   6   -0.90    3.40
  19   0   6    2.80    2.80
 -19   0  -6    0.00    3.70
 -19   0   6   -4.20    3.30
 -19  -1   6   28.30    4.80
  19   1   6   23.90    3.90
 -19   1  -6   38.20    5.00
  19  -1  -6   37.30    5.60
  19  -1   6   36.10    4.20
 -19  -1  -6   42.40    5.90
   0   0  -7    7.80    4.80
   0   0   7   -6.90    3.60
   0   0   7    4.40    2.60
   0  -1   7    1.00    4.00
   0   1  -7   -4.30    4.10
   0   1   7    1.80    3.70
   0   1   7    1.10    4.70
   0   2  -7   -2.40    5.60
   0   2   7   -1.10    5.80
   0   3   7    2.00    7.30
   0   3  -7    7.60    8.10
   0  -4   7    9.30    7.40
   0  -4   7    4.20    7.70
   0  -4  -7    7.50    7.90
   0  -5  -7   20.40    7.30
   0  -5   7   11.10    8.20
   0  -5   7   18.10    7.70
   1   0   7    1.10    4.00
   1   0  -7    3.60    4.30
  -1   0   7   -0.20    2.70
  -1   0   7    1.50    4.10
   1   0   7    1.10    2.90
  -1   0  -7    3.30    5.20
  -1   1  -7  387.86   28.40
   1   1   7  402.46   28.60
   1   1   7  389.86   28.40
  -1   1   7  385.96   28.50
  -1   1   7  388.66   28.10
   1   1  -7  395.36   28.30
   1  -1   7  380.86   28.30
  -1   2  -7  157.88   14.70
   1   2   7  163.58   14.80
  -1   2   7  154.38   14.40
   1   2  -7  143.39   14.50
   1   3   7  201.08   20.30
  -1   3  -7  209.98   20.80
  -1   3   7  214.78   20.30
   1   3  -7  210.18   20.20
   1  -4  -7  120.19   12.20
  -1  -4   7  114.29   13.20
   1  -4  -7  112.59   12.90
  -1  -4   7  114.69   14.10
   1  -4   7  105.39   13.10
   1  -4   7  107.59   14.80
  -1  -4  -7  122.29   13.50
  -1  -4  -7  137.59   13.60
   1  -5  -7   16.20    6.80
  -1  -5   7   21.00    8.10
  -1  -5   7   23.40    8.00
   1  -5  -7   46.00    8.30
   1  -5   7   23.30    8.00
  -1  -5  -7   37.60    8.30
   1  -5   7   20.20    8.20
  -2   0  -7 1428.86  113.59
  -2   0   7 1669.53  112.89
  -2   0   7 1776.72  112.19
   2   0   7 1630.04  113.39
  -2   0   7 1625.74  113.39
   2   0  -7 1670.83  112.99
  -2   1  -7 2137.99  144.99
   2   1   7 2136.59  144.99
   2   1   7 2064.89  144.89
   2  -1   7 2058.79  144.79
   2   1  -7 2181.28  144.79
  -2   1   7 1996.50  144.79
   2   2   7   -0.10    5.50
  -2   2  -7    1.20    5.60
  -2   2   7   -3.30    5.20
   2   2  -7   -7.40    5.40
  -2   3  -7  119.79   14.50
   2   3   7  113.09   14.10
   2   3  -7  136.79   15.40
  -2   3   7  121.99   14.10
  -2   3   7  124.09   16.20
  -2  -4   7   84.99   11.60
   2  -4  -7   67.29   10.20
  -2  -4   7   98.39   12.70
   2  -4  -7   96.99   12.00
   2  -4   7   96.09   12.90
  -2  -4  -7  117.79   11.70
  -2   4   7   81.19   10.90
   2  -4   7   86.59   11.80
  -2  -4  -7   91.19   12.40
  -2  -5   7   26.80    8.00
  -2  -5   7   34.40    8.70
   2  -5  -7   20.10    7.00
   2  -5   7   25.40    8.50
   2  -5   7   31.70    7.90
  -2  -5  -7   47.00    7.60
  -3   0   7    0.90    3.20
  -3   0  -7    3.50    5.30
  -3   0   7    4.00    0.80
   3   0   7    5.40    4.70
  -3   1  -7  496.95   35.70
   3   1   7  480.05   35.70
   3   1   7  487.55   36.10
  -3   1   7  487.35   35.50
   3   1  -7  532.05   35.20
   3  -1   7  477.45   35.50
   3   2   7  698.23   50.39
   3   2   7  662.43   49.70
  -3   2  -7  708.53   50.39
   3   2  -7  673.03   50.09
  -3   2   7  711.13   50.29
   3  -2   7  725.33   48.10
  -3   3  -7   25.90    8.30
   3   3   7   27.90    9.00
  -3   3   7   24.00    9.60
   3   3  -7   34.50    9.00
  -3   3   7   15.40    8.10
   3  -4  -7   55.59    9.10
  -3   4  -7   39.10    7.30
  -3  -4   7   37.40    9.20
  -3  -4   7   39.10    8.90
  -3  -4  -7   45.20    8.00
   3  -4   7   50.49   10.10
   3  -4   7   35.80    9.30
  -3   4   7   32.80    6.50
  -3   4   7   27.00    7.30
   3  -5  -7   16.10    6.50
  -3  -5   7   17.40    7.50
  -3  -5   7   24.30    7.90
  -3  -5  -7   29.40    7.10
   3  -5   7   21.40    8.00
   3  -5   7   21.00    7.50
  -4   0  -7 1996.10  141.99
  -4   0   7 2043.90  140.19
   4   0   7 2105.79  141.89
  -4   0   7 2033.90  141.09
   4   1   7  329.77   25.30
  -4   1  -7  352.26   24.50
   4  -1   7  319.77   24.50
   4   1  -7  313.97   23.50
  -4   1   7  313.37   24.30
   4   2   7   74.49    9.10
   4   2   7   85.89    9.80
  -4   2  -7   86.69   10.10
  -4   2   7   68.79    9.50
  -4   2   7   58.99    8.60
   4   2  -7   83.39    9.30
  -4   3  -7   13.80    8.00
   4   3   7   21.20    9.00
  -4   3   7    7.90    7.70
   4   3  -7   21.90    9.20
  -4   3   7   21.40    8.70
  -4  -4   7   98.49   12.80
   4  -4  -7  123.99   13.90
  -4   4  -7  120.79   11.60
  -4  -4   7  101.89   14.60
   4  -4   7  109.09   15.50
   4  -4   7  112.99   13.20
  -4   4   7  100.69   12.10
  -4  -4  -7  153.18   14.10
  -4   4   7  103.39   11.00
  -4  -5   7   12.80    7.10
  -4   5  -7   15.90    6.70
  -4  -5   7   31.40    8.20
   4  -5  -7   22.50    6.50
   4  -5   7   16.80    7.20
   4  -5   7    9.10    7.10
  -4  -5  -7   23.30    7.60
  -5   0  -7    1.70    5.30
  -5   0   7   -1.30    3.70
   5   0   7    1.20    5.30
   5   1   7  233.08   19.70
  -5   1  -7  232.78   18.70
  -5   1   7  235.28   18.50
   5  -1   7  230.58   18.90
  -5   2  -7  305.87   24.60
   5   2   7  294.57   24.60
   5   2   7  326.37   25.00
  -5   2   7  307.07   24.40
  -5  -3   7  126.69   13.50
  -5   3  -7  170.28   16.60
   5  -3  -7  134.99   12.60
  -5   3  -7  132.79   13.00
   5   3   7  181.38   17.30
  -5   3   7  117.19   11.60
   5  -3   7  130.29   15.10
  -5   3   7  146.99   14.80
  -5   3   7  131.09   12.30
  -5  -3  -7  127.29   13.00
  -5   4  -7   62.39    8.60
   5  -4  -7   55.89    9.20
  -5  -4   7   49.10    9.50
  -5  -4   7   63.59   10.20
   5  -4   7   60.19   10.80
   5  -4   7   56.09   10.20
  -5   4   7   53.69    8.30
  -5  -4  -7   72.19   10.70
  -5   4   7   53.89    8.00
   5  -5  -7   50.69    7.70
  -5  -5   7   57.79    9.40
  -5   5  -7   46.70    7.30
  -5  -5   7   39.90    8.10
  -5   5  -7   49.99    8.60
  -5   5   7   48.50    6.60
   5  -5   7   44.40    8.50
  -5  -5  -7   68.29    9.60
   5  -5   7   58.59    9.10
  -6   0   7  277.07   21.40
   6   0   7  285.17   22.70
  -6   0  -7  279.97   22.50
  -6   1  -7  752.82   53.59
   6   1   7  753.02   53.99
   6  -1   7  736.53   53.59
  -6   1   7  749.42   53.19
   6   2   7 1125.19   80.39
  -6   2  -7 1099.69   80.19
   6   2   7 1172.28   80.69
  -6   2   7 1125.49   79.99
  -6  -3   7  163.78   16.40
   6  -3  -7  188.28   15.20
  -6  -3   7  174.68   16.30
  -6   3  -7  173.18   15.80
  -6  -3   7  126.69   18.00
  -6  -3  -7  180.38   15.10
  -6  -3  -7  157.68   16.10
  -6   3   7  178.28   14.40
   6  -3   7  190.08   18.20
  -6   3   7  181.58   14.70
   6  -3   7  212.68   17.80
  -6  -4   7   -0.40    6.20
  -6   4  -7   -0.50    6.00
  -6  -4   7    0.20    7.10
   6  -4  -7   -3.30    6.40
  -6   4   7    8.70    5.90
  -6   4   7   10.00    6.80
  -6  -4  -7    7.90    6.90
   6  -4   7    5.30    7.10
   6  -4   7    1.30    7.80
  -6   5  -7    6.20    5.80
  -6  -5   7   -6.30    5.70
  -6  -5   7    6.60    6.90
   6  -5  -7   -1.60    5.30
  -6   5  -7    6.40    7.00
  -6  -5  -7   24.20    7.40
   6  -5   7    2.10    5.80
  -6   5   7   10.90    4.90
   7   0   7    4.10    6.00
  -7   0  -7   -2.10    5.30
   7   1   7  943.11   61.99
  -7   1  -7  725.63   60.99
   7  -1   7  891.71   61.39
  -7   1   7  880.01   60.79
  -7   2  -7   75.59   10.10
   7   2   7   83.79   11.00
   7   2   7   66.19   10.30
  -7   2   7   58.89    8.80
   7  -3  -7   53.19    7.50
  -7  -3   7   49.30    8.60
  -7  -3   7   58.19    8.90
  -7   3  -7   56.39    7.60
  -7   3   7   48.80    6.80
  -7  -3  -7   55.79    9.20
   7  -3   7   50.09   10.90
   7  -3   7   59.19    9.70
  -7  -3  -7   56.49    7.30
  -7   3   7   61.59    6.90
  -7   4  -7    8.90    5.90
   7  -4  -7    4.80    6.70
  -7  -4   7    3.00    7.00
  -7  -4   7   -3.60    5.80
   7  -4   7    7.40    6.70
  -7  -4  -7    9.30    7.90
   7  -4   7   -1.70    8.10
  -7   4   7    2.70    6.10
  -7   4   7    2.00    7.70
  -7  -5   7    0.40    6.50
  -7   5  -7   17.30    7.20
   7  -5  -7    7.60    5.20
  -7   5  -7   11.40    4.90
  -7  -5  -7   16.80    7.40
  -7   5   7    5.20    4.60
   8   0   7 1257.47   91.29
  -8   0  -7 1313.67   91.09
   8   1   7    7.20    6.50
  -8   1  -7   -1.70    5.60
  -8   1   7    8.00    5.60
   8  -1   7   -4.80    5.80
  -8   2  -7   15.20    7.30
   8   2   7   10.50    7.90
   8   2   7   21.40    8.60
  -8   2   7   20.40    6.80
  -8  -3   7    4.70    5.10
  -8  -3   7    6.80    6.60
   8  -3  -7    4.70    5.30
  -8  -3   7    3.00    6.40
  -8   3  -7    2.50    5.40
  -8  -3  -7    4.30    6.70
  -8   3   7    9.70    5.30
  -8   3   7    5.00    4.90
  -8  -3  -7    5.90    5.10
   8  -3   7    0.20    7.40
  -8   4  -7   -7.60    6.40
   8  -4  -7    6.70    6.50
  -8  -4   7    2.70    6.80
  -8   4  -7    6.60    5.50
  -8  -4  -7   14.40    7.80
  -8   4   7    5.50    7.00
  -8   4   7   -0.60    5.70
  -8   5  -7   42.90    8.20
   8  -5  -7   43.50    6.30
  -8   5  -7   31.20    6.10
  -8   5   7   38.80    5.80
  -8  -5  -7   58.19    9.40
  -8   5   7   48.90    8.60
   9   0   7   -1.90    6.60
  -9   0  -7    0.50    4.90
   9   1   7  454.65   33.90
  -9   1  -7  355.56   32.70
   9  -1   7  427.66   33.50
  -9   1   7  478.35   32.70
  -9  -2   7   20.00    7.50
   9   2   7   21.50    9.20
   9   2   7    7.90    8.00
  -9   2  -7   19.00    6.20
  -9  -2   7    8.40    4.00
  -9  -2   7   10.10    6.00
   9  -2  -7   17.30    4.70
  -9  -2   7   15.40    5.20
  -9  -2  -7   16.10    4.90
  -9   2   7   18.60    7.10
  -9   2   7   18.40    4.40
  -9  -2  -7   13.30    4.30
  -9   3  -7   51.69    7.40
  -9  -3   7   49.99    8.80
  -9  -3   7   42.80    7.10
  -9  -3   7   55.99    9.10
  -9  -3   7   40.20    7.50
   9  -3  -7   55.39    7.70
  -9   3  -7   47.60    6.70
  -9   3   7   57.19    7.50
  -9   3   7   56.19    7.40
  -9  -3  -7   59.99    7.30
  -9  -3  -7   53.89    7.60
  -9  -3  -7   58.89    9.80
   9  -4  -7   82.99   10.40
  -9   4  -7   99.59   10.50
  -9  -4   7   76.39   10.50
  -9   4  -7  106.19    9.50
  -9   4   7   65.99    9.50
  -9  -4  -7  105.09   14.40
  -9   4   7   99.79   11.30
   9  -5  -7   16.80    4.70
  -9   5  -7   16.20    6.70
  -9   5  -7   10.10    4.20
  -9   5   7   14.90    6.60
  -9   5   7   11.40    4.30
  -9  -5  -7   18.30    7.40
  10   0   7   36.90    9.20
  10   1   7  128.49   15.20
  10  -1   7  118.39   14.30
 -10   1   7  144.49   14.80
 -10  -2   7   46.30    7.30
 -10   2  -7   54.99    7.10
 -10  -2   7   39.80    6.90
 -10  -2   7   42.00    5.90
  10  -2  -7   36.10    6.00
 -10  -2   7   45.40    8.20
 -10  -2  -7   42.50    6.40
 -10   2   7   54.69    6.20
 -10  -2  -7   48.30    9.20
  10  -2   7   47.50    6.40
 -10  -2  -7   53.29    7.00
 -10   2   7   38.40    6.10
 -10   3  -7  266.67   19.70
 -10  -3   7  240.88   21.50
 -10  -3   7  255.87   21.70
  10  -3  -7  266.27   20.50
 -10  -3   7  261.07   20.10
 -10   3  -7  280.37   21.10
 -10  -3  -7  248.58   22.80
 -10   3   7  243.58   20.60
 -10  -3  -7  256.97   20.50
 -10   3   7  255.87   20.90
 -10  -3  -7  236.98   20.20
 -10   4  -7   35.00    7.30
 -10   4  -7   31.70    5.60
  10  -4  -7   31.20    7.10
 -10  -4  -7   41.30    9.30
 -10  -4  -7   18.90    6.30
 -10   4   7   27.50    6.50
 -10   4   7   35.70    8.30
  11   0  -7    0.10    6.20
 -11   0  -7    3.70    2.90
  11   0   7   -7.10    7.40
 -11  -1   7   44.60    6.10
 -11  -1   7   48.40    6.50
 -11  -1   7   86.09    8.70
 -11   1  -7   49.50    5.60
 -11  -1   7   59.59    8.40
  11  -1  -7   64.69    7.00
 -11  -1  -7   65.99    8.40
 -11   1   7   60.69    6.40
 -11  -1  -7   66.79    7.10
 -11  -1  -7   56.59    6.00
 -11  -1  -7   61.79    6.90
 -11  -2   7   31.00    5.60
 -11  -2   7   27.00    7.60
 -11  -2   7   32.40    6.70
 -11   2  -7   33.20    6.90
 -11  -2   7   36.60    6.70
  11  -2  -7   29.10    5.90
 -11  -2  -7   41.00    6.60
 -11  -2  -7   30.10    5.00
 -11   2   7   41.80    5.90
  11  -2   7   34.00    5.90
 -11  -2  -7   44.10    6.20
 -11  -3   7   21.40    6.80
 -11  -3   7   31.80    6.30
 -11   3  -7   30.70    6.20
 -11  -3   7   21.70    7.10
  11  -3  -7   19.40    6.10
 -11   3  -7   26.90    6.60
 -11  -3   7   29.30    7.90
 -11   3   7   24.00    6.20
 -11   3   7   35.00    6.40
 -11  -3  -7   33.30    8.80
 -11  -3  -7   28.70    6.00
 -11  -3  -7   40.90    7.00
 -11   4  -7   44.90    6.60
 -11   4  -7   82.09    8.60
  11  -4  -7   61.29    8.50
 -11   4   7   84.29    9.80
 -11  -4  -7   71.89   10.90
 -11   4   7   63.49    7.90
 -11  -4  -7   69.19    8.00
 -12   0   7  538.15   38.60
 -12   0  -7  529.65   38.70
  12   0  -7  561.04   38.70
 -12   0   7  554.34   39.60
 -12   0   7  521.65   38.10
 -12   0   7  533.55   38.70
 -12   0  -7  556.44   38.30
 -12  -1   7   -1.20    5.30
 -12   1  -7    2.70    3.20
 -12  -1   7   -1.30    5.20
  12  -1  -7    0.50    4.00
 -12  -1   7   -0.20    3.70
 -12  -1   7    0.30    4.20
 -12  -1  -7   -0.10    4.10
 -12  -1  -7   -2.00    3.40
 -12   1   7   -1.10    3.50
 -12  -1  -7    0.20    5.20
 -12  -1  -7   -1.20    4.00
 -12  -2   7   17.00    5.00
 -12  -2   7   23.30    6.30
 -12  -2   7   18.60    7.00
  12  -2  -7    8.30    4.80
 -12  -2   7   16.80    6.20
 -12  -2  -7   12.10    4.90
 -12  -2  -7   21.30    6.70
  12  -2   7   16.30    5.00
 -12  -2  -7   10.70    4.40
 -12  -2  -7   16.60    5.50
 -12   2   7   18.60    5.10
 -12  -3   7   11.70    7.10
 -12  -3   7   25.90    6.70
 -12  -3   7   23.70    5.90
 -12   3  -7   22.80    6.80
  12  -3  -7   19.40    5.80
 -12  -3   7   27.70    7.70
 -12  -3  -7   23.70    6.40
 -12   3   7   30.70    8.00
 -12   3   7   22.20    6.00
 -12  -3  -7   18.50    5.50
  12  -4  -7   21.30    5.70
 -12   4  -7   14.90    4.20
 -12   4  -7   33.90    6.70
 -12  -4  -7   25.40    5.20
 -12   4   7   19.10    5.30
 -13   0   7    0.40    5.00
 -13   0   7    0.90    4.90
 -13   0  -7   -0.80    3.70
 -13   0   7    0.70    3.80
 -13   0   7   -0.20    3.40
  13   0  -7   -0.60    3.80
 -13   0  -7    0.90    3.20
 -13  -1   7   34.70    6.20
  13  -1  -7   44.40    6.40
 -13  -1   7   49.30    7.50
 -13  -1   7   42.10    6.00
 -13  -1   7   33.80    7.40
 -13   1  -7   46.80    5.40
 -13  -1  -7   51.89    8.30
 -13  -1  -7   46.80    6.20
 -13  -1  -7   55.09    6.80
 -13   1   7   46.10    5.50
 -13  -1  -7   51.29    5.70
 -13  -2   7   11.10    4.70
  13  -2  -7   10.40    5.10
 -13  -2   7    3.10    5.40
 -13  -2   7   13.20    5.90
 -13  -2   7    7.50    6.50
 -13  -2  -7    7.70    5.10
 -13  -2  -7    1.90    4.70
 -13  -2  -7    6.60    6.40
 -13   2   7    6.20    4.10
  13  -2   7    6.00    4.60
  13  -3  -7   20.00    6.00
 -13  -3   7   25.60    7.70
 -13  -3   7   20.80    5.60
 -13  -3   7   20.80    7.00
 -13  -3  -7    9.50    6.40
 -13   3   7   20.20    5.50
 -13  -3  -7   22.90    5.60
  13  -4  -7   11.60    4.40
 -13  -4  -7   25.20    4.30
 -13   4   7   19.70    4.40
 -14   0  -7   77.49    8.60
 -14   0   7   93.89   10.90
 -14   0  -7   89.89    7.90
  14   0  -7   81.89    8.70
 -14   0  -7   79.89   10.10
 -14   0   7   88.29   10.30
 -14   0   7   75.69    8.60
 -14  -1   7  784.22   55.09
  14  -1  -7  789.02   54.69
 -14  -1   7  758.22   54.89
 -14  -1   7  827.32   54.79
 -14   1  -7  772.42   54.19
 -14  -1   7  779.12   55.89
 -14   1   7  729.53   53.89
 -14  -1  -7  797.32   55.79
 -14  -1  -7  736.93   54.59
  14  -1   7  760.12   54.49
 -14  -1  -7  767.22   54.59
 -14  -1  -7  768.52   54.19
 -14  -2   7    5.40    4.50
 -14  -2   7   -3.80    6.00
  14  -2  -7    0.70    4.50
 -14  -2   7    3.60    5.10
 -14  -2   7    0.30    5.20
 -14  -2  -7    1.80    4.40
  14  -2   7    7.30    4.40
 -14  -2  -7   -1.40    4.70
 -14  -2  -7    3.20    6.50
 -14   2   7   -1.30    3.50
 -14  -3   7   43.10    6.40
 -14  -3   7   48.90    8.30
  14  -3  -7   31.50    6.20
 -14  -3   7   47.40    7.40
 -14  -3  -7   51.09    6.30
 -14   3   7   35.00    5.80
 -14  -3  -7   59.89    8.00
  14  -4  -7   57.29    6.60
 -14   4   7   63.89    6.20
 -15   0   7    2.90    5.70
  15   0  -7   -5.40    3.90
 -15   0  -7   -1.00    4.70
 -15   0   7   -0.50    5.20
 -15   0  -7   -4.40    3.20
 -15   0   7    7.70    3.90
 -15   0  -7    0.70    3.80
 -15  -1   7   55.49    6.80
 -15  -1   7   58.29    7.10
 -15  -1   7   50.49    8.20
  15  -1  -7   42.70    6.40
 -15   1  -7   44.20    7.20
 -15   1  -7   45.40    5.60
 -15  -1   7   44.30    6.60
 -15  -1  -7   54.09    7.00
 -15  -1  -7   46.10    5.60
 -15   1   7   45.60    5.10
  15  -1   7   46.10    6.10
 -15  -1  -7   45.00    7.90
 -15  -1  -7   48.40    6.10
 -15  -2   7   -2.70    5.90
 -15   2  -7    4.60    4.90
 -15  -2   7    3.20    4.50
 -15  -2   7    7.90    4.40
  15  -2  -7   -0.60    4.30
 -15  -2  -7    3.60    4.60
 -15  -2  -7    0.40    6.70
 -15   2   7    6.40    3.60
 -15  -2  -7    2.70    4.20
  15  -2   7    0.90    4.20
 -15  -3   7   16.40    5.00
  15  -3  -7    3.70    4.30
 -15  -3   7   15.00    4.20
 -15  -3   7   14.80    6.10
 -15  -3  -7   10.60    5.40
 -15  -3  -7    9.10    4.20
 -15   3   7    7.80    3.30
 -16   0  -7  636.14   47.70
  16   0  -7  683.63   47.90
 -16   0  -7  705.23   47.50
 -16   0   7  639.44   47.60
 -16   0  -7  665.63   48.70
 -16   0   7  669.43   48.90
 -16   0   7  724.73   48.30
 -16  -1   7   12.00    6.10
 -16   1  -7   14.70    4.20
 -16  -1   7    9.00    4.90
 -16  -1   7    7.50    4.30
 -16  -1   7   13.40    4.70
 -16   1  -7    9.80    5.20
  16  -1  -7    5.20    4.30
 -16  -1  -7    6.90    3.80
  16  -1   7   12.60    4.10
 -16  -1  -7   12.00    4.80
 -16  -1  -7    4.80    5.80
 -16  -2   7   -0.60    5.40
 -16  -2   7    5.10    4.10
 -16  -2   7   -1.60    4.40
  16  -2  -7    1.30    4.10
 -16   2  -7    6.00    4.50
  16  -2   7    1.70    4.00
 -16  -2  -7   -1.60    4.10
 -16  -2  -7    1.90    6.50
 -16   2   7    1.30    3.00
 -16  -2  -7    0.00    3.60
 -16  -3   7    5.00    3.10
 -16  -3   7    5.70    4.90
 -16  -3   7    0.70    3.70
  16  -3  -7    5.30    3.60
 -16  -3  -7    3.10    3.20
 -16   3   7    9.20    2.90
 -16  -3  -7    0.80    4.60
 -17   0   7   -0.10    4.90
 -17   0  -7    3.80    4.40
  17   0   7   -2.10    3.40
 -17   0   7    1.60    3.70
  17   0  -7    1.60    3.80
 -17  -1   7   22.10    6.00
  17  -1  -7   25.00    5.20
 -17  -1   7   13.00    4.50
 -17  -1   7   22.70    4.60
 -17   1  -7   24.30    5.60
 -17  -1  -7   21.60    6.40
 -17  -1  -7   15.30    4.00
  17  -1   7   22.50    4.40
 -17  -1  -7   23.60    5.10
 -17   1   7   29.20    5.40
 -17  -2   7    7.00    3.50
 -17  -2   7   11.20    3.70
 -17   2  -7   10.00    4.00
 -17  -2   7    6.90    5.00
  17  -2  -7   10.50    3.90
  17  -2   7   14.50    3.80
 -17  -2  -7    9.30    3.30
 -17  -2  -7    5.80    4.50
 -17  -2  -7    8.10    6.20
  18   0   7    6.80    3.30
 -18   0   7    1.70    4.20
 -18   0   7    7.00    3.80
 -18   0  -7    8.20    4.40
 -18  -1   7   15.20    3.90
 -18   1  -7   20.10    4.80
 -18  -1   7   21.00    5.20
  18  -1  -7   28.70    4.60
 -18  -1   7   20.60    3.90
 -18  -1  -7   18.70    4.90
 -18   1   7   21.50    3.80
 -18  -1  -7   21.60    6.20
  18  -1   7   26.60    4.10
 -18  -2   7    8.00    2.70
 -18  -2   7    5.20    3.90
  18  -2  -7   10.60    3.30
 -18  -2   7   10.10    3.10
 -18   2   7   15.50    4.40
 -18  -2  -7    9.30    2.70
 -18  -2  -7   11.00    3.90
  19   0   7    1.20    2.70
 -19   0  -7   -3.10    3.40
  19   1   7    1.60    2.50
 -19  -1   7    1.50    3.30
 -19   1  -7    3.20    4.20
  19  -1   7    5.40    2.70
 -19  -1  -7    6.90    4.10
   0   0  -8   70.69    8.10
   0   0   8   65.99    6.60
   0   0   8   72.59    7.20
   0  -1   8  399.86   29.90
   0   1   8  423.16   30.00
   0   1   8  403.56   29.70
   0   1  -8  409.66   29.70
   0   2   8 4576.74  291.57
   0   2  -8 3876.61  291.17
   0   3  -8  407.86   31.40
   0   3   8  354.96   30.90
   0  -4  -8   83.09   10.30
   0  -4   8   56.59   10.00
   0  -4   8   63.09   11.00
   0  -4  -8   43.70    8.50
   0  -5  -8   -5.90    5.90
   0  -5   8   11.20    7.80
   0  -5   8    0.90    7.30
   1   0  -8    2.20    4.70
  -1   0   8   -0.90    2.90
  -1   0  -8    1.30    5.50
   1   0   8   -9.40    4.00
  -1   0   8    0.70    4.30
   1   0   8   -2.00    3.00
   1   1   8  792.82   57.59
   1   1   8  811.42   57.69
  -1   1  -8  836.42   57.69
  -1  -1   8  832.92   57.89
   1  -1   8  800.72   57.59
   1   1  -8  850.01   57.49
  -1   1   8  824.52   57.49
  -1   1   8  813.02   57.69
  -1   2  -8   45.20    7.50
   1   2   8   27.20    7.20
   1   2  -8   36.00    7.30
  -1   2   8   37.70    7.20
  -1   3  -8  105.69   13.80
   1   3   8  100.29   13.10
   1   3  -8  117.59   14.10
  -1   3   8   81.89   12.30
  -1  -4   8   19.80    8.30
   1  -4  -8   22.60    6.30
  -1  -4   8   13.70    8.60
   1  -4  -8   23.60    8.20
  -1  -4  -8   17.70    8.80
  -1  -4  -8   30.80    6.70
   1  -4   8   12.60    8.40
   1  -4   8   10.80    7.70
   1  -5  -8   19.20    6.90
   1  -5  -8   21.40    6.90
  -1  -5   8   21.70    8.10
  -1  -5   8   23.00    8.50
   1  -5   8   21.10    8.80
  -1  -5  -8   31.50    7.30
   1  -5   8   25.60    8.10
  -2   0  -8  661.43   49.90
   2   0  -8  710.33   49.00
  -2   0   8  724.13   48.70
   2   0   8  699.73   49.50
  -2   0   8  692.63   49.60
   2   1   8 1392.46  100.79
  -2   1  -8 1510.15  100.89
   2   1   8 1463.55  100.89
  -2   1   8 1449.76  100.79
  -2   1   8 1393.76  100.69
   2   1  -8 1503.35  100.59
   2  -1   8 1442.76  100.79
   2   2   8  362.66   27.70
  -2   2  -8  360.96   27.80
   2   2  -8  339.47   27.60
  -2   2   8  380.66   27.80
  -2   3  -8  359.56   29.10
   2   3   8  326.77   29.60
   2   3  -8  404.96   30.00
  -2   3   8  343.67   30.80
  -2   3   8  348.57   29.50
  -2  -4   8   25.30    8.50
   2  -4  -8   18.10    8.10
  -2  -4   8   20.10    8.10
  -2   4   8   26.00    7.90
   2  -4   8   29.90    9.30
  -2  -4  -8   29.50    6.80
  -2  -4  -8   28.40    8.60
   2  -4   8   15.80    8.40
  -2  -5   8   17.50    7.60
   2  -5  -8    6.00    6.30
  -2  -5   8   11.80    7.50
  -2  -5  -8   23.90    7.40
   2  -5   8   10.90    7.80
   2  -5   8   13.80    7.50
  -3   0  -8   -1.40    5.50
  -3   0   8    0.80    3.30
   3   0   8   -0.40    4.60
  -3   1  -8  194.28   16.00
   3   1   8  193.28   16.10
   3   1   8  195.78   16.90
   3   1  -8  205.78   15.20
  -3   1   8  199.78   15.90
   3  -1   8  185.08   15.90
   3   2   8  262.67   21.70
   3   2   8  246.88   20.90
  -3   2  -8  277.57   21.70
  -3   2   8  269.77   21.50
   3   2  -8  265.67   21.30
  -3   3  -8  197.68   19.60
   3   3   8  166.18   19.00
  -3   3   8  174.08   20.30
   3   3  -8  231.88   19.30
  -3   3   8  178.08   19.00
  -3  -4   8   18.00    8.10
  -3   4  -8   15.20    6.80
   3  -4  -8   32.70    8.10
  -3  -4   8   23.80    8.80
   3  -4   8   27.50    9.20
  -3  -4  -8   28.00    7.70
  -3   4   8   15.30    6.90
  -3   4   8   22.90    6.30
   3  -4   8   11.20    8.30
  -3  -5   8   33.20    7.90
   3  -5  -8   26.80    6.90
  -3  -5   8   27.40    8.60
  -3  -5  -8   24.20    7.10
   3  -5   8   27.90    8.20
   3  -5   8   12.30    7.40
  -4   0   8 3017.30  204.48
  -4   0  -8 2877.41  205.48
   4   0   8 3010.40  205.18
   4   1   8   23.80    6.50
  -4   1  -8   18.40    5.40
   4  -1   8   23.40    5.20
   4   1  -8   27.80    4.20
  -4   1   8   24.70    5.30
   4   2   8  210.38   17.90
  -4   2  -8  224.28   18.60
   4   2   8  216.28   18.70
  -4   2   8  226.88   18.30
  -4   2   8  199.58   18.30
   4   2  -8  198.28   17.60
   4  -3  -8    7.90    6.20
   4   3   8   18.90    8.90
  -4   3  -8    7.60    7.40
  -4  -3   8   12.30    8.00
  -4  -3  -8    5.90    5.30
  -4  -3  -8   12.20    7.70
  -4   3   8    1.40    7.60
   4   3  -8   29.10   11.20
  -4  -4   8   31.40    8.40
  -4  -4   8   30.90    8.60
  -4   4  -8   24.60    6.50
   4  -4  -8   30.70    8.30
   4  -4   8   35.70    9.00
  -4   4   8   20.10    6.70
  -4   4   8   34.70    7.30
   4  -4   8   26.50    9.10
   4  -5  -8   10.90    6.00
  -4  -5   8    9.80    7.10
  -4   5  -8   11.30    6.50
  -4  -5   8   12.90    7.10
   4  -5   8    3.30    6.90
   4  -5   8   17.30    7.20
  -4  -5  -8   24.10    7.50
  -5   0  -8   -3.90    5.60
  -5   0   8    5.50    3.90
   5   0   8   -4.60    5.30
  -5   1  -8   98.69   10.10
   5   1   8   72.29    9.40
   5  -1   8   79.99    8.80
  -5   1   8   70.09    8.30
   5   2   8  194.38   19.10
  -5   2  -8  224.28   18.80
   5   2   8  215.58   19.00
  -5   2   8  203.88   18.20
  -5   3  -8   29.50    9.30
   5   3   8   41.10   11.00
   5  -3  -8   26.10    6.40
  -5   3  -8   36.60    6.30
  -5  -3   8   25.30    7.20
  -5  -3   8   27.80    9.40
  -5  -3   8   32.50    7.90
  -5   3   8   21.70    4.80
   5  -3   8   30.40    9.00
  -5  -3  -8   27.90    6.30
  -5  -3  -8   26.60    8.20
  -5   3   8   35.70    5.60
  -5   3   8   38.10    9.40
   5  -3   8   17.50    8.50
   5  -4  -8   18.60    7.50
  -5   4  -8   23.70    7.60
  -5  -4   8   23.80    8.30
  -5  -4   8   30.90    8.60
   5  -4   8   23.60    8.90
   5  -4   8   26.10    8.50
  -5   4   8   30.00    8.20
  -5   4   8   25.00    6.00
  -5  -4  -8   37.70    8.80
  -5   5  -8   22.60    6.10
  -5  -5   8    9.90    6.90
  -5   5  -8   20.10    7.60
   5  -5  -8   27.80    6.40
  -5  -5   8   26.90    7.90
   5  -5   8   24.30    7.30
  -5   5   8   18.60    5.80
  -5  -5  -8   44.40    7.90
   5  -5   8   24.10    7.60
  -6   0  -8 1696.83  118.69
   6   0   8 1730.13  118.69
  -6   0   8 1658.83  117.59
   6   1   8   22.00    6.90
  -6   1  -8   25.50    6.30
   6  -1   8   19.40    6.00
  -6   1   8   18.80    5.20
   6   2   8 1338.67   92.59
   6   2   8 1265.47   92.49
  -6   2  -8 1294.57   92.29
  -6   2   8 1316.97   92.09
  -6   3  -8   33.10    6.50
   6  -3  -8   32.50    6.60
  -6  -3   8   27.20    7.40
  -6  -3   8   38.20    8.30
  -6  -3  -8   37.50    7.30
   6  -3   8   22.60    8.80
  -6  -3  -8   27.20    6.20
  -6   3   8   25.50    5.40
  -6   3   8   29.00    5.60
   6  -3   8   37.30    9.60
  -6  -4   8   53.99    9.60
  -6  -4   8   50.69    9.20
   6  -4  -8   76.69    9.40
  -6   4  -8   62.89    8.80
  -6  -4  -8   64.79    9.90
   6  -4   8   63.49   10.70
  -6   4   8   56.39    9.00
   6  -4   8   49.60   10.00
  -6   4   8   49.00    8.40
   6  -5  -8   12.10    5.50
  -6  -5   8   12.00    7.00
  -6   5  -8   16.10    5.60
  -6  -5   8    3.70    6.00
  -6   5  -8    8.50    7.10
  -6   5   8   13.20    5.20
   6  -5   8    7.80    6.10
  -6  -5  -8   13.80    6.80
   7   0   8   -0.40    6.20
  -7   0  -8   -5.10    5.70
  -7   1  -8  211.78   21.10
   7   1   8  289.57   22.60
   7  -1   8  265.87   21.20
  -7   1   8  261.87   20.40
   7   2   8  140.19   15.20
  -7   2  -8  132.79   14.90
   7   2   8  154.48   15.30
  -7   2   8  123.89   13.30
  -7  -3   8  171.58   16.40
  -7  -3   8  142.09   14.90
  -7  -3   8  162.28   15.90
  -7   3  -8  157.58   15.50
   7  -3  -8  170.08   14.60
  -7   3   8  168.98   14.60
  -7   3   8  167.18   14.00
   7  -3   8  172.48   17.10
  -7  -3  -8  158.88   14.90
  -7  -3  -8  164.58   16.90
   7  -3   8  164.28   18.00
  -7   4  -8   -2.90    6.00
  -7  -4   8   12.90    7.40
  -7  -4   8   -1.30    5.70
   7  -4  -8    0.60    6.40
  -7   4   8    7.60    6.10
   7  -4   8    4.50    6.70
   7  -4   8    2.30    8.20
  -7   4   8   11.20    7.70
  -7  -4  -8   13.10    7.40
  -7   5  -8    7.70    7.30
  -7   5  -8    7.30    5.10
   7  -5  -8    5.40    5.00
  -7  -5   8    6.80    6.60
  -7  -5   8    1.30    5.60
  -7   5   8   18.00    5.20
  -7  -5  -8   12.30    7.10
   8   0   8    2.20    6.70
  -8   0  -8    7.20    6.10
  -8   1  -8  622.74   55.19
   8   1   8  799.52   55.99
  -8   1   8  854.21   54.99
   8  -1   8  781.82   55.49
   8   2   8  179.18   19.70
   8   2   8  196.98   19.50
  -8   2  -8  185.08   18.60
  -8   2   8  190.28   17.30
  -8  -3   8  382.26   29.90
  -8   3  -8  401.06   29.50
   8  -3  -8  372.16   28.80
  -8  -3   8  374.86   29.80
  -8   3   8  441.26   28.60
  -8  -3  -8  344.37   28.70
  -8   3   8  420.26   28.60
  -8  -3  -8  348.57   30.10
  -8  -4   8   -0.20    6.60
  -8   4  -8   -1.00    6.10
  -8   4  -8   13.60    5.60
   8  -4  -8    0.00    6.20
  -8   4   8    9.90    6.00
  -8  -4  -8   11.20    7.70
  -8   4   8    7.00    5.70
  -8   5  -8    3.20    4.20
  -8   5  -8    0.70    6.30
   8  -5  -8    5.20    4.50
  -8  -5  -8   16.10    7.30
  -8   5   8    1.30    4.60
  -9   0  -8   -2.00    5.30
   9   0   8   -1.70    6.90
  -9   1  -8   32.90    8.50
   9   1   8   42.30    9.30
  -9   1   8   50.89    8.00
   9  -1   8   39.10    8.20
  -9   2  -8    0.30    7.80
  -9   2  -8   11.80    5.10
   9   2   8    2.80    8.20
  -9  -2   8    6.90    3.80
  -9  -2   8   11.60    6.00
  -9  -2   8    7.50    5.30
   9  -2  -8   11.50    4.30
   9   2   8   11.70   13.30
  -9  -2   8    9.60    5.20
  -9   2   8    9.90    4.10
  -9   2   8   10.30    9.90
  -9  -2  -8    8.50    6.80
  -9   2   8   15.80    4.20
  -9  -2  -8   11.80    4.90
  -9  -2  -8    9.40    5.00
  -9  -3   8   52.99    7.40
  -9  -3   8   45.90    8.60
   9  -3  -8   41.30    7.20
  -9   3  -8   56.39    7.50
  -9   3  -8   47.80    6.60
  -9  -3   8   45.70    7.70
  -9  -3   8   45.70    8.90
  -9  -3  -8   52.99    7.90
  -9  -3  -8   50.79    7.00
  -9   3   8   52.29    7.30
  -9  -3  -8   46.40    9.40
  -9   3   8   41.60    7.30
  -9   4  -8   49.20    7.50
  -9  -4   8   43.90    8.60
   9  -4  -8   57.09    8.30
  -9   4  -8   43.30    6.90
  -9  -4  -8   51.09    8.00
  -9  -4  -8   71.79   10.40
  -9   4   8   59.29    9.30
  -9   4   8   46.40    8.40
   9  -5  -8   -1.40    3.80
  -9   5  -8    5.60    6.10
  -9   5  -8    6.70    3.70
  -9   5   8   10.70    6.10
  -9  -5  -8    7.70    7.10
  -9   5   8    5.60    3.60
  10   0   8   93.99   12.70
  10   1   8   50.79   10.50
  10  -1   8   58.39   10.00
 -10   1   8   58.39    9.50
 -10  -2   8  145.29   14.20
 -10   2  -8  161.78   14.00
 -10  -2   8  163.78   13.30
 -10  -2   8  150.78   14.00
 -10  -2   8  142.29   13.30
  10  -2  -8  148.49   12.80
 -10   2   8  136.29   12.70
 -10  -2  -8  152.88   13.40
 -10  -2  -8  138.39   16.30
 -10   2   8  158.28   12.80
 -10  -2  -8  138.89   13.30
 -10  -3   8    6.30    7.00
 -10  -3   8    3.30    6.10
 -10  -3   8   11.90    4.90
 -10   3  -8    7.90    5.60
 -10  -3   8    3.00    6.40
  10  -3  -8   -4.10    5.20
 -10   3  -8    2.00    4.30
 -10   3   8    9.10    6.00
 -10  -3  -8    9.80    7.50
 -10  -3  -8    3.70    5.00
 -10   3   8   -1.90    5.60
 -10  -3  -8    1.30    5.10
  10  -4  -8   26.50    6.70
 -10   4  -8   18.50    6.50
 -10   4  -8   13.50    4.90
 -10  -4   8   12.00    6.60
 -10   4   8   22.20    6.20
 -10  -4  -8   29.70    9.20
 -10  -4  -8   23.30    6.30
 -10   4   8   21.60    7.50
  11   0   8  -11.00    7.70
 -11   0  -8    6.10    2.90
 -11   0   8    1.30    3.80
 -11  -1   8   36.20    5.90
 -11  -1   8   47.30    7.20
 -11  -1   8   31.20    6.80
 -11   1  -8   42.60    4.90
 -11  -1   8   32.40    5.30
 -11  -1   8   50.59    5.40
  11  -1  -8   49.30    6.10
 -11  -1  -8   38.30    5.00
 -11  -1  -8   39.20    5.70
 -11   1   8   45.60    5.50
 -11  -1  -8   48.50    6.40
 -11  -1  -8   42.80    7.30
 -11  -2   8  150.58   14.40
 -11  -2   8  145.29   13.60
 -11  -2   8  144.39   13.00
 -11   2  -8  155.48   14.60
 -11  -2   8  147.09   13.90
  11  -2  -8  148.19   12.90
 -11  -2  -8  140.99   13.00
 -11  -2  -8  144.79   12.50
  11  -2   8  123.39   12.20
 -11   2   8  140.09   12.60
 -11  -2  -8  168.58   19.00
 -11  -2  -8  148.09   13.30
 -11  -3   8   82.99   10.90
 -11  -3   8   80.59   10.20
  11  -3  -8   63.09    9.00
 -11  -3   8   91.49    9.20
 -11   3  -8   86.69    9.50
 -11  -3   8   80.49   10.20
 -11   3   8   80.29    9.60
 -11  -3  -8   88.09   11.70
 -11  -3  -8   87.49   10.00
 -11  -3  -8   83.29    9.00
 -11   3   8  100.89    9.80
  11  -4  -8   94.89   10.50
 -11   4  -8  100.89    9.90
 -11   4   8  116.29   11.40
 -11  -4  -8   90.59   12.40
 -11  -4  -8   81.79    9.70
 -11   4   8   97.49   10.00
 -12   0   8  504.45   35.20
 -12   0   8  514.75   35.80
 -12   0  -8  504.15   35.30
 -12   0   8  483.45   35.80
 -12   0  -8  490.15   35.70
 -12   0   8  487.65   36.50
  12  -1  -8    0.00    3.90
 -12  -1   8   -2.10    5.40
 -12  -1   8    3.40    4.00
 -12   1  -8    3.70    3.20
 -12  -1   8    5.30    4.50
 -12  -1   8    0.70    5.10
 -12   1   8    6.30    3.70
 -12  -1  -8    0.70    5.50
 -12  -1  -8    9.60    4.30
 -12  -1  -8    3.80    3.60
 -12  -1  -8    4.70    4.50
 -12  -2   8  109.79   12.10
 -12  -2   8  107.49   12.50
 -12  -2   8  115.59   11.10
 -12  -2   8  116.09   12.00
  12  -2  -8  112.99   10.70
  12  -2   8   99.99   10.50
 -12   2   8  100.69   10.70
 -12  -2  -8  111.19   11.10
 -12  -2  -8  120.69   11.40
 -12  -2  -8  102.39    9.70
 -12  -3   8   10.00    6.40
 -12   3  -8    3.70    6.00
 -12  -3   8    5.30    5.90
 -12  -3   8    3.20    5.20
  12  -3  -8    4.60    5.40
 -12  -3   8    5.30    7.00
 -12   3   8    7.00    5.30
 -12   3   8    6.70    5.90
 -12  -3  -8   -0.40    5.60
 -12  -3  -8    8.50    8.20
 -12  -3  -8    0.00    5.00
 -12   4  -8   73.79    7.60
  12  -4  -8   52.29    7.20
 -12   4   8   60.29    6.80
 -12  -4  -8   54.19    6.90
 -12  -4  -8   39.60   10.50
 -12   4   8   65.79    8.30
 -13   0   8    1.60    3.00
 -13   0   8   -6.40    5.10
 -13   0  -8   -3.10    3.10
  13   0  -8    5.30    4.20
 -13   0   8   -0.20    3.80
 -13   0   8    2.50    5.50
 -13   0  -8    4.00    3.90
 -13  -1   8  154.08   14.30
  13  -1  -8  133.79   12.20
 -13  -1   8  137.89   12.60
 -13   1  -8  131.29   11.60
 -13  -1   8  158.98   13.70
 -13  -1   8  136.49   12.50
 -13  -1  -8  132.59   12.40
 -13  -1  -8  144.69   12.50
 -13  -1  -8  141.99   13.90
 -13   1   8  134.89   11.30
 -13  -1  -8  135.09   11.90
 -13  -2   8   22.70    6.20
 -13  -2   8   21.70    7.20
  13  -2  -8   16.30    5.30
 -13  -2   8   23.60    6.40
 -13  -2   8   21.40    5.20
 -13  -2  -8   23.20    7.50
 -13  -2  -8   27.40    6.00
 -13  -2  -8   28.10    5.60
  13  -2   8   31.90    5.60
 -13   2   8   22.80    4.90
 -13  -3   8  102.69   10.70
 -13   3  -8   99.59   10.30
  13  -3  -8   90.09   10.70
 -13  -3   8  113.29   12.80
 -13  -3   8  110.29   11.90
 -13  -3   8   81.29   12.70
 -13   3   8  107.39   10.80
 -13  -3  -8   94.69   10.50
 -13  -3  -8  131.19   11.70
  13  -4  -8  117.79   10.50
 -13   4   8  110.39   10.20
 -13  -4  -8  128.09   10.50
 -14   0   8    6.30    3.90
 -14   0   8    8.70    5.70
 -14   0  -8   11.20    3.80
 -14   0  -8    8.40    4.20
 -14   0   8   12.50    6.30
  14   0  -8   10.40    4.50
 -14   0   8   11.60    4.40
 -14   0  -8    9.20    5.40
  14  -1  -8   53.29    6.80
 -14  -1   8   42.00    8.00
 -14   1  -8   47.90    5.80
 -14  -1   8   51.99    7.30
 -14  -1   8   33.60    6.00
 -14  -1   8   39.80    6.70
 -14   1   8   42.20    5.20
 -14  -1  -8   50.89    6.80
 -14  -1  -8   44.00    6.00
  14  -1   8   45.10    6.10
 -14  -1  -8   47.00    8.00
 -14  -1  -8   38.90    5.50
 -14  -2   8    6.50    4.60
 -14  -2   8    6.10    5.60
 -14  -2   8    5.20    6.30
  14  -2  -8    6.30    4.80
 -14  -2   8   14.00    5.50
  14  -2   8   15.20    4.70
 -14  -2  -8   11.10    5.10
 -14   2   8   11.50    4.10
 -14  -2  -8    7.90    4.70
 -14  -2  -8    9.60    6.90
 -14  -3   8   10.20    4.50
 -14  -3   8   10.40    6.80
  14  -3  -8    7.00    5.00
 -14  -3   8   14.60    6.10
 -14   3   8    2.80    4.30
 -14  -3  -8   10.90    5.90
 -14  -3  -8   13.90    4.60
 -15   0   8   -1.90    3.40
 -15   0  -8   -2.20    3.80
  15   0  -8   -2.80    4.00
 -15   0   8    3.30    5.40
 -15   0   8    0.10    5.60
 -15   0  -8    0.00    3.50
 -15   0  -8   -0.80    4.80
 -15  -1   8   -1.40    4.40
 -15  -1   8   -0.70    5.60
 -15   1  -8    1.40    3.80
 -15  -1   8    5.30    4.40
 -15  -1   8    6.50    5.00
  15  -1  -8    0.90    4.30
 -15  -1  -8    7.80    6.00
 -15  -1  -8    6.70    4.50
  15  -1   8    7.80    3.90
 -15  -1  -8    8.60    3.80
 -15   1   8    6.50    3.20
 -15  -1  -8    0.50    3.80
 -15  -2   8    0.40    5.10
  15  -2  -8    6.00    4.60
 -15  -2   8    8.40    4.60
 -15  -2   8    1.90    4.80
 -15  -2   8    2.10    5.70
 -15  -2  -8    4.50    7.10
 -15  -2  -8   10.90    4.90
  15  -2   8    4.60    4.30
 -15   2   8    4.10    3.50
  15  -3  -8   21.00    5.00
 -15  -3   8   31.90    4.90
 -15  -3   8   26.10    6.50
 -15  -3   8   20.30    5.30
 -15   3   8   19.70    4.00
 -15  -3  -8   41.00    6.50
 -15  -3  -8   24.70    4.80
 -16   0  -8  234.08   19.60
 -16   0   8  251.57   19.80
  16   0  -8  255.77   19.60
 -16   0   8  231.28   18.40
 -16   0  -8  250.77   18.60
 -16   0  -8  223.98   18.20
 -16   0   8  247.48   19.10
 -16  -1   8   15.80    5.00
 -16  -1   8   21.90    5.40
 -16   1  -8   19.60    5.50
 -16  -1   8   17.00    4.60
 -16  -1   8   19.50    6.40
 -16   1  -8   18.00    4.50
  16  -1  -8   20.30    5.30
 -16  -1  -8   29.80    7.00
  16  -1   8   26.00    4.80
 -16  -1  -8   36.40    5.60
 -16   1   8   19.60    3.80
 -16   1   8   21.20    5.70
 -16  -1  -8   22.00    4.60
 -16  -2   8   51.49    6.20
 -16   2  -8   48.70    6.90
  16  -2  -8   57.59    6.70
 -16  -2   8   40.10    6.30
 -16  -2   8   42.70    7.60
 -16  -2  -8   53.09    6.80
 -16  -2  -8   40.60    5.70
 -16  -2  -8   58.59    8.90
 -16   2   8   53.09    5.30
  16  -2   8   54.79    6.30
 -16  -3   8   24.20    5.50
 -16  -3   8   33.10    4.20
 -16  -3   8   26.80    4.80
  16  -3  -8   28.80    4.70
 -16   3   8   44.90    4.20
 -16  -3  -8   37.10    4.50
 -16  -3  -8   39.90    6.10
 -17   0   8   -2.70    5.00
  17   0   8    0.70    3.30
 -17   0  -8   -2.80    4.20
 -17   0   8    0.30    3.70
  17  -1  -8    0.60    4.10
 -17  -1   8    1.30    3.90
 -17  -1   8    1.50    3.60
 -17   1  -8    6.40    4.60
 -17  -1   8    3.80    4.10
 -17  -1   8    2.50    5.00
  17  -1   8    0.20    3.40
 -17  -1  -8   -1.00    4.20
 -17  -1  -8    4.40    5.60
 -17   1   8    1.10    4.30
 -17  -1  -8    4.00    4.50
 -17  -2   8    5.40    3.50
 -17  -2   8   12.00    5.10
 -17  -2   8    5.50    3.50
  17  -2  -8   11.50    4.00
 -17   2  -8    8.40    3.90
 -17   2   8   10.30    4.20
 -17  -2  -8    9.80    4.50
 -17  -2  -8    5.90    6.20
 -17  -2  -8    3.90    3.00
  17  -2   8    7.50    3.60
 -17   2   8   14.90    3.40
 -18   0   8   11.00    4.60
  18   0   8    8.90    3.30
 -18   0   8    6.90    3.30
 -18   0  -8   11.50    4.80
 -18  -1   8   -2.60    2.90
 -18   1  -8   -2.40    3.60
  18  -1  -8    3.30    3.70
 -18  -1   8    0.60    3.10
 -18  -1   8    0.30    4.10
 -18  -1  -8   -1.60    3.90
 -18  -1  -8    0.60    5.30
 -18   1   8    2.70    2.90
  18  -1   8    1.50    3.00
 -18  -2   8   -2.00    3.40
 -18  -2   8    1.40    2.60
 -18  -2   8   -1.60    2.50
 -18  -2  -8    1.20    3.30
  19   0   8    2.80    2.70
 -19   0  -8    2.00    4.10
   0   0   9    0.60    2.90
   0   0  -9   17.80    5.90
   0   0   9    4.10    4.30
   0  -1   9   -5.80    4.30
   0   1   9   -0.50    4.30
   0   1   9   -4.20    5.00
   0   1  -9   -1.10    4.40
   0   2  -9    5.60    6.00
   0   2   9   -3.30    5.80
   0   3   9    1.80    7.70
   0   3  -9   -0.10    7.00
   0  -4  -9    3.10    5.80
   0  -4   9    6.80    8.10
   0  -4  -9    5.90    7.70
   0  -4   9    9.70    7.90
   0  -5   9    4.40    7.40
   0  -5  -9   -4.30    6.20
   0  -5   9   20.90    7.80
   1   0  -9    3.70    5.00
   1   0   9    1.50    3.20
  -1   0  -9    2.20    5.80
  -1   0   9   -2.50    4.30
   1   0   9   -3.20    4.20
  -1   0   9   -1.20    2.90
   1   1   9  499.65   35.80
  -1   1  -9  498.75   35.70
   1   1   9  487.25   35.70
  -1  -1   9  468.15   35.90
   1   1  -9  517.95   35.60
   1  -1   9  482.35   35.70
  -1   1   9  504.45   35.70
  -1   1   9  494.85   35.60
   1   2   9  107.39   11.70
  -1   2  -9  112.79   12.60
  -1   2   9  104.19   11.40
   1   2  -9  114.29   12.60
  -1   3  -9   48.30   10.70
   1   3   9   60.89   10.80
  -1   3   9   41.30   10.20
   1   3  -9   73.29   10.70
   1  -4  -9   81.69   10.40
   1  -4  -9   52.29    8.60
  -1  -4   9   63.29   10.20
  -1  -4   9   83.39   12.10
  -1  -4  -9   47.90    8.90
  -1   4   9   72.49   10.40
  -1  -4  -9   66.79   10.30
   1  -4   9   69.99   10.50
   1  -4   9   68.59   11.50
  -1  -5   9   25.10    7.90
  -1  -5   9   15.60    8.20
   1  -5  -9    8.90    6.50
   1  -5   9   25.40    8.20
   1  -5   9   17.90    8.20
  -1  -5  -9   15.40    7.50
  -2   0   9 1885.41  125.19
   2   0   9 1819.62  125.79
   2   0  -9 1859.91  125.49
   2   0   9 1694.83  125.19
  -2   0  -9 1792.92  126.29
  -2   0   9 1840.72  125.89
   2   1   9  912.91   64.49
   2   1   9  885.41   64.29
  -2   1  -9  947.71   64.39
  -2   1   9  908.61   64.29
  -2   1   9  886.11   64.19
   2   1  -9  958.50   64.09
   2  -1   9  903.01   64.29
   2   2   9  292.27   22.60
  -2   2  -9  259.17   22.30
   2   2  -9  261.77   22.10
  -2   2   9  296.67   22.50
  -2   3  -9  428.16   35.10
   2   3   9  431.56   35.00
  -2   3   9  429.76   34.70
   2   3  -9  460.65   36.90
  -2  -4   9  150.18   17.70
   2  -4  -9  189.18   16.70
  -2  -4   9  178.78   17.10
   2  -4   9  153.98   17.50
  -2  -4  -9  148.09   16.20
   2  -4   9  161.78   18.30
  -2  -4  -9  173.98   16.00
  -2   4   9  147.39   16.50
  -2  -5   9   13.20    7.80
   2  -5  -9    6.70    6.20
  -2  -5   9   23.20    8.10
   2  -5   9   18.40    7.90
  -2  -5  -9   16.20    7.80
   2  -5   9   18.90    8.10
  -3   0   9    0.20    3.30
   3   0   9   -2.30    4.90
  -3   0  -9   -0.30    6.00
   3   1   9    9.30    5.00
   3   1   9    8.20    5.50
  -3   1  -9   14.60    5.00
   3  -1   9    5.00    4.60
  -3   1   9    2.40    4.60
   3   1  -9   13.80    4.20
   3   2   9  429.56   34.60
  -3   2  -9  484.65   35.00
   3   2   9  453.35   34.80
  -3   2   9  478.15   34.80
   3   2  -9  466.35   34.40
  -3   3  -9  160.88   18.20
   3  -3  -9  174.48   16.70
   3   3   9  166.18   18.30
   3   3  -9  239.58   20.20
  -3  -3  -9  160.48   17.00
  -3   3   9  196.38   18.50
  -3   3   9  154.88   18.60
  -3   4  -9   52.39    8.60
  -3  -4   9   43.60    9.60
  -3  -4   9   44.80    9.90
   3  -4  -9   53.99    9.50
   3  -4   9   46.60   10.50
  -3   4   9   34.70    8.30
   3  -4   9   51.69    9.70
  -3  -4  -9   45.00    8.20
  -3  -5   9   12.50    7.20
   3  -5  -9   -0.10    5.90
  -3  -5   9   10.10    7.20
   3  -5   9   12.10    7.30
   3  -5   9    8.90    7.40
  -3  -5  -9   18.00    7.50
  -4   0  -9  753.62   54.99
   4   0   9  767.22   54.59
  -4   0   9  771.42   53.59
  -4   1  -9   16.20    5.60
   4   1   9    4.60    5.20
   4   1   9    9.20    6.20
   4   1  -9    7.10    3.70
   4  -1   9   11.50    4.80
  -4   1   9    7.90    4.80
  -4   2  -9  483.15   36.20
   4   2   9  457.85   35.80
   4   2   9  480.15   36.20
  -4   2   9  514.15   36.00
   4   2  -9  469.35   35.40
   4  -3  -9   18.70    6.20
   4   3   9   21.50    9.50
  -4   3  -9   22.60    8.60
  -4  -3   9   13.60    6.50
  -4   3   9    9.70    7.80
   4  -3   9   12.80    8.10
   4  -3   9   -7.70    7.60
  -4   3   9   20.30    4.90
  -4  -3  -9   11.20    5.40
  -4   4  -9   26.60    7.70
  -4  -4   9   31.90    8.90
   4  -4  -9   42.20    8.50
  -4  -4   9   32.50    8.70
  -4   4   9   32.50    7.10
  -4   4   9   31.60    8.30
   4  -4   9   35.50    9.90
  -4  -4  -9   40.10    8.80
   4  -4   9   39.80    9.60
  -4   5  -9    2.90    6.90
  -4  -5   9    8.50    7.20
  -4  -5   9   -0.30    6.90
   4  -5  -9    8.70    6.00
   4  -5   9   -0.10    6.90
   4  -5   9    8.00    7.10
  -4  -5  -9   -0.30    6.70
   5   0   9    3.90    5.40
  -5   0  -9    6.10    6.30
  -5   0   9   -0.40    3.80
   5   1   9  607.04   44.80
  -5   1  -9  642.14   44.40
   5  -1   9  602.54   44.10
  -5   1   9  587.54   43.70
   5   2   9  325.87   27.20
  -5   2  -9  367.76   27.20
   5   2   9  325.57   26.80
  -5   2   9  325.57   26.40
  -5   3  -9   -0.20    5.10
  -5  -3   9   -1.10    6.70
  -5  -3   9   -4.60    6.20
  -5  -3   9    7.20    6.40
   5  -3  -9    2.70    5.60
  -5   3   9   -0.10    4.00
   5  -3   9  -18.60    7.60
   5  -3   9   -3.50    8.00
  -5   3   9    1.10    4.50
  -5  -3  -9   -0.10    5.40
  -5  -3  -9    1.70    5.50
  -5  -4   9   43.30    8.80
  -5   4  -9   20.40    7.90
   5  -4  -9   24.50    7.70
  -5  -4   9   36.50    8.80
  -5   4   9   26.90    6.80
   5  -4   9   33.20    9.30
  -5  -4  -9   42.10    9.10
  -5   4   9   35.50    8.20
   5  -4   9   36.90    9.30
  -5   5  -9   21.10    7.60
  -5  -5   9   28.10    7.40
  -5   5  -9   21.60    6.00
  -5  -5   9   27.20    7.90
   5  -5  -9   24.60    6.30
  -5  -5  -9   33.40    7.80
   5  -5   9   26.40    7.60
   5  -5   9   25.90    7.50
   6   0   9 1803.12  125.69
  -6   0   9 1795.52  124.59
  -6   0  -9 1787.42  125.79
  -6   1  -9  686.63   51.79
   6   1   9  741.03   52.49
   6  -1   9  734.23   51.69
  -6   1   9  703.93   51.09
   6   2   9  404.86   30.40
  -6   2  -9  365.66   30.00
   6   2   9  378.86   30.60
  -6   2   9  374.56   29.50
   6  -3  -9   44.00    7.10
  -6  -3   9   37.20    8.00
  -6   3  -9   39.20    7.00
  -6  -3   9   49.70    9.30
  -6   3   9   37.60    5.50
   6  -3   9   46.20   10.70
   6  -3   9   20.70    9.10
  -6   3   9   44.10    6.60
  -6  -3  -9   37.50    7.80
  -6  -3  -9   40.20    7.00
   6  -4  -9   -5.60    6.40
  -6  -4   9    4.10    7.30
  -6   4  -9   -3.80    6.40
  -6  -4   9    1.60    6.20
   6  -4   9    8.50    7.30
   6  -4   9    6.00    8.40
  -6   4   9    8.00    7.60
  -6  -4  -9   13.40    7.00
  -6   4   9    5.00    5.50
   6  -5  -9   14.50    5.40
  -6   5  -9   12.60    5.60
  -6  -5   9   -5.50    5.80
  -6  -5   9    5.80    6.40
  -6   5  -9    6.00    7.30
  -6  -5  -9    6.70    7.10
   6  -5   9    9.00    5.90
  -6   5   9    7.60    4.70
   7   0   9   -8.10    6.20
  -7   0  -9   -2.30    6.50
  -7   0   9   -3.40    4.90
  -7   1  -9  225.88   23.00
   7   1   9  317.07   24.30
  -7   1   9  283.47   22.00
   7  -1   9  297.57   23.10
  -7   2  -9  133.09   14.70
   7   2   9  121.59   14.20
   7   2   9  135.39   14.40
  -7   2   9  105.49   12.20
  -7  -3   9  127.29   14.20
  -7  -3   9  109.59   14.00
  -7   3  -9  128.99   13.00
   7  -3  -9  120.49   12.60
  -7  -3   9  115.99   13.00
  -7  -3  -9  143.69   15.10
  -7   3   9  133.29   11.50
   7  -3   9  120.29   15.90
  -7  -3  -9  143.29   13.40
  -7   3   9  127.39   12.30
   7  -3   9  132.29   15.70
  -7   4  -9    9.90    6.40
   7  -4  -9   10.90    6.60
  -7  -4   9   11.10    7.60
  -7   4   9   16.60    7.90
   7  -4   9   12.10    7.10
  -7  -4  -9   20.40    7.60
   7  -4   9   26.10    9.00
  -7   4   9   11.90    5.60
  -7   5  -9   31.40    7.90
  -7   5  -9   28.70    5.20
  -7  -5   9   11.70    5.90
   7  -5  -9   17.40    5.20
  -7  -5  -9   27.00    7.80
  -7   5   9   23.00    5.30
   8   0   9  987.70   72.49
  -8   0  -9 1024.40   72.59
   8   1   9   34.90    8.80
  -8   1  -9   21.60    7.90
   8  -1   9   33.90    7.80
  -8   1   9   34.70    6.80
   8   2   9  219.28   22.90
  -8   2  -9  234.18   21.20
   8   2   9  228.88   22.00
  -8   2   9  215.48   19.70
  -8  -3   9  271.57   23.10
   8  -3  -9  273.37   21.80
  -8  -3   9  262.67   21.90
  -8   3  -9  252.87   22.50
  -8  -3   9  278.87   23.10
  -8   3   9  298.07   21.60
  -8  -3  -9  260.97   23.60
  -8   3   9  287.27   21.30
   8  -3   9  294.67   25.50
   8  -3   9  281.67   23.70
  -8  -3  -9  267.47   21.70
  -8   4  -9   47.60    7.50
   8  -4  -9   55.49    8.90
  -8  -4   9   62.99    9.90
  -8   4  -9   61.09    8.80
  -8   4   9   94.39   10.20
  -8  -4  -9   83.99   11.20
  -8   4   9   70.19    8.70
   8  -5  -9    4.80    4.50
  -8   5  -9    5.10    6.40
  -8   5  -9    5.20    4.00
  -8   5   9   11.90    4.30
  -8  -5  -9    6.70    6.80
   9   0   9  -16.20    6.70
  -9   0  -9    1.10    6.20
   9   1   9   14.50    8.40
  -9   1  -9   10.00    7.50
  -9   1   9   21.20    6.60
   9  -1   9   16.50    7.20
  -9  -2   9    2.10    5.20
  -9   2  -9   -2.40    8.10
   9  -2  -9    2.90    4.10
  -9   2  -9    6.00    4.90
  -9  -2   9    2.40    3.80
  -9  -2   9    3.50    5.70
   9   2   9    8.80    9.20
  -9  -2   9   15.40    5.60
  -9  -2  -9    5.40    6.90
  -9  -2  -9    6.90    5.00
  -9  -2  -9    3.00    5.00
  -9   2   9    9.60    4.30
  -9   2   9    8.10    4.20
  -9  -3   9  225.78   18.60
  -9  -3   9  203.68   18.10
   9  -3  -9  206.18   17.00
  -9  -3   9  194.38   18.60
  -9   3  -9  182.98   17.80
  -9   3  -9  196.18   16.00
  -9  -3   9  195.48   17.50
  -9  -3  -9  204.38   17.70
  -9  -3  -9  206.98   17.00
  -9   3   9  223.28   17.00
  -9   3   9  181.38   17.00
  -9  -3  -9  198.78   19.50
  -9  -4   9   71.69   12.00
  -9  -4   9   95.19   11.50
  -9   4  -9   98.59   10.60
  -9   4  -9  128.69   11.50
   9  -4  -9  122.19   12.00
  -9  -4  -9  125.29   14.50
  -9   4   9  101.79   10.50
  -9  -4  -9   92.69   10.70
  -9   4   9  121.09   12.30
   9  -5  -9   38.00    5.50
  -9   5  -9   48.50    7.40
  -9  -5  -9   47.60    8.60
  10   0   9  427.36   35.00
 -10  -1   9   64.99    8.80
  10   1   9   77.79   12.20
 -10  -1   9   60.89    7.20
 -10  -1   9   57.09    9.20
 -10  -1   9   82.59   10.90
 -10  -1  -9   80.89    8.30
 -10   1   9  108.59   11.30
 -10   1   9   79.59    5.60
 -10   1   9   83.99    9.60
  10  -1   9   83.69   11.50
 -10  -2   9  218.08   17.50
 -10  -2   9  201.28   17.80
  10  -2  -9  208.38   16.40
 -10   2  -9  201.28   17.40
 -10  -2   9  214.68   17.20
 -10  -2   9  202.88   16.50
 -10  -2  -9  211.98   19.50
 -10   2   9  168.58   16.10
 -10   2   9  213.48   16.20
 -10  -2  -9  213.18   16.80
 -10  -2  -9  205.08   16.80
 -10  -3   9   18.60    6.80
 -10   3  -9   22.90    6.00
  10  -3  -9   19.60    6.10
 -10  -3   9   27.10    5.70
 -10  -3   9   14.40    7.30
 -10  -3   9   24.30    7.20
 -10   3   9   23.40    6.40
 -10  -3  -9   20.40    6.20
 -10   3   9   22.10    8.00
 -10  -3  -9   25.40    6.10
 -10  -3  -9   19.50    8.20
  10  -4  -9   31.70    7.00
 -10   4  -9   42.80    7.20
 -10  -4   9   29.50    7.40
 -10  -4   9   30.20    8.00
 -10   4  -9   11.90    4.90
 -10  -4  -9   47.30    9.90
 -10   4   9   28.70    6.50
 -10   4   9   54.59    8.70
 -10  -4  -9   43.60    7.00
  11   0   9   -5.00    8.20
 -11   0  -9    0.30    3.80
 -11   0  -9    5.00    3.00
 -11   0   9   -2.90    4.80
 -11   0   9    2.40    3.40
 -11   0   9    1.00    3.60
 -11   1  -9   77.59    7.00
 -11  -1   9   80.79    9.70
 -11  -1   9   80.99    9.90
 -11  -1   9   77.99    8.40
 -11  -1   9   61.29    7.80
 -11  -1   9   75.29    7.50
  11  -1  -9   75.69    8.10
 -11  -1  -9   81.89    8.00
 -11  -1  -9   76.09    8.60
 -11  -1  -9   78.89    7.20
 -11   1   9   69.79    7.30
  11  -2  -9   67.39    7.70
 -11  -2   9   65.39    9.50
 -11  -2   9   59.29    8.40
 -11  -2   9   52.49    7.30
 -11   2  -9   59.69    7.60
 -11  -2   9   54.59    8.10
 -11  -2  -9   56.69    7.70
 -11  -2  -9   61.59   10.70
 -11  -2  -9   66.19    7.60
 -11   2   9   57.39    7.10
 -11  -3   9  242.18   19.80
 -11  -3   9  232.88   19.10
 -11  -3   9  232.18   20.30
 -11  -3   9  228.48   20.80
 -11   3  -9  209.88   19.90
  11  -3  -9  244.58   19.60
 -11  -3  -9  250.67   19.80
 -11   3   9  244.98   19.10
 -11  -3  -9  246.58   19.50
 -11  -3  -9  232.28   21.70
 -11   3   9  266.47   19.80
 -11  -4   9    3.60    6.20
 -11  -4   9    5.60    6.70
 -11   4  -9   13.60    5.90
 -11   4  -9    3.30    3.80
  11  -4  -9    5.00    5.30
 -11   4   9   10.30    5.50
 -11  -4  -9    8.60    8.90
 -11  -4  -9    2.60    5.20
 -11   4   9    5.70    6.90
 -12   0   9  845.42   61.79
 -12   0  -9  927.21   60.69
 -12   0   9  906.41   61.09
 -12   0   9  862.61   60.49
 -12   0  -9  866.11   61.09
 -12   0   9  811.52   61.09
 -12  -1   9   12.90    4.50
 -12  -1   9   13.20    5.10
 -12   1  -9   11.60    3.70
  12  -1  -9   18.40    4.70
 -12  -1   9   17.70    5.80
 -12  -1   9   18.10    6.40
 -12  -1   9   18.50    4.20
 -12   1   9   15.70    4.10
 -12  -1  -9   19.60    4.80
 -12  -1  -9   15.70    4.20
 -12  -1  -9   20.10    5.10
 -12  -1  -9   16.60    6.50
 -12  -2   9    8.60    6.80
 -12  -2   9   14.60    5.90
 -12  -2   9    7.50    5.80
 -12  -2   9    9.60    4.90
  12  -2  -9   12.30    5.10
 -12  -2  -9    9.20    5.30
 -12  -2  -9   21.50    5.20
 -12   2   9   11.90    4.80
 -12  -2  -9   19.90    4.60
  12  -2   9   10.30    4.70
  12  -3  -9    1.50    5.30
 -12  -3   9    5.50    6.20
 -12  -3   9    3.90    6.30
 -12   3  -9    7.20    6.50
 -12  -3   9    9.80    7.20
 -12  -3   9    4.80    5.10
 -12  -3  -9    4.90    5.50
 -12  -3  -9   11.60    8.60
 -12   3   9    4.00    6.40
 -12   3   9   -2.90    4.80
 -12  -3  -9    9.20    4.90
  12  -4  -9   23.20    5.20
 -12  -4   9   18.70    8.30
 -12   4  -9   22.60    5.70
 -12  -4  -9   19.40    5.30
 -12   4   9   26.00    6.80
 -12   4   9   24.50    5.00
 -12  -4  -9    6.20    8.90
 -13   0  -9    2.10    4.00
 -13   0  -9   -0.70    3.50
 -13   0   9   -1.30    6.00
 -13   0   9    2.30    3.80
 -13   0   9    2.90    5.50
 -13   0   9    6.00    3.20
  13  -1  -9  116.39   11.20
 -13  -1   9  137.19   13.20
 -13  -1   9  120.29   11.60
 -13  -1   9  111.29   11.60
 -13   1  -9  134.89   10.80
 -13  -1   9  131.79   12.40
 -13   1   9  108.99   10.40
 -13  -1  -9  114.59   11.10
 -13  -1  -9  121.79   11.50
 -13  -1  -9  120.59   11.60
 -13  -1  -9  144.59   13.30
 -13  -2   9   39.70    6.60
 -13  -2   9   54.19    7.70
 -13  -2   9   36.30    8.40
 -13  -2   9   48.00    7.50
  13  -2  -9   51.59    7.20
 -13   2   9   56.29    6.40
 -13  -2  -9   37.20    6.20
 -13  -2  -9   48.30    6.80
 -13  -2  -9   53.69    7.50
  13  -2   9   51.79    6.60
  13  -3  -9   96.69   10.70
 -13  -3   9   92.19   10.50
 -13   3  -9   89.39   10.20
 -13  -3   9   92.89   10.50
 -13  -3   9   98.29   12.50
 -13  -3   9  124.89   12.10
 -13  -3  -9  101.39   10.70
 -13  -3  -9  103.99   11.10
 -13   3   9  102.99   10.70
 -13   4  -9   38.80    6.40
  13  -4  -9   32.10    5.20
 -13  -4  -9   29.30    4.70
 -13   4   9   29.40    4.70
 -14   0  -9  135.49   12.10
 -14   0   9  161.18   13.80
 -14   0   9  130.99   13.40
 -14   0  -9  157.48   12.00
 -14   0   9  144.69   12.20
 -14   0   9  122.39   11.20
 -14  -1   9   93.19   10.50
  14  -1  -9   94.69    9.40
 -14  -1   9   93.89    9.70
 -14   1  -9   94.29    9.00
 -14  -1   9   79.29   10.50
 -14  -1   9   91.59    9.90
 -14  -1  -9   82.79    9.40
 -14   1   9   75.19    8.10
 -14  -1  -9   99.19   11.10
 -14  -1  -9   81.89    9.20
  14  -1   9   85.89    8.80
 -14  -1  -9  102.89    8.60
 -14  -2   9   25.60    5.60
 -14  -2   9   36.50    7.80
 -14  -2   9   32.90    6.60
  14  -2  -9   38.90    6.50
 -14  -2   9   33.70    6.50
 -14  -2  -9   32.60    6.40
 -14  -2  -9   35.80    5.90
  14  -2   9   43.50    5.80
 -14   2   9   32.80    5.30
 -14  -3   9   74.39    7.70
 -14  -3   9   62.49    8.60
 -14  -3   9   62.59    9.40
  14  -3  -9   78.09    8.70
 -14  -3  -9   78.39    9.00
 -14  -3  -9   76.19    7.70
 -14   3   9   68.19    7.20
 -15   0  -9    1.80    3.70
 -15   0   9    1.40    3.70
 -15   0  -9   -3.00    4.70
 -15   0   9   -0.90    5.30
 -15   0  -9    5.20    4.10
 -15   0   9   -1.30    5.60
 -15  -1   9    2.60    4.60
  15  -1  -9    2.60    4.30
 -15   1  -9    1.00    3.90
 -15  -1   9    5.60    4.30
 -15  -1   9    3.00    4.90
 -15  -1   9    6.50    6.30
 -15  -1  -9   15.50    5.00
  15  -1   9   11.00    4.10
 -15   1   9    3.80    3.30
 -15  -1  -9    2.10    3.80
 -15  -1  -9    1.60    3.80
 -15  -1  -9    5.30    5.90
 -15  -2   9    5.90    6.10
  15  -2  -9   11.40    5.00
 -15  -2   9    8.60    4.40
 -15  -2   9    8.20    5.20
 -15  -2   9   11.20    5.20
 -15   2   9   11.60    3.70
 -15  -2  -9   12.30    4.50
  15  -2   9    6.60    4.30
 -15  -2  -9   11.40    8.20
 -15  -2  -9    5.30    4.90
 -15  -3   9   56.79    6.30
 -15  -3   9   58.59    7.20
  15  -3  -9   62.39    7.20
 -15  -3   9   56.49    7.90
 -15  -3  -9   72.69    6.80
 -15  -3  -9   83.49    8.30
 -15   3   9   55.69    6.00
 -16   0  -9  492.95   35.40
 -16   0  -9  476.65   36.30
 -16   0  -9  519.55   35.20
 -16   0   9  488.65   35.40
 -16   0   9  489.75   36.40
 -16   0   9  492.35   35.70
 -16  -1   9   18.40    6.40
 -16  -1   9   22.20    5.30
 -16  -1   9   26.30    5.50
  16  -1  -9   21.20    5.30
 -16  -1   9   20.80    4.90
 -16   1  -9   34.40    4.80
 -16   1  -9   24.10    5.70
 -16   1   9   24.80    3.80
 -16   1   9   34.00    5.90
 -16  -1  -9   30.30    7.10
 -16  -1  -9   20.40    4.50
 -16  -1  -9   34.70    5.80
 -16  -1  -9   22.70    4.50
  16  -1   9   25.30    4.70
  16  -2  -9   26.00    5.20
 -16  -2   9   23.90    5.20
 -16  -2   9   29.50    5.10
 -16   2  -9   30.80    5.70
 -16  -2   9   18.70    6.10
 -16  -2  -9   29.70    5.60
 -16  -2  -9   32.30    4.70
  16  -2   9   30.50    4.90
 -16   2   9   27.40    4.10
 -16  -3   9    4.50    4.40
 -16  -3   9    5.00    3.20
  16  -3  -9    6.50    3.40
 -16  -3   9    2.90    3.10
 -16   3   9    6.80    2.80
 -16  -3  -9    4.60    4.50
 -16  -3  -9    7.00    3.20
 -17   0  -9    1.20    4.40
  17   0   9   -0.60    3.40
 -17   0   9    1.50    3.70
 -17   0  -9    1.00    3.40
 -17   0   9   -2.70    4.60
 -17   0   9   -4.50    3.50
 -17  -1   9   -1.80    4.70
 -17  -1   9   -1.60    3.60
 -17  -1   9    1.30    3.80
  17  -1  -9    5.70    4.10
 -17  -1   9    1.20    3.60
 -17   1  -9   -4.40    3.70
 -17   1  -9    1.20    4.30
  17  -1   9    4.20    3.60
 -17  -1  -9    5.30    4.40
 -17  -1  -9    0.60    5.70
 -17   1   9    2.30    4.40
 -17   2  -9    0.70    3.40
 -17  -2   9    2.50    3.20
 -17  -2   9   -2.70    4.30
 -17  -2   9   -2.40    3.20
  17  -2  -9    4.60    3.70
  17  -2   9    2.10    3.10
 -17   2   9    5.60    2.70
 -17   2   9   -1.10    4.10
 -17  -2  -9   -0.90    2.60
 -17  -2  -9    1.40    4.30
  18   0   9   34.30    4.40
 -18   0   9   21.90    4.20
 -18   0  -9   33.00    5.60
 -18   0   9   25.10    5.50
 -18  -1   9   -0.30    2.90
  18  -1  -9    3.10    3.50
 -18  -1   9   -1.80    2.80
 -18   1  -9   -2.10    3.60
 -18  -1   9    0.40    3.70
 -18  -1  -9   -6.00    3.70
  18  -1   9    2.20    3.00
 -18  -1  -9   -3.90    5.10
 -18   1   9   -0.20    2.80
 -19   0  -9   -0.70    3.50
  19   0   9   -2.10    2.40
   0   0  10 1085.99   79.99
   0   0 -10 1194.68   81.19
   0   0  10 1199.28   80.79
   0   1 -10    9.90    4.90
   0   1  10    8.20    5.40
   0  -1  10   15.00    5.20
   0   1  10   12.10    5.00
   0   2 -10   68.59    9.10
   0   2  10   58.89    9.00
   0   3 -10   60.89   10.50
   0   3  10   60.39   10.80
   0  -4  10  140.39   15.60
   0  -4  10  112.29   15.90
   0  -4 -10  101.69   12.90
   0  -4 -10  151.08   15.20
   0  -5 -10   22.90    8.30
   0  -5  10   26.00    8.70
   0  -5  10   33.90    8.60
   1   0  10   -1.00    3.20
  -1   0  10   -5.30    4.30
   1   0  10    4.80    4.50
  -1   0 -10    3.90    5.90
  -1   0  10    0.80    2.90
   1   0 -10    3.20    5.10
   1   1  10   71.59    8.00
   1   1  10   71.19    7.90
  -1  -1  10   62.09    7.90
  -1   1 -10   63.69    7.90
   1  -1  10   81.19    8.10
  -1   1  10   61.59    7.70
  -1   1  10   67.19    7.80
   1   1 -10   81.29    8.80
   1   2  10   42.20    8.10
  -1   2 -10   50.59    8.40
  -1   2  10   49.30    8.20
   1   2 -10   43.80    8.10
   1   3  10  208.68   21.60
  -1   3 -10  242.38   21.60
   1   3 -10  237.58   21.00
  -1   3  10  194.08   21.00
   1  -4 -10   52.69    9.60
  -1  -4  10   57.89   10.80
   1  -4 -10   54.39    8.70
  -1  -4  10   60.19   10.40
   1  -4  10   70.39   10.30
  -1  -4 -10   52.49    9.00
  -1  -4 -10   64.89    9.60
   1  -4  10   62.99   11.70
  -1  -5  10   28.70    9.00
  -1  -5  10   27.70    8.30
   1  -5 -10   22.40    6.90
   1  -5  10   25.30    8.70
   1  -5  10   35.10    8.40
  -1  -5 -10   23.60    7.90
   2   0  10  128.79   11.70
  -2   0 -10  120.89   12.90
  -2   0  10  121.89    9.70
   2   0 -10  117.89   10.70
   2   0  10   98.09   10.00
  -2   0  10  118.69   11.90
   2   1  10  344.07   27.10
  -2   1 -10  369.06   27.20
   2   1  10  357.86   27.20
   2  -1  10  359.86   27.10
   2   1 -10  388.06   26.70
  -2   1  10  369.06   27.40
  -2   1  10  343.07   26.80
  -2   2 -10  293.27   24.10
   2   2  10  293.97   24.20
   2   2 -10  292.77   23.70
  -2   2  10  314.07   24.10
  -2  -3  10   17.40    7.80
   2  -3 -10    4.40    6.10
   2   3  10   17.70    8.90
  -2   3 -10   28.40    9.10
   2  -3  10    9.70    8.10
  -2   3  10    5.10    7.90
  -2  -3 -10    6.10    6.70
   2   3 -10   31.40    8.30
  -2  -4  10    4.80    7.90
   2  -4 -10   -1.40    7.00
  -2  -4  10    1.40    7.60
   2  -4  10    0.40    8.50
  -2  -4 -10    9.70    7.60
   2  -4  10   10.90    7.90
  -2  -5  10   32.80    8.40
  -2  -5  10   34.60    9.00
   2  -5 -10   16.40    6.70
   2  -5  10   40.10    8.40
   2  -5  10   27.80    8.40
  -2  -5 -10   32.10    7.90
   3   0  10   -1.50    4.70
  -3   0  10   -2.00    3.20
  -3   0 -10   -4.00    6.00
   3   1  10  413.56   31.30
  -3   1 -10  424.06   30.80
   3   1  10  403.16   30.50
   3  -1  10  387.36   30.40
   3   1 -10  437.56   30.00
  -3   1  10  407.36   30.30
   3   2  10  279.27   25.10
   3   2  10  283.57   23.90
  -3   2 -10  314.07   24.30
  -3   2  10  299.57   23.90
   3   2 -10  291.27   23.20
  -3  -3  10   21.70    9.10
   3  -3 -10   38.10    6.90
  -3   3 -10   44.80    9.00
  -3  -3  10   41.00   11.30
   3   3  10   27.40    9.50
  -3  -3  10   25.00    6.40
  -3  -3 -10   28.90    6.40
  -3  -3 -10   38.20    7.60
  -3   3  10   44.80    5.60
   3   3 -10   51.39   11.00
  -3   3  10   34.60    9.10
   3  -3  10   23.40    8.40
   3  -3  10   20.50    8.70
  -3   3  10   37.80   10.70
  -3  -4  10    9.50    8.10
  -3  -4  10    1.00    7.30
   3  -4 -10    4.00    7.20
  -3   4 -10    0.60    7.00
   3  -4  10    6.90    8.60
  -3  -4 -10   10.80    6.50
   3  -4  10   12.00    8.70
  -3   4  10    3.00    7.30
   3  -5 -10   22.90    6.50
  -3  -5  10   21.60    7.80
  -3  -5  10   22.50    7.70
  -3  -5 -10   23.00    7.80
   3  -5  10   32.60    8.10
   3  -5  10   19.50    8.10
   4   0  10 4746.62  328.87
  -4   0  10 4833.92  328.07
  -4   0 -10 4732.93  329.37
   4   1  10   85.19    9.70
   4   1  10   79.39    9.00
  -4   1 -10   88.59    9.60
  -4   1  10   71.39    8.40
   4  -1  10   74.19    8.50
   4   2  10  993.60   76.79
  -4   2 -10 1190.28   77.39
   4   2  10 1093.69   77.29
  -4   2  10 1062.29   76.89
  -4  -3  10    1.90    6.00
  -4  -3  10    7.90    6.60
  -4  -3  10    7.90    7.00
  -4   3 -10    9.80    5.50
   4  -3 -10   -4.10    5.60
   4  -3  10   -9.80    7.80
  -4   3  10    8.50    4.50
  -4  -3 -10    3.70    5.60
  -4   3  10    5.60    4.10
   4  -3  10   12.90    6.60
  -4  -3 -10    1.80    5.70
   4  -4 -10   10.10    7.00
  -4  -4  10    7.30    7.50
  -4  -4  10    7.80    7.60
  -4   4 -10    4.00    6.90
  -4   4  10    9.00    7.80
  -4   4  10    2.00    6.20
   4  -4  10   21.30    8.70
  -4  -4 -10   10.60    6.80
   4  -4  10    4.50    8.50
  -4  -5  10    8.50    6.90
   4  -5 -10    5.70    5.50
  -4   5 -10   -2.40    6.90
  -4  -5  10    6.20    7.00
   4  -5  10   18.50    7.40
  -4  -5 -10    7.00    7.20
   4  -5  10    3.20    6.90
   5   0  10   -0.10    5.40
  -5   0  10   -5.00    3.70
  -5   0 -10    4.40    6.40
  -5   1 -10 1305.87   90.09
   5   1  10 1331.77   90.19
  -5   1  10 1231.98   89.29
   5  -1  10 1242.98   89.59
  -5   2 -10   53.29    9.30
   5   2  10   46.70    8.40
   5   2  10   52.09    9.20
  -5   2  10   50.59    8.20
  -5  -3  10   46.10    9.60
  -5  -3  10   73.79    9.10
   5  -3 -10   49.50    8.10
  -5  -3  10   67.89   10.30
  -5   3 -10   61.69    7.80
  -5   3  10   51.49    7.20
   5  -3  10   55.69   10.60
  -5  -3 -10   53.59    7.90
  -5  -3 -10   54.19    8.50
  -5   3  10   53.09    7.10
  -5  -4  10   14.00    7.20
  -5  -4  10    9.60    7.70
  -5   4 -10   14.80    6.80
   5  -4 -10    9.40    7.10
  -5  -4 -10   19.10    8.90
   5  -4  10   18.50    8.90
   5  -4  10   22.50    8.40
  -5   4  10   12.50    5.80
  -5   4  10   15.40    6.80
  -5  -5  10   35.20    7.50
   5  -5 -10   20.60    6.00
  -5   5 -10   20.30    6.00
  -5  -5  10   26.00    7.40
  -5   5 -10   22.80    7.70
  -5  -5 -10   35.20    7.50
   5  -5  10   27.40    7.40
   5  -5  10   30.00    7.60
  -6   0  10   90.99    9.40
   6   0  10  101.29   11.50
  -6   0 -10   91.69   11.80
  -6   1 -10    7.90    6.50
   6   1  10    2.50    6.80
  -6   1  10    2.30    4.80
   6  -1  10    5.40    5.60
   6   2  10  246.08   21.90
  -6   2 -10  253.67   21.60
   6   2  10  229.38   21.60
  -6   2  10  230.18   20.50
  -6  -3  10    8.50    6.70
  -6  -3  10   15.20    7.70
   6  -3 -10   12.20    6.00
  -6   3 -10    6.60    5.70
  -6   3  10   14.30    5.40
  -6   3  10   11.50    4.80
  -6  -3 -10   17.30    7.60
  -6  -3 -10   11.60    6.20
   6  -3  10   -8.90    8.30
  -6  -4  10   64.59    9.90
   6  -4 -10   87.99   10.20
  -6  -4  10   77.89   10.90
  -6   4 -10   67.09    9.50
   6  -4  10   78.49   12.10
  -6   4  10   84.79   11.10
  -6  -4 -10   93.99   12.00
   6  -4  10  102.29   11.80
  -6   4  10   61.89    8.70
  -6   5 -10   58.29    8.80
   6  -5 -10   47.50    6.80
  -6  -5  10   38.30    7.60
  -6   5 -10   46.10    6.50
  -6  -5  10   52.99    8.50
   6  -5  10   52.09    8.40
  -6  -5 -10   46.20    8.60
  -7   0 -10    0.50    6.60
   7   0  10    6.80    6.50
  -7   0  10   -1.10    4.90
  -7   1 -10   80.29   12.20
   7   1  10  116.59   13.20
  -7   1  10  114.59   11.60
   7  -1  10  133.99   13.30
  -7   2 -10  271.87   22.90
   7   2  10  238.58   23.60
   7   2  10  265.47   23.30
  -7   2  10  244.58   21.50
  -7   3 -10    1.70    5.70
   7  -3 -10   10.40    5.80
  -7  -3  10    1.00    6.70
  -7  -3  10   10.20    5.90
  -7  -3  10    1.80    7.70
  -7  -3 -10    1.50    6.90
  -7  -3 -10    9.50    6.00
  -7   3  10    8.50    5.40
   7  -3  10    2.20    8.00
  -7   3  10    6.40    5.00
   7  -4 -10   42.10    7.60
  -7   4 -10   21.90    7.10
  -7  -4  10   16.30    7.80
  -7  -4  10   15.20    8.30
  -7   4  10   22.80    6.60
  -7   4  10   33.80    9.10
   7  -4  10   24.90    8.00
  -7  -4 -10   29.60    8.10
   7  -4  10   25.30    9.10
  -7   5 -10   67.49    9.00
  -7  -5  10   40.60    7.40
  -7   5 -10   60.09    6.70
   7  -5 -10   51.79    6.80
  -7   5  10   46.70    6.20
  -7  -5 -10   73.49    9.20
  -8   0 -10  109.29   13.60
   8   0  10  119.89   13.60
   8   1  10  803.92   57.09
  -8   1 -10  678.73   56.29
   8  -1  10  803.22   56.19
  -8   1  10  788.92   55.29
  -8  -2  10   57.79    8.10
  -8   2 -10   33.50    9.60
   8   2  10   62.89   11.20
  -8  -2  10   39.10    7.50
  -8   2 -10   52.99    7.30
   8  -2 -10   48.40    6.70
  -8  -2  10   42.50    6.90
  -8  -2  10   66.29    7.70
   8   2  10   73.29   10.80
  -8  -2 -10   41.20    8.50
  -8  -2 -10   50.79    7.10
  -8   2  10   49.00    6.00
  -8   2  10   53.99    8.40
  -8   2  10   42.60    7.90
  -8  -2 -10   49.10    7.70
  -8  -3  10  205.18   18.80
  -8  -3  10  192.28   17.20
   8  -3 -10  202.88   16.60
  -8  -3  10  203.58   18.30
  -8   3 -10  169.08   17.00
  -8  -3 -10  182.38   16.90
  -8  -3 -10  194.98   19.00
  -8   3  10  201.18   16.40
   8  -3  10  182.18   19.80
  -8   3  10  224.08   16.90
   8  -3  10  200.38   19.00
   8  -4 -10    4.60    6.20
  -8   4 -10   16.20    5.30
  -8  -4  10   12.70    7.30
  -8   4 -10   17.40    6.40
  -8  -4  10   13.50    7.30
   8  -4  10    1.80    6.40
  -8   4  10   15.00    6.10
  -8   4  10    6.80    8.00
  -8  -4 -10   11.70    8.20
  -8  -4 -10   31.90    8.20
   8  -5 -10   14.50    4.50
  -8   5 -10   11.90    6.10
  -8   5 -10   10.90    4.20
  -8   5  10   20.10    6.20
  -8   5  10   19.00    4.20
  -8  -5 -10   26.00    7.50
   9   0  10   -4.30    7.30
  -9   0 -10    1.60    6.80
   9   1  10    7.00    8.30
  -9   1 -10    8.50    7.80
   9  -1  10    9.20    7.10
  -9   1  10   12.00    6.20
  -9   2 -10   -3.40    4.70
  -9  -2  10    1.10    5.20
  -9  -2  10   -0.50    3.90
  -9  -2  10    2.20    5.80
   9  -2 -10    3.20    4.10
  -9  -2  10    1.20    5.30
  -9   2  10    7.50    4.30
  -9   2  10   -2.70    4.30
  -9  -2 -10    1.80    5.00
  -9  -2 -10    6.80    7.30
  -9  -2 -10    2.60    5.00
  -9  -3  10  158.48   15.90
  -9  -3  10  145.39   15.10
   9  -3 -10  152.98   14.10
  -9   3 -10  152.48   15.00
  -9   3 -10  130.39   12.70
  -9  -3  10  155.68   14.40
  -9  -3 -10  172.08   16.50
  -9   3  10  142.29   13.40
  -9   3  10  157.28   14.00
  -9  -3 -10  130.09   15.50
  -9  -3 -10  157.18   14.40
   9  -4 -10   95.49   11.00
  -9  -4  10   91.99   11.10
  -9   4 -10   84.59    9.20
  -9  -4  10   72.89   10.80
  -9   4 -10   88.99   10.50
  -9  -4 -10  130.09   13.90
  -9   4  10   79.89    9.90
  -9  -4 -10  119.79   11.20
  -9   4  10  113.09   11.70
  10   0  10   33.40    9.80
 -10  -1  10  134.49   11.20
  10   1  10  185.08   17.40
 -10  -1  10  152.18   13.00
 -10  -1  10  141.79   13.30
 -10  -1  10  143.29   12.50
 -10  -1  10  135.59   11.80
 -10   1 -10  120.69   11.30
 -10  -1 -10  141.09   12.40
 -10   1  10  140.19   11.60
 -10  -1 -10  129.39   12.10
  10  -1  10  154.48   16.20
 -10  -1 -10  132.89   11.30
 -10   1  10  160.88   15.10
 -10  -2  10  543.35   39.00
 -10  -2  10  556.84   39.20
  10  -2 -10  526.25   38.40
 -10  -2  10  524.15   38.30
 -10   2 -10  509.25   38.80
 -10  -2  10  549.65   39.60
 -10   2  10  565.64   38.00
 -10  -2 -10  579.14   38.60
 -10   2  10  488.55   38.00
 -10  -2 -10  536.05   38.80
 -10  -2 -10  485.55   40.50
 -10  -3  10  133.89   14.80
 -10  -3  10  134.59   12.90
 -10   3 -10  165.58   14.70
 -10  -3  10  134.19   15.30
  10  -3 -10  159.28   13.40
 -10  -3  10  150.08   14.50
 -10  -3 -10  137.39   16.40
 -10  -3 -10  143.59   14.00
 -10   3  10  156.08   14.10
 -10  -3 -10  126.49   13.30
 -10   3  10  138.29   13.10
 -10   4 -10   40.90    7.90
  10  -4 -10   34.80    6.70
 -10  -4  10   36.10    7.50
 -10   4 -10   22.20    5.10
 -10  -4 -10   40.90   10.20
 -10  -4 -10   28.60    6.80
 -10   4  10   32.20    6.30
 -10   4  10   48.40    8.10
 -11   0  10   -6.90    4.20
 -11   0 -10    0.40    3.80
 -11   0  10   -5.60    3.10
 -11   0 -10    5.30    3.20
 -11   0  10    4.20    5.10
 -11   0  10    1.90    3.40
 -11  -1  10   10.20    5.10
 -11   1 -10   10.80    3.60
 -11  -1  10   15.20    5.20
 -11  -1  10   12.10    3.70
  11  -1 -10   12.70    4.30
 -11  -1  10   14.30    4.40
 -11  -1  10    8.40    6.50
 -11   1  10   10.60    4.20
 -11  -1 -10   11.60    4.00
 -11  -1 -10   14.30    4.90
 -11  -1 -10   10.50    4.50
 -11  -2  10   30.40    5.60
 -11  -2  10   33.00    7.10
 -11   2 -10   36.00    6.40
 -11  -2  10   28.10    6.70
  11  -2 -10   28.90    5.90
 -11  -2  10   26.40    7.70
 -11   2  10   26.50    5.90
 -11  -2 -10   38.90   10.00
 -11  -2 -10   34.80    6.40
 -11  -2 -10   32.40    6.10
 -11  -3  10   35.40    8.60
 -11  -3  10   55.99    7.20
 -11  -3  10   43.60    8.10
 -11   3 -10   50.29    7.60
 -11  -3  10   49.80    8.40
  11  -3 -10   43.90    7.60
 -11  -3 -10   52.59   10.30
 -11   3  10   49.90    9.10
 -11   3  10   37.20    7.10
 -11  -3 -10   54.19    7.90
 -11  -3 -10   40.50    6.80
 -11   4 -10   56.99    7.60
 -11  -4  10   48.40    7.70
 -11  -4  10   43.50    7.60
  11  -4 -10   53.99    7.00
 -11   4  10   48.40    6.60
 -11  -4 -10   47.30    7.00
 -11  -4 -10   46.20   10.20
 -11   4  10   64.69    8.60
 -12   0 -10   34.30    4.60
 -12   0  10   33.10    5.90
 -12   0  10   24.10    4.90
 -12   0  10   32.40    6.80
 -12   0 -10   32.50    5.50
 -12   0  10   36.80    4.60
 -12  -1  10    3.40    6.10
 -12  -1  10    1.60    5.20
 -12  -1  10    2.00    4.30
 -12   1 -10    2.10    3.50
 -12  -1  10    0.60    5.00
  12  -1 -10    1.50    4.10
 -12  -1  10    3.30    3.70
 -12  -1 -10    3.20    3.70
 -12   1  10    5.20    3.80
 -12  -1 -10    5.90    4.80
 -12  -1 -10    5.20    6.00
 -12  -1 -10    5.00    4.30
 -12  -2  10  195.18   15.40
 -12  -2  10  160.88   14.10
 -12  -2  10  157.68   16.30
  12  -2 -10  148.79   14.20
 -12  -2  10  155.68   15.10
 -12  -2 -10  175.08   20.20
 -12  -2 -10  169.08   14.30
 -12   2  10  170.58   13.60
 -12  -2 -10  157.18   14.50
 -12  -2 -10  158.88   13.70
 -12  -3  10   63.89    9.10
 -12   3 -10   56.49    8.80
  12  -3 -10   63.79    8.60
 -12  -3  10   85.69    8.50
 -12  -3  10   72.39    9.30
 -12  -3  10   62.59   10.10
 -12  -3 -10   59.79   11.10
 -12   3  10   69.59    8.20
 -12  -3 -10   81.89    9.80
 -12   3  10   66.59    9.30
 -12  -3 -10   67.89    8.20
 -12  -4  10   35.30    6.70
 -12   4 -10   47.60    6.60
  12  -4 -10   49.40    6.50
 -12  -4 -10   32.10    9.40
 -12  -4 -10   45.70    6.40
 -12   4  10   43.70    5.80
 -13   0 -10   -0.50    3.60
 -13   0  10    0.50    3.10
 -13   0  10   -3.50    3.80
 -13   0  10   -8.00    5.70
 -13   0  10   -0.80    5.30
 -13   0 -10   -3.30    3.90
 -13  -1  10  130.49   11.60
 -13  -1  10  103.79   10.10
 -13  -1  10  108.69   12.00
 -13  -1  10  118.69   11.20
 -13   1 -10  110.49   10.30
  13  -1 -10  116.69   10.80
 -13  -1  10  116.99   13.20
 -13  -1 -10  125.09   11.10
 -13  -1 -10  104.29   10.80
 -13  -1 -10  107.89   10.50
 -13  -1 -10  117.79   12.80
 -13   1  10  116.49   10.10
 -13  -2  10  187.68   16.30
 -13  -2  10  207.28   17.90
  13  -2 -10  182.78   15.60
 -13  -2  10  195.28   15.70
 -13  -2  10  189.88   16.50
 -13   2  10  180.98   14.90
 -13  -2 -10  142.39   14.90
 -13  -2 -10  181.78   15.60
 -13  -2 -10  196.78   15.60
 -13  -3  10   15.80    6.60
 -13  -3  10   15.20    5.10
 -13  -3  10   16.80    7.30
  13  -3 -10   19.40    5.80
 -13  -3  10    7.40    5.90
 -13  -3 -10   12.00    6.60
 -13  -3 -10   18.00    5.10
 -13   3  10    9.60    4.80
  13  -4 -10    2.60    3.80
 -13  -4 -10    1.90    3.70
 -13   4  10    6.60    3.40
 -14   0  10   12.50    3.70
 -14   0  10   10.20    6.10
 -14   0  10   10.60    5.80
 -14   0 -10   17.80    4.30
 -14   0 -10   22.10    4.90
 -14   0  10   18.30    4.40
  14  -1 -10  230.98   18.30
 -14   1 -10  239.58   17.80
 -14  -1  10  237.58   19.00
 -14  -1  10  236.08   18.30
 -14  -1  10  238.48   20.20
 -14  -1  10  224.88   18.60
 -14   1  10  216.28   17.30
 -14  -1 -10  229.88   17.80
  14  -1  10  239.08   17.90
 -14  -1 -10  228.58   18.20
 -14  -1 -10  219.98   18.30
 -14  -1 -10  252.47   19.90
 -14  -2  10    8.80    6.70
 -14  -2  10   10.40    5.60
 -14  -2  10    9.70    4.60
 -14  -2  10    9.90    5.60
  14  -2 -10   12.40    5.30
 -14   2  10    7.90    4.00
 -14  -2 -10   14.40    4.70
 -14  -2 -10   21.00    5.60
  14  -2  10   10.00    4.50
  14  -3 -10    2.70    4.60
 -14  -3  10    2.00    5.10
 -14  -3  10    3.10    4.00
 -14  -3  10    5.60    5.20
 -14  -3  10    0.80    6.10
 -14  -3 -10   -5.60    5.30
 -14   3  10    0.20    3.70
 -14  -3 -10    4.30    4.30
 -15   0 -10   -8.50    3.60
 -15   0  10    2.30    4.00
 -15   0 -10   -0.40    4.00
 -15   0  10   -1.90    5.40
 -15   0  10    4.60    3.20
 -15   0 -10    1.70    4.80
 -15   0  10    0.20    5.40
 -15  -1  10   41.00    6.60
 -15  -1  10   36.10    6.20
 -15  -1  10   34.50    7.50
  15  -1 -10   51.49    6.70
 -15  -1  10   45.50    6.00
 -15   1 -10   33.40    5.40
  15  -1  10   39.60    5.70
 -15  -1 -10   35.40    5.40
 -15  -1 -10   46.50    8.00
 -15  -1 -10   46.00    6.50
 -15  -1 -10   34.60    5.30
 -15   1  10   33.60    4.80
 -15  -2  10   14.70    6.60
  15  -2 -10   20.80    5.40
 -15  -2  10   29.30    6.00
 -15  -2  10   22.80    4.80
 -15  -2  10   26.70    5.90
 -15   2  10   19.50    3.90
  15  -2  10   22.10    4.70
 -15  -2 -10   23.60    5.00
 -15  -2 -10   21.10    5.50
 -15  -3  10    7.00    5.20
 -15  -3  10    5.90    3.60
  15  -3 -10    1.80    3.90
 -15  -3  10    2.40    4.20
 -15  -3 -10    3.40    3.60
 -15   3  10    5.40    3.00
 -15  -3 -10    0.20    4.90
 -16   0 -10  216.98   17.30
 -16   0  10  226.08   17.60
 -16   0 -10  228.98   17.10
 -16   0  10  226.48   18.70
 -16   0 -10  227.28   18.30
 -16   0  10  210.48   17.10
 -16  -1  10   18.70    5.10
 -16   1 -10   19.30    5.40
 -16  -1  10   21.30    4.80
  16  -1 -10   26.00    5.30
 -16  -1  10   25.00    6.60
 -16   1 -10   23.30    4.60
 -16  -1  10   26.60    5.40
  16  -1  10   32.30    4.90
 -16  -1 -10   15.60    4.20
 -16   1  10   28.80    5.90
 -16  -1 -10   28.20    4.50
 -16   1  10   21.60    3.80
 -16  -1 -10   25.90    5.60
 -16  -1 -10   29.30    7.20
 -16  -2  10    5.80    4.30
 -16  -2  10    3.90    4.20
 -16  -2  10    2.50    5.30
 -16  -2  10    6.50    4.00
  16  -2 -10    2.20    4.20
 -16   2 -10    0.90    4.30
 -16  -2 -10    4.80    3.20
  16  -2  10    3.20    4.20
 -16  -2 -10    2.40    4.30
 -16   2  10    3.30    3.20
 -16  -3  10    7.10    4.10
  16  -3 -10    5.70    3.50
 -16  -3  10    9.60    4.00
 -16  -3 -10    7.40    3.00
 -16   3  10    8.10    3.40
 -17   0  10   -0.60    4.60
 -17   0 -10   -2.80    3.30
 -17   0  10   -6.00    3.30
 -17   0  10   -4.00    3.50
  17   0  10    5.20    3.40
 -17   0 -10    0.10    4.50
 -17   1 -10   34.60    4.90
  17  -1 -10   32.20    5.30
 -17  -1  10   22.00    4.70
 -17  -1  10   29.30    6.00
 -17   1 -10   34.30    6.00
 -17  -1  10   26.70    4.90
 -17  -1  10   28.50    4.90
  17  -1  10   31.20    4.70
 -17  -1 -10   40.20    5.80
 -17   1  10   36.00    5.60
 -17  -1 -10   42.60    7.40
 -17   2 -10    4.20    3.50
 -17  -2  10   -1.10    2.80
 -17  -2  10   -3.00    4.10
  17  -2 -10    1.50    3.50
 -17  -2  10    0.50    3.20
 -17   2  10    1.90    2.70
 -17   2  10    3.40    4.20
 -17  -2 -10    5.50    4.30
 -17  -2 -10    0.30    2.50
 -18   0 -10   12.60    4.70
  18   0  10    5.30    3.10
 -18   0  10    5.70    3.20
 -18  -1  10   -2.20    2.70
 -18  -1  10   -2.90    2.70
 -18   1 -10    1.50    3.70
 -18  -1  10   -0.40    3.70
 -18  -1 -10   -7.10    4.90
 -18   1  10   -2.30    2.80
 -18  -1 -10   -2.10    3.70
  18  -1  10    3.40    2.80
   0   0  11    1.50    2.90
   0   0 -11    1.50    5.90
   0   0  11    7.30    4.80
   0   1 -11    9.50    5.20
   0   1  11    1.30    4.80
   0   1  11   -0.50    5.10
   0  -1  11   -6.80    4.70
   0   2 -11   -0.10    6.30
   0   2  11   -2.50    6.30
   0  -3  11    1.90    6.80
   0   3  11   13.60    8.40
   0  -3  11    2.50    7.40
   0   3 -11    0.30    7.80
   0  -3 -11    1.30    6.10
   0  -4  11    6.40    8.20
   0  -4 -11    7.50    5.90
   0  -4 -11    0.70    7.70
   0  -4  11    4.20    8.30
   0  -5  11   17.60    8.00
   0  -5 -11   -7.80    7.60
   0  -5  11   -0.80    7.20
  -1   0  11   -0.40    2.90
   1   0  11    0.00    3.30
   1   0 -11   -1.60    5.20
  -1   0 -11   -2.70    6.10
   1   0  11    4.90    4.80
  -1   0  11   -2.50    4.50
   1   1  11  444.76   33.70
   1   1  11  454.55   33.60
  -1  -1  11  442.16   33.90
  -1   1 -11  485.75   33.80
   1  -1  11  456.05   33.70
   1   1 -11  490.45   33.60
  -1   1  11  455.85   33.70
  -1   1  11  439.26   33.40
   1   2  11   72.29   10.60
  -1   2 -11   85.99   11.00
   1   2 -11   99.69   10.90
  -1   2  11  103.29   11.20
   1  -3 -11  378.16   28.40
   1   3  11  418.96   31.30
  -1  -3  11  315.67   30.60
  -1   3 -11  456.35   32.00
  -1  -3  11  360.36   29.00
   1  -3  11  332.57   30.50
  -1  -3 -11  397.46   28.40
  -1   3  11  377.16   30.90
   1  -3  11  370.86   29.80
   1   3 -11  435.26   33.30
  -1  -4  11   37.80    9.70
  -1  -4  11   35.70    9.10
   1  -4 -11   35.20    8.80
  -1  -4 -11   27.90    7.30
   1  -4  11   45.20    9.10
  -1  -4 -11   24.30    8.20
   1  -4  11   37.70   10.60
  -1  -5  11   14.50    8.00
  -1  -5  11   26.70    8.20
   1  -5  11   23.90    7.80
   1  -5  11   27.70    8.20
  -1  -5 -11    7.10    7.60
   2   0  11   28.90    5.90
  -2   0  11   16.90    5.60
  -2   0 -11   21.40    6.90
   2   0 -11   22.50    5.30
  -2   0  11   20.80    3.80
   2   0  11   22.80    4.40
   2   1  11   58.69    8.00
  -2   1 -11   66.99    8.20
   2   1  11   68.49    8.20
   2  -1  11   55.99    7.50
  -2   1  11   55.89    7.80
   2   1 -11   79.49    7.70
  -2   1  11   52.79    7.20
   2   2  11    5.90    6.80
  -2   2 -11    0.60    6.70
   2   2 -11    3.90    5.90
  -2   2  11    9.10    6.40
   2  -3 -11    6.20    5.90
  -2  -3  11    0.00    7.30
   2   3  11    9.50    8.50
  -2   3 -11   -0.10    7.80
  -2  -3  11   -3.00    5.60
  -2  -3  11   -4.00    7.00
  -2   3  11    8.10    7.70
   2  -3  11   -0.60    6.90
  -2  -3 -11    0.80    6.20
   2  -3  11   -5.00    7.20
   2   3 -11    9.10    9.10
  -2   3  11    7.10    4.60
  -2  -3 -11    2.90    5.00
  -2  -4  11   -2.70    7.30
  -2  -4  11    8.10    8.20
   2  -4 -11   -1.00    7.00
  -2  -4 -11    2.60    6.50
  -2   4  11   12.20    8.00
   2  -4  11    3.20    8.70
  -2  -4 -11    0.00    7.40
   2  -4  11   22.70    8.80
   2  -5 -11    1.80    5.70
  -2  -5  11    7.70    7.50
  -2  -5  11   19.20    7.60
  -2  -5 -11    5.90    7.70
   2  -5  11   -0.90    7.00
   2  -5  11   13.90    7.50
  -3   0 -11    1.60    6.50
   3   0  11   -0.90    5.10
  -3   0  11   -2.70    3.20
   3   0 -11    6.70    3.80
   3   0  11    3.30    4.30
  -3   1 -11  602.84   41.40
   3   1  11  528.75   40.90
   3   1  11  563.24   41.50
  -3   1  11  552.84   40.70
   3   1 -11  598.44   40.50
   3  -1  11  544.55   40.90
   3   2  11   -2.90    6.50
  -3   2 -11   -0.70    6.60
  -3   2  11    5.70    6.20
   3   2 -11    7.70    5.70
  -3  -3  11   63.89    9.40
  -3  -3  11   51.69    8.00
  -3   3 -11   48.10    7.20
   3  -3 -11   58.19    8.10
  -3  -3  11   43.80    9.30
   3  -3  11   43.40    9.40
  -3   3  11   54.79    7.10
  -3  -3 -11   71.09    9.10
  -3  -3 -11   51.49    7.60
   3  -3  11   47.40    9.10
  -3   4 -11   76.79    9.70
  -3  -4  11   81.29   11.40
  -3  -4  11   75.09   11.70
   3  -4 -11   72.09   10.30
   3  -4  11   82.69   11.30
   3  -4  11   88.19   12.80
  -3  -4 -11   74.19   10.30
  -3   4  11   71.79   10.50
  -3  -5  11   22.10    7.80
   3  -5 -11    6.70    5.60
  -3  -5  11   11.30    7.10
  -3  -5 -11    8.70    6.50
   3  -5  11    6.30    7.00
   3  -5  11   18.30    7.30
  -4   0  11  641.94   45.50
   4   0  11  641.24   46.70
  -4   0 -11  653.03   47.40
   4   1  11  124.49   11.90
  -4   1 -11  115.39   12.30
   4   1  11  108.29   10.90
   4  -1  11  106.49   10.90
  -4   1  11   91.69   10.20
  -4   2 -11   17.60    7.50
   4   2  11    1.40    6.10
   4   2  11   11.50    7.30
  -4   2  11    0.10    5.90
  -4  -3  11   72.99    9.30
  -4   3 -11   56.29    7.80
   4  -3 -11   66.59    8.70
  -4  -3  11   96.89   10.80
  -4  -3  11   49.60    9.70
  -4   3  11   52.59    6.40
  -4   3  11   78.79    7.90
  -4  -3 -11   63.39    8.90
   4  -3  11   63.19   10.50
  -4  -3 -11   76.89    9.00
   4  -3  11   65.99    9.20
  -4  -4  11   29.50    8.80
   4  -4 -11   33.60    7.70
  -4  -4  11   20.20    8.00
  -4   4 -11   22.20    7.30
   4  -4  11   41.60    9.90
  -4  -4 -11   20.20    7.30
   4  -4  11   21.70    9.80
  -4   4  11   19.10    8.60
  -4  -5  11   22.40    7.50
   4  -5 -11    6.40    5.60
  -4  -5  11   20.60    7.50
   4  -5  11   27.00    7.30
   4  -5  11   19.80    7.40
  -4  -5 -11   23.30    6.90
  -5   0  11    6.10    4.00
  -5   0 -11   -3.10    6.90
   5   0  11    3.90    5.80
   5   1  11  953.50   66.19
  -5   1 -11  919.71   66.19
   5   1  11  915.51   65.59
  -5   1  11  920.71   65.29
   5  -1  11  909.61   65.69
   5   2  11  244.48   23.10
  -5   2 -11  303.97   23.40
   5   2  11  251.87   22.90
  -5   2  11  260.27   22.10
  -5   3 -11  119.99   13.00
  -5  -3  11  130.39   13.90
  -5  -3  11  132.89   13.60
   5  -3 -11  117.69   12.50
  -5  -3 -11  115.29   12.70
   5  -3  11  135.19   14.70
  -5   3  11  139.39   11.70
  -5  -3 -11  109.89   13.20
  -5   3  11  119.39   11.00
  -5  -4  11    5.50    8.70
  -5   4 -11   16.20    7.10
  -5  -4  11   13.40    7.30
  -5  -4  11   19.00    8.30
   5  -4 -11   17.90    7.10
  -5   4  11   10.60    5.30
  -5   4  11   13.90    8.20
  -5  -4 -11   24.50    7.80
   5  -4  11   21.10    9.30
   5  -4  11   34.80    8.80
  -5  -5  11   20.30    6.80
  -5   5 -11   17.20    7.70
  -5  -5  11   16.20    6.70
   5  -5 -11   10.50    5.40
  -5   5 -11   11.90    5.30
   5  -5  11   24.40    7.40
  -5  -5 -11   22.10    7.40
   5  -5  11   13.40    6.70
   6   0  11 2884.71  199.08
  -6   0  11 2848.31  197.98
  -6   0 -11 2864.61  199.48
  -6   1 -11 1324.07  106.49
   6   1  11 1649.93  106.99
  -6   1  11 1537.05  105.69
   6  -1  11 1550.24  106.29
  -6   2 -11   10.40    7.50
   6   2  11   -2.10    7.60
   6   2  11    7.20    7.60
  -6   2  11    2.70    6.30
  -6   3 -11  108.49   10.10
   6  -3 -11   99.79   11.50
  -6  -3  11  111.09   11.90
  -6  -3  11   97.19   11.90
  -6  -3 -11   93.29   13.10
  -6   3  11   93.39   10.00
   6  -3  11   63.79   11.70
  -6  -3 -11  104.39   10.80
  -6   3  11  103.89   10.80
  -6  -4  11   13.20    7.80
   6  -4 -11   -0.30    6.40
  -6   4 -11   11.70    6.90
  -6  -4  11    0.90    5.80
  -6  -4  11    2.10    8.00
  -6   4  11   -0.40    7.90
  -6   4  11    7.70    5.50
   6  -4  11   -4.10    7.60
   6  -4  11    9.70    8.30
  -6  -4 -11   13.60    6.90
   6  -5 -11   38.10    6.10
  -6  -5  11   49.00    8.00
  -6   5 -11   40.50    6.20
  -6   5 -11   43.60    8.60
  -6  -5  11   34.60    7.40
  -6  -5 -11   52.79    8.90
  -6   5  11   57.09    8.60
   6  -5  11   43.30    7.90
   7   0  11   -9.20    6.20
  -7   0  11    2.40    4.90
  -7   0 -11   -2.20    7.10
  -7   1 -11   16.20    7.90
   7   1  11   22.30    7.70
   7  -1  11   16.90    6.50
  -7   1  11   19.90    5.90
   7   2  11  234.88   22.60
  -7   2 -11  234.08   21.90
   7   2  11  230.68   21.90
  -7   2  11  234.78   20.30
  -7  -3  11    2.60    6.20
  -7  -3  11   -3.10    7.30
  -7   3 -11    6.40    6.00
  -7  -3  11    3.20    6.60
   7  -3 -11    2.20    5.70
  -7  -3 -11    1.40    5.90
   7  -3  11   -4.80    7.60
  -7   3  11   12.90    7.00
  -7   3  11    3.70    5.10
  -7  -3 -11    7.90    7.20
  -7  -4  11   12.00    7.90
  -7   4 -11   17.50    6.90
  -7  -4  11   29.60    8.30
   7  -4 -11   17.80    6.70
  -7   4  11   23.90    8.60
  -7  -4 -11   24.10    8.00
   7  -4  11   21.20    7.90
  -7   4  11   20.50    5.80
   7  -4  11   20.80    9.20
   7  -5 -11    9.60    4.50
  -7   5 -11   10.60    4.50
  -7   5 -11   17.80    7.20
  -7  -5  11    6.20    5.60
  -7  -5 -11   20.30    7.20
   8   0  11 1407.46  100.09
  -8   0 -11 1410.16  100.59
  -8   1 -11   -5.30    7.10
   8   1  11   19.30    8.20
   8  -1  11   10.80    6.90
  -8   1  11    8.50    5.90
  -8  -2  11   35.50    7.30
  -8  -2  11   29.00    6.40
   8  -2 -11   35.20    5.70
  -8  -2  11   34.60    6.60
  -8   2 -11   25.90    9.70
  -8  -2  11   29.90    5.00
   8   2  11   47.20   10.10
  -8   2 -11   30.90    6.00
  -8  -2 -11   37.70    6.40
  -8  -2 -11   31.10    6.40
  -8   2  11   27.50    5.20
  -8   2  11   39.10   12.30
  -8   2  11   31.10    5.20
  -8  -2 -11   40.40    8.00
  -8  -3  11  475.15   32.60
  -8   3 -11  427.56   30.70
  -8  -3  11  396.16   31.50
   8  -3 -11  399.76   30.50
  -8  -3  11  399.76   30.80
  -8  -3 -11  376.86   31.90
  -8   3  11  413.96   30.20
   8  -3  11  404.16   31.90
  -8  -3 -11  364.56   30.50
  -8   3  11  434.66   30.40
  -8  -4  11   -2.60    7.00
   8  -4 -11   -4.10    5.80
  -8   4 -11    8.30    4.60
  -8  -4  11   11.50    7.50
  -8   4 -11    4.20    6.30
  -8  -4 -11    0.20    6.20
  -8   4  11    9.30    6.00
  -8  -4 -11   15.40    7.40
  -8   4  11    1.80    5.70
   8  -4  11    1.50    6.30
  -8   5 -11    1.00    3.40
   8  -5 -11    1.60    3.80
  -8   5  11   -1.40    5.30
  -8  -5 -11   -2.30    6.50
   9   0  11    4.40    7.70
  -9   0 -11   -0.50    7.30
   9   1  11    7.60    8.30
  -9   1 -11   -0.60    7.70
  -9   1  11   -1.50    5.70
  -9   1  11    2.70    1.20
   9  -1  11   -1.10    6.90
  -9  -2  11    7.60    5.70
  -9  -2  11    6.00    6.30
  -9   2 -11    3.70    5.00
  -9  -2  11    6.30    4.20
  -9  -2  11    2.80    5.40
   9  -2 -11    1.40    4.50
  -9   2  11    6.30    4.70
  -9   2  11    4.40    4.40
  -9  -2 -11   11.60    8.30
  -9  -2 -11   -0.80    5.30
  -9  -2 -11    4.20    5.10
  -9  -3  11  351.76   25.80
  -9  -3  11  323.77   26.50
  -9  -3  11  339.27   27.10
  -9   3 -11  311.67   25.90
   9  -3 -11  345.07   25.40
  -9  -3 -11  330.97   25.60
  -9   3  11  292.27   24.70
  -9   3  11  353.26   25.10
   9  -3  11  310.37   29.70
  -9  -3 -11  349.67   27.00
  -9   4 -11  110.09   11.00
  -9   4 -11   93.59   10.60
  -9  -4  11   99.59   12.50
  -9  -4  11  104.49   12.00
   9  -4 -11  119.09   11.90
  -9  -4 -11  134.79   16.50
  -9   4  11  106.89   11.00
  -9  -4 -11  109.69   12.30
  -9   4  11  137.79   13.70
 -10   0 -11   12.60    3.40
 -10   0  11    7.90    3.90
  10   0  11   22.90    9.30
 -10   0  11   13.10    4.50
 -10  -1  11   75.39    7.20
 -10  -1  11   82.69    8.40
 -10  -1  11   70.59    8.20
 -10  -1  11   70.49    9.60
 -10   1 -11   64.69    6.60
  10  -1 -11   67.29    7.90
 -10  -1  11   86.99    8.50
 -10   1 -11   60.39   12.50
 -10  -1 -11   71.29    6.80
 -10  -1 -11   87.29    8.40
 -10  -1 -11   69.69    7.60
  10  -1  11   68.39   11.40
 -10   1  11   72.69    7.30
 -10   1  11   68.19    8.40
 -10  -1 -11   71.09   11.30
 -10   1  11   93.79   11.70
 -10  -2  11  500.95   35.30
  10  -2 -11  470.45   34.60
 -10  -2  11  505.45   36.00
 -10  -2  11  493.05   35.20
 -10  -2  11  466.85   34.40
 -10   2 -11  466.05   34.80
 -10  -2 -11  487.85   35.00
 -10   2  11  401.96   35.30
 -10  -2 -11  466.05   34.70
 -10  -2 -11  471.85   36.80
 -10   2  11  484.75   34.10
  10  -3 -11   19.60    6.30
 -10  -3  11   34.00    7.20
 -10   3 -11   21.70    6.30
 -10  -3  11   34.50    8.80
 -10  -3  11   28.40    5.80
 -10  -3  11   29.40    7.60
 -10  -3 -11   30.80    9.10
 -10  -3 -11   23.90    6.30
 -10   3  11   27.30    6.10
 -10   3  11   25.10    6.40
 -10  -3 -11   26.90    6.90
  10  -4 -11   18.80    5.90
 -10  -4  11   28.90    7.10
 -10  -4  11   13.50    6.70
 -10   4 -11    9.30    4.30
 -10   4 -11   19.20    6.50
 -10  -4 -11   23.30    9.60
 -10   4  11   16.20    5.60
 -10  -4 -11   16.80    6.20
 -10   4  11   30.50    7.40
 -11   0  11    4.20    5.30
 -11   0 -11    2.10    4.00
 -11   0 -11    4.70    3.40
 -11   0  11   -2.90    3.30
 -11   0  11    1.00    3.70
 -11   0  11   -1.40    4.50
  11   1  11   49.80    7.20
 -11  -1  11   55.39    8.90
 -11   1 -11   56.29    5.80
 -11  -1  11   44.80    7.10
 -11  -1  11   60.69    7.60
 -11  -1  11   55.49    6.50
 -11  -1  11   53.59    5.90
  11  -1 -11   46.90    6.50
 -11  -1 -11   52.59   10.20
 -11  -1 -11   51.89    6.50
 -11  -1 -11   57.39    6.10
 -11   1  11   59.39    6.40
 -11  -1 -11   60.39    7.20
 -11  -2  11   68.79    7.70
 -11  -2  11   70.09    8.80
 -11  -2  11   63.59    9.10
 -11  -2  11   75.69   10.30
  11  -2 -11   64.09    8.10
 -11   2 -11   73.69    8.80
 -11  -2 -11   68.79    8.10
 -11  -2 -11   59.19   11.60
 -11   2  11   73.79    7.90
 -11  -2 -11   75.19    8.80
  11  -3 -11   12.50    5.90
 -11   3 -11   -0.10    5.70
 -11  -3  11   11.60    7.60
 -11  -3  11    4.70    6.50
 -11  -3  11    5.30    6.50
 -11  -3  11   11.60    5.00
 -11   3  11    7.90    5.70
 -11   3  11    6.70    6.90
 -11  -3 -11    6.80    5.00
 -11  -3 -11   11.30    6.30
 -11  -3 -11    9.40    8.50
  11  -4 -11   25.60    5.80
 -11   4 -11   31.30    6.90
 -11  -4  11   24.70    6.60
 -11  -4  11   31.30    6.90
 -11   4  11   35.10    7.10
 -11  -4 -11   28.20    5.90
 -11  -4 -11   26.50    9.30
 -11   4  11   26.70    5.40
 -12   0  11  205.28   16.10
 -12   0  11  201.58   17.30
 -12   0  11  203.58   18.10
 -12   0  11  228.88   18.30
 -12   0 -11  232.98   16.60
 -12   0  11  222.48   17.20
 -12   0 -11  215.18   17.00
 -12  -1  11   11.60    7.00
 -12  -1  11    3.20    3.90
  12  -1 -11    6.20    4.30
 -12   1 -11    2.80    3.60
 -12  -1  11   -5.10    5.10
 -12  -1  11    0.10    5.20
 -12  -1  11    3.10    4.20
 -12  -1 -11    2.50    4.70
 -12  -1 -11   -1.00    4.30
 -12  -1 -11    2.40    4.00
 -12   1  11   -1.60    3.80
 -12  -1 -11    4.30    6.00
 -12  -2  11   27.80    5.60
  12  -2 -11   16.90    5.70
 -12  -2  11   40.20    7.00
 -12  -2  11   31.20    8.10
 -12  -2  11   36.70    7.10
 -12  -2 -11   11.60    6.00
 -12   2  11   30.20    5.90
 -12  -2 -11   36.90    9.70
 -12  -2 -11   32.10    5.90
 -12  -2 -11   31.90    6.50
 -12  -3  11   84.89    9.10
 -12  -3  11   76.29    8.20
 -12  -3  11   50.59    9.60
 -12  -3  11   70.19    9.10
  12  -3 -11   68.99    8.60
 -12   3 -11   45.10    8.60
 -12  -3 -11   77.19    8.30
 -12  -3 -11   83.99    9.80
 -12   3  11   68.69    8.10
 -12  -3 -11   50.79   11.00
 -12   4 -11   82.59    8.10
 -12  -4  11   55.49    8.50
 -12  -4  11   61.59    8.10
  12  -4 -11   82.29    8.10
 -12   4  11   85.79    8.00
 -12   4  11   92.59    8.40
 -12  -4 -11   50.39   10.70
 -12  -4 -11   80.39    8.00
 -13   0 -11   -1.60    4.00
 -13   0 -11   -1.80    3.60
 -13   0  11    4.60    4.00
 -13   0  11    0.10    3.20
 -13   0  11    2.60    5.60
 -13   0  11    3.60    5.80
 -13  -1  11  239.88   20.40
  13  -1 -11  232.38   18.70
 -13   1 -11  223.68   18.10
 -13  -1  11  246.98   19.00
 -13  -1  11  240.28   19.60
 -13  -1  11  239.88   18.10
 -13  -1  11  232.68   19.40
 -13  -1 -11  239.18   18.90
 -13   1  11  232.48   18.00
 -13  -1 -11  248.18   18.50
 -13  -1 -11  238.68   18.70
 -13  -1 -11  266.57   20.60
  13  -2 -11   56.29    7.40
 -13  -2  11   57.69    9.30
 -13  -2  11   51.39    7.70
 -13  -2  11   48.00    7.70
 -13  -2  11   47.20    6.90
 -13  -2 -11   52.49    6.90
 -13  -2 -11   48.50    7.20
 -13   2  11   46.60    6.20
 -13  -2 -11   42.80    6.30
 -13  -3  11   27.70    7.50
 -13   3 -11   27.40    7.00
 -13  -3  11   23.60    6.50
 -13  -3  11   23.60    6.30
 -13  -3  11   19.30    5.30
  13  -3 -11   15.80    5.80
 -13  -3 -11   19.40   10.40
 -13   3  11   22.20    5.20
 -13  -3 -11   29.10    5.50
 -13  -3 -11   20.70    7.20
  13  -4 -11    7.20    3.50
 -13   4  11   10.80    3.20
 -14   0 -11  122.49   11.60
 -14   0  11  128.89   13.20
 -14   0 -11  126.69   11.40
 -14   0  11  131.39   10.70
 -14   0  11  133.89   12.90
 -14   0  11  140.09   11.80
 -14  -1  11  544.75   40.10
 -14  -1  11  517.25   39.90
 -14  -1  11  574.34   40.50
 -14  -1  11  555.54   41.40
 -14   1 -11  563.74   39.50
 -14  -1  11  574.64   40.20
  14  -1 -11  540.05   40.10
 -14  -1 -11  570.74   40.20
  14  -1  11  580.04   39.70
 -14  -1 -11  551.94   39.90
 -14   1  11  544.95   39.30
 -14  -1 -11  572.04   41.30
 -14  -1 -11  540.45   39.60
 -14  -2  11    4.20    5.60
  14  -2 -11    0.30    4.90
 -14  -2  11    9.10    6.60
 -14  -2  11    0.70    5.30
 -14  -2  11   12.20    4.70
 -14  -2 -11   10.90    5.30
 -14   2  11    5.70    3.90
 -14  -2 -11    3.60    4.40
 -14  -3  11   30.70    6.20
 -14  -3  11   42.10    6.70
 -14  -3  11   31.80    5.40
  14  -3 -11   35.40    5.90
 -14  -3  11   30.40    6.90
 -14  -3 -11   32.30    5.40
 -14   3  11   37.30    5.10
 -14  -3 -11   41.60    7.10
 -15   0  11   -0.50    5.50
 -15   0 -11    1.40    3.90
 -15   0  11   -3.40    5.40
 -15   0 -11   -3.90    4.70
 -15   0  11    0.20    3.10
 -15   0  11    4.40    4.10
 -15   0 -11    2.00    4.30
 -15  -1  11  141.09   12.80
 -15   1 -11  135.79   12.00
 -15  -1  11  151.58   13.90
 -15  -1  11  152.48   12.30
  15  -1 -11  146.19   12.40
 -15  -1  11  145.69   12.50
  15  -1  11  135.69   11.70
 -15  -1 -11  127.19   12.50
 -15   1  11  129.69   11.10
 -15   1  11  131.79   12.70
 -15  -1 -11  121.79   11.70
 -15  -1 -11  132.69   11.70
 -15  -1 -11  138.99   14.10
 -15  -2  11   30.90    5.90
 -15  -2  11   26.20    5.90
 -15  -2  11   30.20    5.50
  15  -2 -11   28.70    5.80
 -15  -2  11   24.40    7.00
 -15  -2 -11   35.70    5.10
 -15   2  11   32.00    4.60
 -15  -2 -11   30.90    5.80
 -15  -3  11   84.69    8.70
  15  -3 -11   94.19    9.10
 -15  -3  11   86.79    9.80
 -15  -3 -11  100.59    9.00
 -15  -3 -11  113.49   10.20
 -15   3  11  104.89    8.50
 -16   0 -11   12.40    5.30
 -16   0  11    3.50    5.50
 -16   0 -11   13.20    4.60
 -16   0 -11    7.30    3.80
 -16   0  11    5.80    4.00
 -16   0  11    5.10    4.50
 -16  -1  11    7.20    4.10
 -16  -1  11    7.60    4.60
 -16   1 -11   -3.00    4.30
  16  -1 -11    2.80    5.00
 -16  -1  11   -0.80    5.30
 -16   1 -11    6.40    4.00
 -16  -1  11    2.40    4.40
  16  -1  11    3.10    3.70
 -16  -1 -11    1.80    6.20
 -16  -1 -11   -1.90    3.80
 -16   1  11    0.70    3.00
 -16  -1 -11    7.30    4.70
 -16  -1 -11    4.50    3.60
 -16   1  11    8.60    5.00
 -16  -2  11    2.50    4.00
 -16  -2  11    0.20    5.00
 -16  -2  11    9.30    4.20
  16  -2 -11    2.70    4.10
 -16   2 -11   -0.80    4.10
 -16  -2  11    4.00    3.90
 -16   2  11   -2.50    3.10
 -16  -2 -11    3.30    3.10
 -16  -2 -11    5.40    4.60
 -17   0  11    3.30    3.70
 -17   0  11   -7.40    3.30
 -17   0 -11   -2.30    4.40
  17   0  11    1.80    3.10
 -17   0 -11   -1.90    3.40
 -17   1 -11   26.40    5.50
 -17  -1  11   35.10    6.10
 -17  -1  11   30.80    4.90
 -17  -1  11   31.40    5.10
 -17   1 -11   37.10    5.10
 -17  -1  11   33.50    5.00
 -17   1  11   42.00    5.80
 -17   1  11   41.00    4.30
 -17  -1 -11   46.70    6.00
 -17  -1 -11   47.50    7.50
  17  -1  11   32.40    4.70
 -17  -2  11    6.00    4.20
  17  -2 -11    4.80    3.40
 -17   2 -11    2.30    3.40
 -17  -2  11    5.60    2.90
 -17  -2  11    3.80    3.20
 -17  -2 -11    6.80    4.20
 -17   2  11    3.10    2.70
 -17  -2 -11    0.80    2.50
 -17   2  11    5.20    4.10
  18   0  11    5.00    2.90
 -18   0 -11    7.90    4.20
 -18   0  11    5.40    3.20
 -18  -1  11   30.80    4.70
 -18   1 -11   34.20    5.20
 -18  -1  11   27.10    4.10
 -18  -1  11   27.50    5.40
 -18  -1  11   33.30    4.90
 -18  -1 -11   43.30    6.20
 -18   1  11   40.00    4.50
 -18  -1 -11   35.10    4.90
  18  -1  11   35.20    4.20
   0   0  12  630.44   43.40
   0   0 -12  626.04   43.90
   0   0  12  561.54   42.10
   0   1  12  202.98   17.40
   0   1  12  185.68   16.70
   0   1 -12  230.78   17.40
   0  -1  12  183.58   17.30
   0   2 -12   20.20    7.30
   0   2  12   -1.40    6.60
   0  -3  12   58.39   10.70
   0  -3 -12   64.79    8.80
   0  -3  12   58.39    9.30
   0   3  12   50.79    7.50
   0  -3  12   35.60    9.30
   0   3 -12   57.09   11.30
   0  -4 -12   58.79    9.50
   0  -4  12   53.19   10.70
   0  -4  12   56.99    9.90
   0  -4 -12   32.40    7.60
   0  -5  12   27.80    8.20
   0  -5  12    8.30    7.70
  -1   0  12   -2.40    4.70
   1   0 -12   -3.60    5.40
   1   0  12    0.20    5.00
  -1   0  12   -0.40    2.90
  -1   0 -12    4.60    6.80
   1   0  12   -4.20    3.30
   1   1  12   23.30    6.00
  -1  -1  12   19.50    6.10
  -1   1 -12   28.50    6.80
   1   1  12   25.10    6.20
  -1   1  12   23.90    5.80
   1  -1  12   23.30    5.90
  -1   1  12   36.30    6.30
   1   1 -12   29.20    6.40
  -1   2 -12  112.39   12.30
   1   2  12  104.59   12.00
  -1   2  12   96.79   11.60
   1   2 -12  110.39   12.10
   1  -3 -12   38.20    7.70
  -1   3 -12   62.09   12.00
  -1  -3  12   30.00    9.40
  -1  -3  12   38.70    7.40
  -1  -3  12   24.40    8.70
  -1  -3 -12   47.00    7.90
  -1  -3 -12   24.40    6.10
   1  -3  12   14.90    8.40
   1  -3  12   36.00    9.50
  -1   3  12   31.30    6.00
   1  -3  12   38.20    9.00
   1   3 -12   57.19    9.70
  -1  -4  12   20.80    9.00
   1  -4 -12   17.50    8.00
  -1  -4  12   21.10    8.90
   1  -4  12   30.10    9.00
  -1  -4 -12   19.70    8.10
  -1  -4 -12   11.90    6.90
   1  -4  12   21.20    9.70
  -1   4  12   18.30    8.00
  -1  -5  12   46.10    8.90
  -1  -5  12   51.99    9.50
   1  -5  12   50.19    9.10
  -1  -5 -12   20.60    8.20
   1  -5  12   44.50    8.90
  -2   0 -12  649.14   45.40
  -2   0  12  631.14   44.70
  -2   0  12  614.14   43.20
   2   0 -12  614.54   44.00
   2   0  12  570.54   43.30
   2   0  12  628.14   44.50
   2   1  12 1150.98   82.59
   2   1  12 1162.58   82.89
  -2   1 -12 1247.68   83.09
   2   1 -12 1262.77   82.59
  -2   1  12 1152.48   82.79
   2  -1  12 1138.09   82.69
  -2   1  12 1130.69   82.39
  -2   2 -12  126.49   13.80
   2   2  12  123.79   12.90
  -2   2  12  110.99   12.10
   2   2 -12  110.39   12.90
  -2  -3  12   56.49    9.80
   2  -3 -12   54.49    8.20
  -2  -3  12   48.90    8.10
  -2  -3  12   47.00    9.70
  -2   3 -12   51.49    7.00
  -2  -3 -12   37.00    7.00
  -2   3  12   45.80    7.20
   2  -3  12   36.00    9.60
   2  -3  12   50.39    9.60
  -2  -3 -12   75.79    9.60
   2  -3  12   31.60    9.30
   2   3 -12   63.09   12.30
  -2  -4  12   57.69   10.10
   2  -4 -12   56.19    9.10
  -2  -4  12   18.20   12.50
  -2  -4  12   47.10   10.30
  -2  -4 -12   40.90    8.60
  -2  -4 -12   70.49   10.10
   2  -4  12   58.29   11.80
   2  -4  12   78.79   10.80
  -2   4  12   51.09    9.80
  -2  -5  12   23.30    7.80
   2  -5 -12    8.30    5.60
  -2  -5  12   23.90    7.70
  -2  -5 -12   14.10    7.10
   2  -5  12   16.90    7.40
   2  -5  12   29.20    7.90
   3   0  12    3.30    4.20
  -3   0  12   -1.80    3.20
  -3   0 -12    1.40    6.70
   3   0  12   -2.90    5.20
   3   1  12  243.28   20.30
  -3   1 -12  274.47   21.10
   3   1  12  253.27   20.90
   3   1 -12  253.47   19.70
   3  -1  12  240.18   20.30
  -3   1  12  247.88   19.80
   3   2  12   59.29    9.30
  -3   2 -12   57.49    9.60
  -3   2  12   50.49    8.30
   3  -2  12   47.70    4.40
   3   2 -12   54.89    8.60
  -3  -3  12   59.89   10.10
  -3   3 -12   71.29    8.30
  -3  -3  12   67.29    8.90
  -3  -3  12   71.19   10.40
   3  -3 -12   70.79    8.70
  -3  -3 -12   64.29    9.60
   3  -3  12   67.49   10.80
   3  -3  12   48.50    9.70
  -3  -3 -12   70.39    9.70
  -3  -3 -12   58.69    8.60
  -3   3  12   73.39    7.60
  -3   4 -12   73.79   10.20
  -3  -4  12   94.69   12.10
  -3  -4  12   65.19   11.70
  -3  -4  12   93.09   12.40
   3  -4 -12   84.89   10.80
   3  -4  12  105.59   12.20
  -3   4  12   83.09   11.30
  -3  -4 -12   99.69   12.80
   3  -4  12  116.59   15.00
  -3  -5  12   48.50    8.80
   3  -5 -12   34.40    6.60
  -3  -5  12   46.90    8.50
   3  -5  12   48.50    8.80
   3  -5  12   52.59    8.50
  -3  -5 -12   34.10    8.60
   4   0  12 3221.18  222.78
  -4   0 -12 3236.08  223.38
  -4   0  12 3201.78  221.78
  -4   1 -12  241.48   20.40
   4   1  12  266.97   20.80
   4   1  12  215.08   19.30
  -4   1  12  222.58   18.80
   4  -1  12  235.48   19.30
   4   2  12   93.19   12.80
   4   2  12  107.49   12.30
  -4   2 -12  108.59   12.80
  -4   2  12   90.79   11.10
  -4   3 -12    7.70    5.60
  -4  -3  12    0.50    6.70
  -4  -3  12    6.70    6.20
   4  -3 -12    9.50    6.00
  -4  -3  12    9.30    7.50
  -4  -3 -12    4.40    6.00
   4  -3  12   -6.80    8.30
  -4   3  12   13.50    5.60
  -4   3  12    8.50    6.30
  -4  -3 -12    7.40    6.60
   4  -3  12   13.00    7.30
  -4  -4  12   12.40    8.50
  -4  -4  12    5.10    8.40
   4  -4 -12   14.00    7.30
  -4  -4  12   11.90    7.40
  -4   4 -12    5.00    7.60
   4  -4  12   20.80    8.90
  -4   4  12    8.60    8.60
  -4  -4 -12   16.50    8.50
   4  -4  12   15.00    9.90
   4  -5 -12   19.20    5.60
  -4  -5  12   27.30    7.60
  -4  -5  12   33.70    7.80
   4  -5  12   30.50    7.80
  -4  -5 -12   24.90    7.30
   4  -5  12   37.70    7.80
  -5   0  12    3.50    3.80
  -5   0 -12   -6.30    7.00
   5   0  12   -4.40    6.00
   5   1  12  383.06   29.70
   5   1  12  408.76   30.80
  -5   1 -12  350.16   30.50
  -5   1  12  406.76   29.20
   5  -1  12  396.36   29.90
  -5   2 -12  154.08   16.80
   5   2  12  179.38   17.20
   5   2  12  160.78   17.10
  -5   2  12  155.48   15.70
  -5  -3  12   52.09    8.50
  -5  -3  12   65.69    9.80
  -5   3 -12   51.39    7.30
   5  -3 -12   55.89    8.00
  -5  -3 -12   48.60    8.60
  -5  -3 -12   60.79    8.30
   5  -3  12   42.20   10.70
  -5   3  12   49.99    7.30
  -5   3  12   35.50    6.20
  -5  -4  12   18.40    8.30
  -5   4 -12   -0.20    7.20
  -5  -4  12    2.80    8.30
  -5  -4  12   14.00    7.10
   5  -4 -12   10.50    6.80
   5  -4  12   19.00    9.60
  -5  -4 -12   19.70    7.50
  -5   4  12   18.80    6.20
   5  -4  12   32.90    9.40
  -5   4  12   18.20    8.40
  -5   5 -12   14.20    5.20
  -5  -5  12   17.80    6.60
  -5   5 -12   10.40    7.60
   5  -5 -12    4.00    4.70
  -5  -5  12    8.70    6.50
  -5  -5 -12   13.20    6.20
   5  -5  12   17.90    6.70
   5  -5  12   23.50    7.10
   6   0  12  160.98   16.20
  -6   0 -12  164.48   17.30
  -6   0  12  146.79   13.40
   6   1  12   24.10    7.70
  -6   1 -12   21.40    8.00
   6   1  12   35.00    7.90
   6  -1  12   28.70    6.80
  -6   1  12   26.20    6.10
   6   2  12   55.59    9.70
   6   2  12   58.19   10.20
  -6   2 -12   56.99   10.40
  -6   2  12   39.40    8.20
   6  -3 -12    0.00    6.00
  -6  -3  12    3.40    7.50
  -6  -3  12    8.10    6.70
  -6   3 -12    4.00    5.50
  -6  -3  12   11.80    6.90
  -6   3  12   13.30    5.40
   6  -3  12   -7.50    8.60
  -6  -3 -12   11.90    7.40
  -6  -3 -12   12.80    6.60
  -6   3  12    3.50    4.30
   6  -4 -12   21.20    6.90
  -6  -4  12    7.80    8.00
  -6  -4  12   20.40    7.80
  -6   4 -12   24.30    7.60
   6  -4  12   15.40    8.80
  -6  -4 -12   22.20    7.70
  -6   4  12   27.50    7.00
  -6   4  12   12.40    5.30
   6  -4  12   17.20    8.40
  -6   5 -12    5.00    6.60
   6  -5 -12    0.80    4.60
  -6   5 -12   16.60    5.00
  -6  -5  12    5.40    6.00
   6  -5  12    9.00    5.80
  -6  -5 -12   11.30    6.30
  -7   0 -12   -2.20    7.20
   7   0  12   -7.80    6.30
  -7   1 -12   29.10    8.80
   7   1  12   40.40    9.00
   7  -1  12   22.70    7.20
  -7   1  12   34.40    6.60
   7   2  12  204.08   20.90
  -7  -2  12  180.38   16.10
   7   2  12  216.18   19.70
  -7  -2  12  170.08   15.20
  -7  -2  12  184.48   15.70
  -7   2 -12  206.18   19.70
  -7   2 -12  194.28   15.60
  -7   2  12  179.68   14.60
  -7   2  12  152.18   15.50
  -7  -2 -12  202.18   15.90
  -7   2  12  183.38   17.30
  -7  -2 -12  174.08   16.90
  -7  -3  12   61.69    8.60
  -7   3 -12   61.29    8.30
  -7  -3  12   63.79    9.30
  -7  -3  12   51.79    9.70
   7  -3 -12   41.90    8.00
  -7  -3 -12   54.19    9.50
  -7  -3 -12   58.39    8.50
   7  -3  12   38.60    9.80
  -7   3  12   54.29    7.40
  -7   3  12   48.40    6.70
  -7   4 -12   17.20    7.10
  -7  -4  12   20.20    8.30
   7  -4 -12   16.00    6.70
  -7  -4  12   18.40    8.00
  -7  -4 -12   23.30    7.60
  -7   4  12   21.20    6.20
   7  -4  12   25.60    8.80
  -7   4  12   35.20    6.60
   7  -4  12   21.10    8.30
  -7   5 -12   14.10    4.00
   7  -5 -12   11.30    4.10
  -7  -5  12    4.70    5.40
  -7   5  12   16.40    6.10
  -7  -5 -12    9.00    6.60
  -8   0 -12   42.20   10.00
   8   0  12   35.30    9.20
  -8   1 -12    6.20    7.90
   8   1  12   18.00    8.20
   8  -1  12   22.50    7.50
  -8   1  12   20.60    6.40
  -8  -2  12   14.00    5.70
  -8  -2  12    4.60    6.60
  -8   2 -12    5.10    5.30
   8  -2 -12   11.50    4.70
  -8  -2  12    5.40    4.00
  -8   2 -12    6.80    4.50
  -8  -2  12   15.20    6.00
  -8  -2 -12   14.50    5.60
  -8   2  12   10.10    4.60
  -8   2  12   10.80    4.60
  -8  -2 -12   15.20    5.50
  -8  -2 -12    9.10    7.50
  -8   3 -12   16.50    6.70
  -8  -3  12   10.00    7.90
   8  -3 -12   23.00    6.60
  -8  -3  12   -1.00    7.00
  -8  -3  12   23.40    6.90
  -8   3  12   14.30    5.70
  -8  -3 -12    9.50    6.30
  -8   3  12   18.40    6.10
  -8  -4  12    8.90    7.50
  -8  -4  12    8.20    7.00
  -8   4 -12   13.20    4.90
   8  -4 -12   10.40    6.20
  -8   4 -12    1.10    6.30
  -8   4  12    8.00    5.60
  -8   4  12    4.90    7.60
  -8  -4 -12   18.10    7.80
  -8  -4 -12    8.10    6.00
   8  -4  12    8.50    6.60
   8  -5 -12    6.60    3.80
  -8  -5 -12    8.00    6.30
   9   0  12    7.00    8.10
  -9   0 -12   10.20    8.20
  -9   1 -12   85.59   12.80
   9   1  12  109.29   13.10
  -9  -1  12   76.79    8.90
  -9  -1  12   72.19    8.60
  -9  -1  12   72.09    8.60
  -9  -1  12   91.89    8.90
  -9   1 -12   97.09    8.70
  -9   1  12   81.89   10.20
  -9   1  12   84.59    8.00
   9  -1  12   89.69   12.00
  -9   2 -12    3.70    3.80
  -9   2 -12   -0.80    4.90
  -9  -2  12    2.40    4.10
   9  -2 -12    7.10    4.80
  -9  -2  12    8.00    5.80
  -9  -2  12   -3.90    6.30
  -9  -2  12    0.70    5.50
  -9   2  12    3.60    4.50
  -9  -2 -12    7.30    8.00
  -9  -2 -12   -4.60    5.60
  -9   2  12    4.40    4.50
  -9  -2 -12   -4.70    5.00
  -9  -3  12  262.37   21.80
   9  -3 -12  227.78   19.80
  -9  -3  12  242.48   20.90
  -9   3 -12  247.68   20.60
  -9  -3  12  253.97   20.40
  -9  -3 -12  269.77   22.30
  -9   3  12  259.27   19.60
  -9  -3 -12  253.67   20.00
  -9   3  12  211.08   19.00
   9  -3  12  228.28   22.60
  -9   4 -12   81.69    9.70
   9  -4 -12   90.89   10.40
  -9  -4  12   96.69   11.10
  -9  -4  12   96.29   12.10
  -9   4  12   70.79    8.90
  -9   4  12  108.69   11.00
  -9  -4 -12  134.99   15.10
  -9  -4 -12   75.89    9.70
 -10   0  12   38.70    5.70
 -10   0  12   44.60    5.40
 -10   0 -12   49.70    5.30
  10   0  12   64.39   11.50
 -10  -1  12   14.00    4.50
 -10  -1  12   18.20    6.50
  10   1  12   11.60    4.60
 -10   1 -12   19.60    3.80
 -10  -1  12   11.20    3.80
 -10  -1  12   14.50    5.10
 -10  -1  12   16.50    5.50
 -10   1  12   16.80    4.40
 -10  -1 -12   18.40    4.90
 -10  -1 -12   20.20    4.10
 -10  -1 -12   13.40    4.90
 -10   1  12    3.90    4.20
 -10  -1 -12    7.10    8.80
 -10  -2  12  783.52   59.99
 -10   2 -12  798.12   59.49
 -10  -2  12  841.92   60.69
  10  -2 -12  834.82   60.19
 -10  -2  12  915.31   61.39
 -10   2 -12  859.51   60.39
 -10  -2  12  875.01   60.69
 -10   2  12  904.81   59.89
 -10  -2 -12  894.61   60.69
 -10  -2 -12  791.32   62.09
 -10  -2 -12  882.31   60.39
 -10  -3  12   25.20    5.90
 -10  -3  12   29.10    7.40
 -10   3 -12   19.10    6.60
 -10  -3  12   24.00    8.20
 -10  -3  12   29.40    7.50
  10  -3 -12   36.20    7.20
 -10  -3 -12   21.00    6.50
 -10  -3 -12   36.80    9.40
 -10   3  12   39.10    6.10
 -10  -3 -12   31.90    6.60
 -10   3  12   26.10    6.30
 -10   4 -12   18.10    6.20
  10  -4 -12   21.20    5.80
 -10  -4  12   22.20    6.80
 -10  -4  12   21.40    6.80
 -10   4  12   18.80    5.20
 -10  -4 -12   23.00    9.20
 -10   4  12   27.20    7.30
 -10  -4 -12   18.70    6.20
 -11   0 -12    1.60    4.00
 -11   0  12   -5.60    3.30
 -11   0  12    1.20    4.60
 -11   0  12   -0.40    7.30
 -11   0  12    1.20    5.40
 -11   0 -12    4.30    3.50
 -11   0  12    0.20    3.80
 -11  -1  12   69.59    7.70
 -11  -1  12   87.99    9.90
  11   1  12   66.99    7.60
 -11  -1  12   66.79    7.90
 -11  -1  12   81.69   10.20
 -11  -1  12   77.29    8.80
 -11   1 -12   93.09    7.80
 -11  -1 -12   75.79    7.40
 -11   1  12   69.29    8.40
 -11  -1 -12   94.99    8.40
 -11   1  12   77.29    7.70
 -11  -1 -12   82.29   11.60
 -11  -1 -12   80.39    8.80
 -11   2 -12  173.38   15.40
  11  -2 -12  161.08   14.00
 -11   2 -12  151.88   13.20
 -11  -2  12  151.98   13.60
 -11  -2  12  177.18   15.10
 -11  -2  12  175.58   15.90
 -11  -2  12  150.78   15.00
 -11   2  12  159.88   13.50
 -11  -2 -12  155.08   14.30
 -11  -2 -12  161.68   14.30
 -11  -2 -12  140.39   18.30
 -11   3 -12   51.89    7.50
 -11  -3  12   52.29    8.40
 -11  -3  12   46.60    7.20
  11  -3 -12   55.39    8.00
 -11  -3  12   54.99    8.10
 -11  -3  12   40.00    9.00
 -11  -3 -12   48.20    7.00
 -11   3  12   60.79    8.90
 -11  -3 -12   65.49    8.80
 -11  -3 -12   47.50   10.80
 -11   3  12   48.70    7.30
 -11  -4  12   52.89    7.90
 -11  -4  12   58.19    8.00
 -11   4 -12   78.09    7.90
  11  -4 -12   49.70    7.00
 -11  -4 -12   62.69    7.30
 -11  -4 -12   49.30   10.50
 -11   4  12   70.89    8.50
 -11   4  12   53.49    6.40
 -12   0 -12 2638.24  180.18
 -12   0  12 2487.15  180.18
 -12   0  12 2579.14  179.58
 -12   0  12 2739.63  180.18
 -12   0  12 2335.17  180.88
 -12   0 -12 2670.93  179.68
 -12   0  12 2795.02  180.48
 -12  -1  12  309.47   24.00
 -12  -1  12  324.67   23.50
 -12   1 -12  303.77   22.10
 -12  -1  12  296.87   23.10
 -12  -1  12  295.17   22.70
 -12  -1  12  293.47   22.00
 -12  -1 -12  289.17   22.60
 -12   1  12  296.67   22.10
 -12  -1 -12  325.67   24.30
 -12  -1 -12  282.07   22.70
 -12  -1 -12  268.37   22.20
 -12  -2  12  408.66   33.30
 -12  -2  12  414.46   31.60
 -12  -2  12  433.76   32.30
 -12   2 -12  428.36   31.70
  12  -2 -12  430.76   31.90
 -12  -2  12  439.46   32.40
 -12   2  12  436.76   31.20
 -12  -2 -12  458.95   31.90
 -12  -2 -12  441.46   32.20
 -12  -2 -12  417.76   33.90
 -12  -3  12  160.28   16.00
 -12  -3  12  150.58   14.00
 -12   3 -12  162.58   15.20
 -12  -3  12  152.98   15.10
  12  -3 -12  170.48   14.40
 -12  -3  12  162.18   15.50
 -12  -3 -12  175.98   15.10
 -12  -3 -12  113.69   17.50
 -12   3  12  178.98   13.70
 -12  -3 -12  165.88   14.20
  12  -4 -12   25.90    4.80
 -12   4 -12   26.00    5.50
 -12  -4  12   20.80    5.60
 -12  -4  12   10.70    5.60
 -12  -4 -12   24.00    5.10
 -12   4  12   28.80    4.40
 -12  -4 -12   22.70    8.50
 -13   0 -12   -2.40    4.10
 -13   0  12   -0.60    5.50
 -13   0  12   -0.40    3.30
 -13   0  12    0.40    5.90
 -13   0  12   -1.80    4.00
 -13   0 -12    1.90    3.90
 -13  -1  12  242.68   18.30
 -13  -1  12  251.87   20.80
 -13  -1  12  242.68   19.90
 -13  -1  12  241.38   19.40
 -13  -1  12  248.68   19.10
 -13   1 -12  236.18   18.50
 -13  -1 -12  248.78   20.70
 -13  -1 -12  235.58   19.00
 -13  -1 -12  245.28   19.20
  13  -1  12  247.98   18.60
 -13   1  12  244.08   18.30
 -13  -1 -12  235.88   18.60
 -13  -2  12   22.90    5.40
 -13  -2  12   27.60    6.70
 -13  -2  12   40.60    7.30
  13  -2 -12   38.30    6.70
 -13  -2  12   33.40    8.50
 -13  -2 -12   29.40    6.00
 -13  -2 -12   32.50    6.30
 -13  -2 -12   35.30    5.90
 -13   2  12   34.80    5.60
 -13  -3  12    3.10    4.60
 -13  -3  12   -3.30    5.60
 -13  -3  12   -0.50    5.40
 -13  -3  12    6.40    6.50
 -13   3 -12    4.00    5.30
  13  -3 -12    1.20    5.00
 -13  -3 -12    8.90    6.40
 -13   3  12    0.50    4.30
 -13  -3 -12   -3.30    8.10
 -13  -3 -12   -1.00    4.50
 -14   0  12   53.49    8.40
 -14   0  12   67.09    8.10
 -14   0 -12   67.59    6.50
 -14   0 -12   51.49    6.70
 -14   0  12   40.60    6.30
 -14   0  12   52.39    5.80
 -14   1 -12    8.80    4.20
 -14  -1  12    5.40    3.80
 -14  -1  12    8.00    4.50
 -14  -1  12    4.80    5.00
 -14  -1  12    7.60    5.00
 -14  -1  12   -3.70    6.10
 -14  -1 -12    1.60    4.40
 -14  -1 -12    4.10    4.20
 -14  -1 -12   12.60    6.50
  14  -1  12    1.90    3.70
 -14   1  12   -1.60    3.40
 -14  -1 -12    5.70    4.80
 -14  -2  12   47.90    7.30
 -14  -2  12   48.60    6.60
 -14  -2  12   51.99    9.00
 -14  -2  12   56.69    7.60
  14  -2 -12   58.09    7.50
 -14  -2 -12   66.19    7.80
 -14   2  12   50.19    6.00
 -14  -2 -12   44.90    6.50
 -14  -3  12    3.20    4.00
 -14  -3  12    8.00    4.90
  14  -3 -12    1.80    4.50
 -14  -3  12    4.30    4.70
 -14  -3  12   -0.20    5.30
 -14  -3 -12   -3.10    3.70
 -14  -3 -12    0.80    5.80
 -14   3  12    1.00    3.40
 -15   0  12    0.90    4.10
 -15   0  12   -5.20    7.20
 -15   0 -12   -5.90    4.80
 -15   0 -12    2.10    4.40
 -15   0  12   -0.40    3.30
 -15   0  12   -2.80    5.00
 -15   0 -12    1.60    3.90
 -15  -1  12   44.40    8.20
 -15   1 -12   77.29    7.00
 -15  -1  12   53.09    7.10
 -15  -1  12   62.19    7.20
 -15  -1  12   60.49    7.70
 -15  -1 -12   56.79    6.70
 -15  -1 -12   67.89    9.20
 -15   1  12   55.79    6.00
 -15  -1 -12   59.09    7.60
 -15  -1 -12   58.39    6.60
 -15   1  12   58.39    7.70
  15  -1  12   67.39    7.30
 -15  -2  12    6.50    4.80
 -15  -2  12    1.10    5.80
  15  -2 -12    3.40    4.60
 -15  -2  12    8.40    4.40
 -15  -2  12   -2.40    4.60
 -15   2  12    0.80    3.50
 -15  -2 -12    8.60    5.00
 -15  -2 -12    1.00    3.50
 -15  -3  12   19.70    5.10
  15  -3 -12   14.80    4.10
 -15  -3  12   12.10    3.80
 -15  -3  12   20.10    4.90
 -15   3  12   21.20    3.70
 -15  -3 -12   17.80    5.50
 -15  -3 -12   19.60    3.90
 -16   0 -12  148.09   12.40
 -16   0 -12  154.18   12.20
 -16   0  12  147.39   11.50
 -16   0 -12  146.19   13.50
 -16   0  12  137.69   12.20
 -16   0  12  142.89   12.70
 -16  -1  12   12.60    4.20
 -16  -1  12    4.90    4.10
 -16   1 -12    8.10    4.20
 -16  -1  12    8.10    4.50
 -16   1 -12    5.40    4.50
 -16  -1  12    9.90    5.50
 -16  -1 -12    8.10    6.40
 -16  -1 -12    8.00    4.20
 -16   1  12   10.90    5.00
 -16  -1 -12    5.00    4.70
 -16   1  12    9.50    3.30
  16  -1  12    2.10    3.50
 -16  -2  12    7.20    5.10
 -16  -2  12   20.60    4.40
 -16   2 -12   15.80    4.50
 -16  -2  12   18.00    4.30
  16  -2 -12   16.00    4.50
 -16  -2  12   14.80    4.40
 -16   2  12   22.20    3.70
 -16  -2 -12   27.00    5.00
 -16  -2 -12   15.00    3.30
 -16   2  12   24.60    5.10
 -17   0  12   -6.50    3.20
 -17   0  12    1.50    3.70
 -17   0 -12   -2.30    3.50
  17   0  12    0.70    3.00
 -17   0 -12    0.10    4.40
 -17   1 -12   30.70    5.60
 -17  -1  12   30.90    4.80
 -17   1 -12   32.70    4.60
 -17  -1  12   24.50    4.50
 -17  -1  12   21.60    4.50
 -17  -1  12   28.20    5.60
 -17  -1 -12   49.90    7.20
 -17   1  12   37.40    5.20
  17  -1  12   29.70    4.30
 -17  -1 -12   33.50    5.40
 -17   1  12   39.30    4.00
 -17  -2  12   33.90    4.30
 -17  -2  12   27.70    4.90
 -17  -2  12   35.20    4.60
 -17   2 -12   27.20    4.70
 -17  -2 -12   27.00    3.80
 -17  -2 -12   54.39    5.70
 -17   2  12   43.70    4.20
 -17   2  12   41.70    5.30
  18   0  12    3.50    2.70
 -18   0  12   -0.60    3.00
 -18   0 -12    6.90    4.40
  18   1  12    2.20    2.50
 -18  -1  12    1.30    3.50
 -18  -1  12   -1.60    2.90
 -18   1 -12    2.70    3.50
 -18  -1 -12   -1.50    5.50
 -18  -1 -12    2.40    3.40
 -18   1  12    2.60    3.10
   0   0  13   -1.70    4.80
   0   0 -13    8.90    6.70
   0   0  13    3.30    3.70
   0   1  13   -3.90    5.20
   0   1  13    4.40    5.50
   0   1 -13   12.30    6.50
   0  -1  13   -2.20    5.10
   0   2 -13   -3.10    7.10
   0   2  13    6.50    6.70
   0  -3  13    2.00    6.80
   0   3  13    3.70    5.80
   0  -3 -13    2.90    6.50
   0  -3 -13   -7.40    5.50
   0  -3  13   -7.40    7.50
   0  -3  13    4.20    8.10
   0  -4  13  -14.80    9.10
   0  -4  13   -4.80    8.50
   0  -4 -13    0.80    7.60
   0  -4 -13    2.00    7.90
   0  -4  13    6.80    8.30
   0  -5  13    8.20    7.10
   0  -5  13   10.40    7.50
  -1   0  13   -4.40    5.10
   1   0 -13   -1.90    5.80
   1   0  13    8.30    3.70
   1   0  13   -1.90    5.00
  -1   0 -13    0.20    6.80
  -1   0  13    4.30    4.40
  -1   1 -13  462.45   33.40
   1   1  13  430.26   32.60
  -1  -1  13  436.36   33.40
   1   1  13  409.16   32.80
  -1   1  13  429.76   33.00
   1  -1  13  431.26   33.00
  -1   1  13  435.56   32.40
   1   1 -13  487.75   33.00
  -1   2 -13  131.89   14.00
   1   2  13  128.39   13.60
   1   2 -13  133.79   13.80
  -1   2  13  129.99   13.60
  -1  -3  13  142.19   16.50
  -1  -3  13  134.49   14.90
  -1  -3  13  150.78   14.30
   1   3  13  118.39   12.20
   1  -3 -13  152.38   13.70
  -1   3  13  137.29   13.00
  -1  -3 -13  109.29   12.70
   1  -3  13  140.69   17.00
  -1  -3 -13  149.29   14.50
   1  -3  13  151.18   15.40
   1  -3  13  119.89   15.10
  -1  -4  13    9.50    8.20
  -1  -4  13    3.20    8.70
   1  -4 -13   11.50    7.50
  -1  -4  13   12.30    8.20
  -1   4  13   -3.70    7.20
   1  -4  13   23.20    8.40
  -1  -4 -13    0.30    6.90
  -1  -4 -13   13.20    7.90
   1  -4  13   12.70    9.10
  -1  -5  13   45.20    8.60
  -1  -5  13   47.00    9.20
  -1  -5 -13   22.80    7.50
   1  -5  13   52.79    9.30
   1  -5  13   41.60    8.30
   2   0  13 3389.26  268.27
  -2   0  13 4016.30  269.47
  -2   0 -13 4071.69  269.97
   2   0  13 4010.80  269.27
   2   0 -13 3881.41  269.07
  -2   0  13 4067.39  269.47
   2   1  13  822.02   58.09
  -2   1 -13  849.52   58.39
   2   1  13  783.82   57.59
   2   1 -13  847.52   57.69
  -2   1  13  790.52   58.09
   2  -1  13  806.12   57.99
  -2   1  13  776.22   57.29
   2   2  13   18.40    7.40
  -2   2 -13   -4.10    7.00
   2   2 -13   -2.20    6.70
  -2   2  13    9.90    6.60
  -2  -3  13    3.80    8.20
  -2  -3  13    8.20    7.90
   2  -3 -13   14.70    6.60
  -2   3 -13    3.70    5.80
  -2  -3  13   14.30    6.60
  -2  -3 -13    8.10    7.20
   2  -3  13    2.30    8.40
   2  -3  13   -0.70    8.20
   2  -3  13    1.00    7.40
  -2   3  13   14.20    5.30
  -2  -3 -13    1.90    5.50
  -2  -4  13   84.59   11.30
  -2  -4  13  108.99   13.90
   2  -4 -13   86.19   10.70
  -2  -4  13   52.59   10.80
  -2   4  13   83.49   11.20
  -2  -4 -13   58.19   11.30
   2  -4  13   90.09   11.50
  -2  -5  13   55.09    9.00
  -2  -5  13   55.09    8.80
  -2  -5 -13   22.30    7.40
   2  -5  13   46.90    8.40
   2  -5  13   44.10    9.10
  -3   0  13    1.00    5.70
   3   0  13   -0.70    4.30
   3   0  13   -2.00    5.30
  -3   0 -13    6.30    7.30
   3   1  13   60.59    8.60
  -3   1 -13   71.79    9.70
   3   1  13   69.39    8.70
  -3   1  13   52.19    7.30
   3  -1  13   59.09    8.10
  -3   2 -13   79.29   11.00
   3   2  13   59.69   10.00
  -3   2  13   75.09    9.70
  -3  -3  13  177.18   19.90
  -3  -3  13  231.88   18.90
  -3  -3  13  224.18   20.10
   3  -3 -13  199.58   18.20
  -3   3 -13  190.38   18.10
   3  -3  13  208.28   19.40
   3  -3  13  244.48   21.30
  -3  -3 -13  223.28   18.30
  -3  -3 -13  264.07   18.60
  -3   3  13  198.78   17.10
   3  -4 -13   26.40    7.70
  -3   4 -13   18.30    7.90
  -3  -4  13   18.20    8.50
  -3  -4  13   21.60    8.40
  -3  -4  13   29.60    8.60
   3  -4  13   34.40   11.00
  -3   4  13   31.30    8.60
   3  -4  13   29.70    9.90
  -3  -4 -13   24.90    7.60
  -3  -5  13   12.90    6.90
   3  -5 -13   12.30    5.30
  -3  -5  13   26.90    7.30
   3  -5  13   16.40    7.40
  -3  -5 -13    4.30    6.40
   3  -5  13    9.30    6.80
  -4   0  13 3037.00  203.78
  -4   0 -13 3106.19  204.58
   4   0  13 3083.19  203.88
   4   0  13 2560.24  202.58
   4   1  13  401.06   29.00
   4   1  13  377.96   28.30
  -4   1 -13  328.97   29.10
   4  -1  13  368.06   28.40
  -4   1  13  371.26   27.70
   4   2  13  559.84   44.70
  -4   2 -13  661.73   45.20
  -4   2  13  572.04   44.10
  -4  -3  13   14.20    7.00
  -4  -3  13    9.30    7.50
  -4   3 -13   15.10    6.10
  -4  -3  13   13.70    6.80
   4  -3 -13    8.80    6.30
  -4  -3 -13   11.50    7.20
  -4   3  13   14.40    5.00
   4  -3  13   17.80    7.90
  -4  -3 -13    7.40    6.90
   4  -3  13   -3.30    8.50
  -4   4 -13  102.99   11.80
  -4  -4  13   87.29   12.20
   4  -4 -13  111.79   12.60
  -4  -4  13  122.49   14.60
  -4  -4  13  105.39   13.00
   4  -4  13  109.29   12.90
  -4   4  13  121.39   12.30
   4  -4  13  114.79   16.20
  -4  -4 -13   97.69   12.90
  -4  -5  13    7.70    6.10
   4  -5 -13    1.30    4.70
  -4  -5  13   16.90    7.20
   4  -5  13   -5.80    5.80
  -4  -5 -13    2.60    5.90
   4  -5  13   12.60    6.80
  -5   0 -13   -3.90    7.70
   5   0  13   -0.60    6.20
   5   1  13  181.38   16.00
   5   1  13  201.28   17.70
  -5   1 -13  152.18   17.30
  -5   1  13  161.98   14.90
   5  -1  13  165.58   16.10
   5   2  13    6.10    7.90
  -5   2 -13    5.20    8.00
   5   2  13   15.30    8.20
  -5   2  13    4.90    6.10
  -5   3 -13  102.59   10.50
  -5  -3  13  107.59   13.60
   5  -3 -13  106.29   11.10
  -5  -3  13  113.59   13.30
  -5  -3 -13  104.29   11.40
   5  -3  13   75.59   12.30
  -5   3  13  110.19   11.30
  -5  -3 -13  108.39   13.50
  -5   4 -13   42.80    9.00
  -5  -4  13   35.00    9.60
   5  -4 -13   56.39    8.40
  -5  -4  13   40.10    8.40
  -5  -4  13   45.80    9.70
   5  -4  13   48.50   11.20
   5  -4  13   54.19    9.80
  -5   4  13   57.29   11.00
  -5  -4 -13   56.79   10.30
   5  -5 -13   12.30    4.90
  -5  -5  13   14.70    6.40
  -5   5 -13    7.40    4.70
  -5  -5  13   15.60    6.20
  -5   5 -13   13.60    6.80
  -5  -5 -13   11.70    6.20
   5  -5  13   15.70    6.30
  -6   0 -13    7.40    7.60
   6   0  13    2.90    6.60
   6   1  13  111.29   12.40
  -6   1 -13  105.89   13.50
   6   1  13  113.49   13.00
  -6   1  13  115.69   11.60
   6  -1  13  114.89   12.10
   6   2  13    6.20    7.90
  -6  -2  13   10.00    7.30
  -6   2 -13    2.30    7.80
   6   2  13    6.60    8.00
  -6   2  13   13.30    6.50
  -6  -3  13   89.89   11.00
  -6   3 -13   99.69   10.30
  -6  -3  13   99.49   12.20
  -6  -3  13   89.09   10.00
   6  -3 -13   91.09   10.10
  -6  -3 -13   93.79   10.40
  -6   3  13  102.19    9.90
  -6   3  13   74.49    8.50
   6  -3  13   58.49   11.60
  -6  -3 -13   94.89   12.00
  -6  -4  13   -0.70    7.90
   6  -4 -13    6.40    6.40
  -6  -4  13   17.10    7.60
  -6   4 -13   -0.90    7.20
  -6   4  13   10.10    5.90
   6  -4  13   11.10    8.60
   6  -4  13   22.10    8.70
  -6  -4 -13   19.40    8.20
  -6   4  13   12.60    6.90
  -6   4  13   24.70    6.70
  -6   5 -13   11.30    4.50
   6  -5 -13    5.50    4.20
  -6  -5  13   16.90    6.00
   6  -5  13   11.60    5.50
  -6  -5 -13    5.30    6.00
   7   0  13    8.00    7.50
  -7   0 -13   -4.30    7.50
  -7   1 -13  100.09   13.60
   7   1  13  116.49   13.20
   7   1  13  126.09   13.80
  -7   1  13  117.19   12.00
   7  -1  13  123.89   12.90
  -7  -2  13   78.89    9.00
   7  -2 -13   87.39    8.90
  -7  -2  13   84.99    8.90
   7   2  13   92.09   12.30
  -7   2 -13   74.89    7.30
  -7   2 -13   90.09   14.80
  -7  -2  13   76.19    8.20
  -7   2 -13   91.89    9.10
  -7  -2  13   76.49    9.70
  -7   2  13   62.89   10.50
  -7   2  13   63.69    7.60
  -7  -2 -13   80.59   10.40
  -7  -2 -13   93.89    9.50
  -7   2  13   66.29    7.70
  -7   3 -13  167.88   15.70
  -7  -3  13  183.68   17.00
  -7  -3  13  164.98   15.30
  -7  -3  13  189.68   17.70
   7  -3 -13  159.58   15.50
  -7   3  13  182.28   14.70
  -7   3  13  170.58   14.90
  -7  -3 -13  163.48   16.80
  -7  -3 -13  175.88   16.50
   7  -4 -13   48.30    7.90
  -7  -4  13   50.79    8.90
  -7   4 -13   39.70    8.40
  -7  -4  13   49.70    9.30
  -7  -4 -13   43.40    8.40
  -7   4  13   64.89    8.80
   7  -4  13   58.29    9.50
  -7   4  13   26.80    6.10
  -7   4  13   49.40    7.50
   7  -4  13   44.60    9.80
  -7  -4 -13   46.40    9.70
  -7   5 -13   18.40    4.10
   7  -5 -13   23.30    4.30
  -7  -5  13   31.00    6.00
  -7   5 -13   20.50    6.40
  -7   5  13   40.40    6.20
  -7  -5 -13   27.20    6.90
  -8   0 -13  396.96   34.10
   8   0  13  435.46   33.90
  -8   1 -13   -1.70    7.70
   8   1  13    7.40    8.30
   8   1  13    0.60    7.40
   8  -1  13    4.00    7.00
  -8   1  13   -3.00    5.60
  -8   1  13    6.10    1.30
  -8  -2  13    6.00    5.50
  -8  -2  13    0.60    5.50
  -8   2 -13    2.70    4.90
   8  -2 -13    1.60    4.60
  -8   2 -13    5.20    3.50
  -8  -2  13    3.10    3.80
  -8  -2  13    7.30    6.20
  -8  -2 -13    1.00    5.50
  -8  -2 -13   13.20    8.20
  -8   2  13    5.20    4.50
  -8  -2 -13   -0.40    5.00
  -8   2  13    5.50    4.40
  -8  -3  13    8.00    7.20
  -8   3 -13   10.40    6.30
  -8  -3  13   11.70    7.90
   8  -3 -13    4.70    6.10
  -8  -3  13    8.70    6.40
  -8   3  13    5.10    5.70
  -8  -3 -13    5.10    6.20
  -8   3  13    9.80    7.20
  -8  -3 -13   12.60    7.90
  -8  -4  13   48.90    9.30
   8  -4 -13   52.49    7.90
  -8   4 -13   70.09    8.80
  -8   4 -13   43.40    6.60
  -8  -4  13   69.19    9.40
  -8   4  13   62.29    8.90
   8  -4  13   56.89    9.40
  -8  -4 -13   55.19    9.80
  -8   4  13   41.60    7.00
  -8  -4 -13   62.59    8.10
   9   0  13   -5.90    7.50
  -9   0 -13    1.70    7.90
  -9   0  13   -2.00    5.10
  -9  -1  13  224.28   17.30
  -9  -1  13  220.88   16.70
  -9  -1  13  216.38   18.70
   9   1  13  195.58   17.20
  -9   1 -13  217.58   16.70
   9   1  13  290.07   27.60
  -9  -1  13  211.08   17.60
  -9   1 -13  234.28   22.10
  -9  -1  13  239.48   17.90
  -9  -1 -13  232.08   17.80
  -9   1  13  250.37   19.70
  -9  -1 -13  228.08   20.50
  -9  -1 -13  220.38   17.00
  -9   1  13  202.48   17.10
  -9   1  13  216.08   16.70
   9  -1  13  283.27   22.20
  -9  -2  13   23.70    6.30
  -9  -2  13   21.50    7.60
   9  -2 -13   10.90    5.00
  -9  -2  13   18.10    6.40
  -9   2 -13   14.30    5.40
  -9  -2  13   20.00    4.70
  -9   2 -13   16.70    4.10
  -9  -2 -13   13.50    6.20
  -9  -2 -13   20.40    6.00
  -9   2  13   15.00    5.00
  -9   2  13   12.50    4.60
  -9  -2 -13   22.40    8.60
  -9  -3  13   70.19   10.10
  -9  -3  13   93.59   10.30
   9  -3 -13   70.89    9.20
  -9   3 -13   73.39    9.50
  -9  -3  13   71.89   10.60
  -9  -3 -13   88.39    9.30
   9  -3  13   95.89   13.30
  -9  -3 -13   82.89   12.20
  -9   3  13   66.59    8.00
  -9   3  13   70.69    8.80
   9  -4 -13   44.00    7.10
  -9   4 -13   24.50    5.40
  -9  -4  13   55.09    8.50
  -9  -4  13   63.99    8.50
  -9   4 -13   51.69    7.90
  -9  -4 -13   40.10    7.20
  -9   4  13   38.20    5.80
  -9   4  13   72.49    8.60
 -10   0  13   -1.90    4.30
 -10   0  13   -3.60    5.30
 -10   0 -13   -1.40    3.30
 -10   0  13   -0.40    3.90
 -10   0  13   -2.70    3.50
 -10  -1  13  943.31   67.79
 -10  -1  13 1031.10   68.59
  10   1  13  813.52   67.89
 -10  -1  13 1032.10   68.39
 -10   1 -13  969.90   67.89
 -10  -1  13  976.70   69.19
 -10  -1  13  941.61   68.49
 -10   1  13  990.90   67.89
 -10  -1 -13 1009.90   68.49
 -10  -1 -13 1023.00   70.39
 -10  -1 -13 1004.20   68.59
 -10   1  13  963.80   68.19
 -10  -1 -13  988.00   67.89
 -10   2 -13   43.00    6.70
 -10  -2  13   37.20    8.50
 -10  -2  13   50.89    7.70
 -10  -2  13   36.50    7.10
 -10   2 -13   28.00    4.70
  10  -2 -13   21.40    5.90
 -10   2  13   35.40    6.10
 -10  -2 -13   31.70    6.60
 -10  -2 -13   39.30   10.40
 -10  -2 -13   39.60    7.10
 -10  -3  13  281.27   22.70
 -10  -3  13  266.97   23.30
 -10   3 -13  269.47   23.00
 -10  -3  13  320.17   24.60
  10  -3 -13  302.07   22.70
 -10   3  13  303.37   22.20
 -10   3  13  289.27   22.20
 -10  -3 -13  298.97   22.60
 -10  -3 -13  238.78   24.70
 -10  -3 -13  285.07   22.60
 -10  -4  13    6.80    5.80
 -10   4 -13   -0.40    5.80
 -10  -4  13   -1.80    6.00
  10  -4 -13   -1.00    4.90
 -10  -4 -13    0.10    5.30
 -10   4  13   -5.50    6.10
 -10   4  13    5.90    4.30
 -10  -4 -13    4.10    9.10
 -11   0  13   -1.80    4.00
 -11   0 -13   -0.70    4.00
 -11   0  13    3.60    5.60
 -11   0  13   -1.30    3.40
 -11   0 -13    0.60    3.60
 -11   0  13    2.20    4.70
  11   1  13   48.20    6.50
 -11  -1  13   42.70    5.80
 -11  -1  13   59.59    6.90
 -11  -1  13   56.79    7.40
 -11   1 -13   53.09    5.90
 -11  -1  13   56.09    8.90
 -11  -1  13   53.19    7.30
 -11   1  13   38.10    6.40
 -11  -1 -13   58.79   10.50
 -11  -1 -13   45.90    6.90
 -11   1  13   48.40    6.10
 -11  -1 -13   52.99    6.60
 -11  -1 -13   43.50    5.70
 -11  -2  13   34.30    7.00
 -11  -2  13   31.20    8.50
 -11  -2  13   35.70    7.20
  11  -2 -13   25.80    6.20
 -11   2 -13   40.00    6.90
 -11  -2  13   43.10    6.30
 -11   2 -13   33.60    5.10
 -11  -2 -13   37.80    6.60
 -11  -2 -13   35.90    7.00
 -11   2  13   33.60    6.10
 -11  -2 -13   40.80   10.20
 -11  -3  13   79.99   10.70
 -11   3 -13   72.59    9.60
 -11  -3  13   80.49    9.60
 -11  -3  13   67.69    8.30
 -11  -3  13   74.09    9.60
  11  -3 -13   74.49    9.00
 -11   3  13   70.49    8.50
 -11  -3 -13   67.69    8.20
 -11  -3 -13   61.69   11.50
 -11  -3 -13   77.39    9.50
 -11   3  13   72.09    9.20
 -11  -4  13   96.39   11.10
 -11  -4  13   85.49   10.50
 -11   4 -13  110.89   11.60
  11  -4 -13  108.29    9.60
 -11   4  13  106.29    9.40
 -11  -4 -13   79.69   12.10
 -11  -4 -13  101.29   10.10
 -11   4  13  101.59   10.60
 -12   0  13  263.77   19.60
 -12   0 -13  240.38   18.90
 -12   0  13  249.38   18.10
 -12   0 -13  245.78   18.30
 -12   0  13  230.18   18.80
 -12   0  13  217.78   19.10
 -12  -1  13   55.29    6.00
 -12   1 -13   43.90    5.70
 -12  -1  13   38.50    8.40
 -12  -1  13   45.90    7.10
 -12  -1  13   41.10    6.40
 -12  -1  13   49.20    7.40
 -12  -1 -13   55.59    6.20
 -12  -1 -13   51.09    6.70
 -12  -1 -13   45.60    8.20
 -12  -1 -13   50.09    7.00
 -12   1  13   35.80    6.80
 -12   1  13   60.49    6.10
 -12  -2  13   11.60    7.40
 -12   2 -13    4.70    3.80
 -12  -2  13    7.30    5.90
 -12  -2  13    6.80    4.80
  12  -2 -13    4.00    5.20
 -12  -2  13    6.90    5.70
 -12  -2 -13   14.00    5.30
 -12  -2 -13   13.80    5.80
 -12   2  13   19.20    4.90
 -12  -2 -13   11.00    8.90
 -12  -3  13  149.19   15.00
 -12   3 -13  163.38   15.20
 -12  -3  13  149.39   14.80
 -12  -3  13  171.58   15.60
  12  -3 -13  158.78   14.30
 -12  -3  13  150.38   13.80
 -12   3  13  172.58   13.20
 -12  -3 -13  170.88   15.40
 -12  -3 -13  138.39   13.50
 -12  -3 -13  148.09   17.40
 -12   4 -13   45.40    5.80
 -12  -4  13   22.00    6.00
 -12  -4  13   35.40    6.60
  12  -4 -13   32.80    5.20
 -12   4  13   40.50    4.90
 -12  -4 -13   36.10    5.40
 -12  -4 -13   29.80    8.60
 -13   0  13   -9.20    5.30
 -13   0 -13    1.40    4.20
 -13   0  13    2.10    4.30
 -13   0  13    0.70    3.40
 -13   0 -13   -0.30    4.00
 -13   1 -13   38.60    5.40
 -13  -1  13   48.60    7.20
 -13  -1  13   42.70    6.80
 -13  -1  13   34.60    6.00
 -13  -1  13   34.40    7.90
 -13  -1  13   33.40    5.40
  13  -1  13   44.80    7.00
 -13   1  13   40.80    5.50
 -13  -1 -13   34.20    6.40
 -13  -1 -13   36.20    7.90
 -13  -1 -13   34.60    6.00
 -13  -1 -13   44.90    5.80
 -13   2 -13   80.69    7.90
 -13  -2  13   82.29    9.20
 -13  -2  13   91.89   11.10
 -13  -2  13   66.69    8.80
  13  -2 -13   62.99    8.50
 -13  -2  13   75.99    8.60
 -13  -2 -13   80.69   11.10
 -13  -2 -13   76.09    8.30
 -13   2  13   85.09    8.20
 -13  -2 -13   85.39    9.00
 -13  -3  13   54.69    7.30
 -13  -3  13   73.39    8.50
 -13   3 -13   62.79    8.00
 -13  -3  13   65.49    9.00
  13  -3 -13   55.79    7.70
 -13  -3  13   69.69    8.20
 -13  -3 -13   59.19   10.50
 -13  -3 -13   65.79    7.30
 -13   3  13   80.49    7.50
 -13  -3 -13   88.29    9.80
 -14   0  13  192.58   15.80
 -14   0 -13  184.98   15.80
 -14   0  13  185.98   14.80
 -14   0 -13  222.78   15.50
 -14   0  13  188.48   16.50
 -14   1 -13  338.37   24.90
 -14  -1  13  362.56   25.50
 -14  -1  13  334.57   26.70
 -14  -1  13  351.56   25.90
 -14  -1  13  333.17   24.60
 -14  -1  13  335.87   25.60
  14  -1  13  317.57   24.80
 -14  -1 -13  331.17   25.60
 -14  -1 -13  344.67   25.40
 -14  -1 -13  358.86   26.80
 -14   1  13  342.77   24.60
 -14  -1 -13  329.77   25.00
 -14  -2  13  119.89   12.60
 -14  -2  13  126.59   12.70
 -14  -2  13  139.09   13.80
 -14  -2  13  125.99   12.20
  14  -2 -13  140.29   12.20
 -14   2  13  133.29   10.90
 -14  -2 -13  132.59   11.70
 -14  -2 -13  133.39   12.30
 -14  -3  13    7.00    4.90
 -14  -3  13    3.30    5.30
 -14  -3  13   12.10    5.40
 -14  -3  13    3.40    4.00
  14  -3 -13   11.40    4.60
 -14  -3 -13    9.30    4.00
 -14   3  13    8.00    3.60
 -14  -3 -13   17.00    5.90
 -15   0  13    0.60    3.40
 -15   0 -13    1.40    4.00
 -15   0 -13   -1.20    5.00
 -15   0 -13    2.70    4.40
 -15   0  13   -0.90    4.80
 -15   0  13    2.40    4.10
 -15  -1  13    9.60    4.50
 -15   1 -13    6.90    4.30
 -15  -1  13   11.50    6.20
 -15  -1  13   12.90    4.90
 -15  -1  13    5.90    5.00
 -15  -1 -13   15.40    6.70
 -15   1  13    6.20    3.40
 -15  -1 -13   10.70    4.40
 -15  -1 -13    6.40    3.80
 -15   1  13    8.40    5.30
  15  -1  13    7.90    3.80
 -15  -1 -13   10.10    5.00
  15  -2 -13   17.90    5.10
 -15  -2  13   10.30    4.80
 -15  -2  13   16.70    6.10
 -15  -2  13   11.80    5.00
 -15  -2  13   12.60    4.50
 -15  -2 -13   17.00    5.20
 -15   2  13   12.90    3.70
 -15  -2 -13   13.00    3.80
 -15  -3  13    1.10    4.50
 -15  -3  13    2.10    3.50
  15  -3 -13    2.90    3.60
 -15  -3  13    2.50    4.00
 -15  -3 -13    1.10    4.40
 -15   3  13    0.40    3.10
 -15  -3 -13    0.10    2.80
 -16   0  13    1.20    3.40
 -16   0 -13   -0.30    3.70
 -16   0 -13   -4.10    4.70
 -16   0  13   -4.70    3.80
 -16   0 -13    4.30    4.40
 -16   0  13    0.70    4.30
 -16  -1  13   14.50    4.60
 -16  -1  13    2.50    3.90
 -16  -1  13    4.60    5.20
 -16  -1  13    4.30    4.20
 -16   1 -13    7.10    4.20
 -16   1 -13    6.10    4.40
  16  -1  13    8.10    3.60
 -16  -1 -13    6.10    4.70
 -16   1  13    9.50    3.20
 -16  -1 -13    9.10    4.20
 -16   1  13   15.70    5.00
 -16  -1 -13   10.60    6.20
 -16  -2  13   90.19    8.60
 -16  -2  13   81.99    8.00
  16  -2 -13   81.49    7.90
 -16  -2  13   77.69    8.90
 -16  -2  13   74.49    8.30
 -16   2 -13   74.29    8.10
 -16  -2 -13   71.89    7.30
 -16  -2 -13   86.79    8.80
 -16   2  13   73.39    8.10
 -16   2  13   87.49    7.10
  17   0  13    3.10    3.00
 -17   0 -13    2.70    4.80
 -17   0  13   -0.80    3.70
 -17   0 -13   12.00    3.70
 -17   0  13   -2.80    3.10
 -17  -1  13    3.90    4.20
 -17  -1  13    4.00    3.60
 -17   1 -13   10.00    3.70
 -17   1 -13    6.80    4.30
 -17  -1  13    3.30    3.30
 -17  -1  13   10.20    3.60
 -17  -1 -13   12.10    4.40
 -17  -1 -13    8.20    5.50
 -17   1  13    7.40    4.00
 -17   1  13    9.70    2.90
  17  -1  13    5.20    3.70
 -17  -2  13   11.40    3.70
 -17  -2  13   15.60    3.80
 -17  -2  13   18.00    3.70
 -17  -2 -13   25.40    4.70
 -17   2  13   16.30    4.20
  18   0  13   10.50    2.90
 -18   0 -13   12.70    4.50
 -18   0  13   11.40    3.40
 -18  -1  13    6.70    4.10
  18   1  13    4.90    2.50
 -18   1 -13    8.30    3.60
 -18   1  13    8.50    3.40
   0   0  14  297.17   23.60
   0   0 -14  293.57   24.10
   0   1 -14  118.29   12.10
   0  -1  14  102.69   11.10
   0   1  14   98.89   10.90
   0   1  14   96.79   10.30
   0   2  14  170.78   16.90
   0   2 -14  175.88   17.50
   0   3  14   34.90    6.70
   0  -3  14   19.20    8.50
   0  -3  14   36.50    8.60
   0  -3  14   31.80    9.70
   0  -4  14    5.60    8.60
   0  -4 -14    9.30    7.80
   0  -4  14   -3.30    7.90
   0  -4  14   17.30    8.70
   0  -5  14   39.70    8.60
   0  -5  14   36.50    8.40
   1   0 -14    2.70    6.10
   1   0  14   -1.30    5.30
  -1   0  14    1.00    5.40
  -1   0 -14    3.20    7.30
  -1  -1  14  396.06   30.40
   1   1  14  380.46   30.10
   1   1  14  385.76   29.50
  -1   1 -14  406.26   30.80
   1   1 -14  410.46   30.20
   1  -1  14  405.86   30.00
  -1   1  14  366.86   29.20
  -1   1  14  395.66   30.10
  -1   2 -14  269.57   22.50
   1   2  14  254.77   22.10
   1   2 -14  238.58   22.30
  -1   2  14  265.37   22.00
  -1  -3  14   74.99   10.00
  -1  -3  14   77.29   11.70
   1  -3 -14   73.99    9.70
   1   3  14   57.49    8.30
  -1  -3  14   68.79   10.80
  -1  -3 -14   55.59    8.60
  -1   3  14   64.39    7.90
  -1  -3 -14   76.39   10.20
   1  -3  14   72.79   12.20
   1  -3  14   66.89   10.30
   1  -3  14   63.59   10.60
  -1  -4  14   54.69   10.60
  -1  -4  14   88.19   12.10
  -1  -4  14   80.99   11.00
   1  -4 -14   72.09   10.00
   1  -4  14   79.19   12.60
   1  -4  14   46.10    9.60
  -1  -4 -14   47.30    8.90
  -1  -4 -14   77.59   10.50
   1  -4  14   82.99   10.90
  -1  -5  14   22.40    7.90
   1   5  14   14.00    5.90
  -1  -5  14   12.90    7.20
   1  -5  14   11.20    7.00
   1  -5  14   23.90    7.50
  -2   0  14  296.07   23.40
  -2   0 -14  287.37   24.50
   2   0 -14  280.27   22.40
   2   0  14  287.87   23.10
   2   1  14  795.02   57.69
  -2   1 -14  800.22   58.29
   2   1  14  812.62   57.39
  -2   1  14  849.72   58.09
  -2   1  14  794.52   57.09
   2  -1  14  809.52   57.69
   2   1 -14  779.42   57.59
  -2   2 -14   44.70    9.10
   2   2  14   36.90    8.70
  -2   2  14   42.30    8.10
   2   2 -14   37.50    8.70
  -2  -3  14   34.80    9.70
  -2   3 -14   33.80    7.30
  -2  -3  14   36.10    8.00
  -2  -3  14   42.10    9.30
   2  -3 -14   45.10    8.20
   2   3  14   36.10    7.30
   2  -3  14   42.80    9.10
  -2  -3 -14   44.90    8.80
  -2   3  14   42.50    6.70
  -2  -3 -14   32.70    7.40
   2  -3  14   38.70    9.70
  -2  -4  14  215.48   20.60
  -2  -4  14  215.98   20.20
  -2  -4  14  192.08   19.90
   2  -4 -14  239.58   18.90
  -2  -4 -14  197.28   20.30
   2  -4  14  208.88   22.10
  -2   4  14  192.68   20.20
   2  -4  14  236.58   20.80
  -2  -5  14   39.10    7.90
  -2  -5  14   15.90    7.20
   2   5  14   20.00    5.90
   2  -5  14   34.30    7.50
  -2  -5 -14    6.40    6.70
   2  -5  14   22.80    7.50
   3   0  14   -3.60    5.60
  -3   0 -14    2.00    7.50
   3   1  14   47.10    7.40
  -3   1 -14   24.10    8.00
   3   1  14   23.80    7.10
  -3   1  14   23.60    5.70
   3  -1  14   30.30    6.50
   3   2  14  190.88   18.40
  -3   2 -14  194.48   18.50
  -3   2  14  186.48   17.70
  -3  -3  14   97.49   14.90
  -3  -3  14  129.09   14.20
  -3   3 -14  121.99   12.00
   3  -3 -14  149.59   13.00
  -3  -3  14  130.19   15.90
  -3   3  14  113.39   12.00
   3  -3  14  131.39   15.00
  -3  -3 -14  157.98   13.80
   3  -3  14  115.79   13.70
  -3  -4  14   85.29   11.70
  -3  -4  14  114.39   12.60
  -3   4 -14   82.69   10.90
   3  -4 -14   82.79   10.70
  -3  -4  14   94.09   12.10
   3  -4  14   91.99   12.30
   3  -4  14   92.59   14.20
  -3  -4 -14   79.59   11.60
  -3   4  14   99.69   11.80
  -3  -5  14   -2.00    5.70
  -3  -5  14   26.10    7.10
   3  -5 -14    3.70    4.50
   3  -5  14    6.00    6.50
  -3  -5 -14   -4.20    5.70
   3  -5  14   13.00    6.70
  -4   0 -14  176.98   18.50
   4   0  14  191.38   17.30
   4   1  14  185.08   16.50
  -4   1 -14  157.38   17.80
   4   1  14  210.88   17.80
   4  -1  14  179.68   16.60
  -4   1  14  175.38   15.40
  -4   2 -14  114.89   13.70
   4   2  14  119.29   13.10
  -4   2  14   88.69   11.40
  -4  -3  14   15.60    7.20
  -4   3 -14   25.90    6.90
   4  -3 -14   16.70    6.60
  -4  -3  14   16.30    8.00
  -4  -3  14   19.70    8.30
   4  -3  14    4.50    9.00
  -4   3  14   22.90    5.90
  -4  -3 -14   24.60    7.70
  -4  -3 -14   20.80    8.00
   4  -3  14   26.80    8.10
  -4  -4  14   32.60    9.40
  -4  -4  14   36.30    8.50
  -4  -4  14   33.20    9.20
   4  -4 -14   32.40    7.70
  -4   4 -14   28.90    8.60
  -4   4  14   47.00    7.90
   4  -4  14   44.90    9.80
   4  -4  14   43.10   11.20
   4  -5 -14    5.80    4.50
  -4  -5  14   14.80    6.40
  -4  -5  14    2.50    5.80
   4  -5  14    2.90    5.90
   4  -5  14   18.90    6.70
  -4  -5 -14   -5.20    5.30
  -5   0 -14    1.20    7.60
   5   0  14   22.70    7.30
  -5   1 -14   34.60    9.50
   5   1  14   50.29    8.80
   5   1  14   46.00    8.30
  -5   1  14   46.00    6.80
   5  -1  14   41.60    7.80
   5   2  14  102.99   12.60
  -5   2 -14  107.89   13.10
  -5   2  14   93.29   11.00
  -5   3 -14   25.70    6.70
  -5  -3  14   24.30    7.60
   5  -3 -14   27.30    6.70
  -5  -3  14   33.70    8.60
  -5  -3 -14   30.70    7.40
  -5   3  14   30.50    5.60
  -5   3  14   18.40    5.00
  -5  -3 -14   25.30    7.40
   5  -3  14    1.20    8.70
  -5   4 -14  108.59   11.50
   5  -4 -14   76.89   10.50
  -5  -4  14   92.49   12.10
  -5  -4  14   78.69   11.90
  -5  -4  14  101.59   12.10
   5  -4  14  117.89   14.50
   5  -4  14  101.69   12.30
  -5   4  14   98.39   10.60
  -5   4  14  102.59   11.80
  -5  -4 -14  100.79   12.10
  -5   5 -14   17.90    4.40
  -5  -5  14   20.50    6.10
  -5   5 -14    1.60    6.20
   5  -5 -14   12.10    4.40
   5  -5  14   10.60    5.40
  -5  -5 -14    2.40    5.80
  -6   0 -14 1418.46   99.99
   6   0  14 1383.06   99.29
   6   1  14  139.59   14.60
   6   1  14  139.29   13.90
  -6   1 -14  133.09   15.80
  -6   1  14  125.99   12.80
   6  -1  14  127.69   13.70
  -6   2 -14   30.80    9.80
  -6  -2  14   27.20    6.00
  -6   2 -14   25.70    5.50
  -6  -2  14   25.40    6.70
   6   2  14   33.30    9.60
  -6  -2  14   28.70    6.40
   6   2  14   22.20   10.90
  -6   2  14   23.80    5.40
  -6  -2 -14   29.30    7.60
  -6   2  14   30.60    5.10
  -6   2  14   27.50    7.00
   6  -3 -14   66.89    9.10
  -6  -3  14   80.29   10.50
  -6   3 -14   77.99    9.20
  -6  -3  14   81.49   11.30
  -6  -3  14   69.29    9.30
  -6   3  14   62.69    7.90
  -6   3  14   68.59    8.40
  -6   3  14   90.79    8.40
  -6  -3 -14   84.39   11.80
  -6  -3 -14   90.09   10.10
  -6  -4  14   79.69   11.10
  -6   4 -14   75.49   10.40
   6  -4 -14   73.19    9.50
  -6  -4  14   70.89   10.90
  -6   4  14   91.89    9.40
  -6  -4 -14   76.89   10.60
   6  -4  14   87.49   11.00
   6  -4  14   84.69   12.60
  -6   4  14   74.19   10.60
   6  -5 -14    4.00    3.90
  -6  -5  14    9.80    5.90
  -6   5 -14    8.60    4.00
  -6   5 -14    2.00    6.20
   6  -5  14   22.80    5.30
  -6  -5 -14    5.70    5.70
   7   0  14   -1.30    7.40
  -7   0 -14    0.80    8.40
   7   1  14   51.89    9.20
  -7   1 -14   45.30   10.80
   7   1  14   58.69   10.10
  -7   1  14   46.90    4.10
   7  -1  14   70.79    9.90
  -7   1  14   45.70    7.30
  -7  -2  14   38.30    6.80
  -7  -2  14   27.10    7.00
  -7  -2  14   29.70    4.90
  -7  -2  14   38.90    6.70
  -7   2 -14   46.20    6.30
   7  -2 -14   26.80    5.70
  -7   2 -14   20.60    4.50
  -7   2  14   27.10    5.20
  -7   2  14   30.30    5.20
  -7  -2 -14   44.10    7.40
  -7  -2 -14   37.30    8.00
   7  -3 -14  140.09   13.90
  -7  -3  14  144.79   14.00
  -7  -3  14  161.68   16.30
  -7  -3  14  155.78   15.60
  -7   3 -14  148.39   14.40
  -7   3  14  142.49   12.90
  -7   3  14  121.39   12.40
  -7   3  14  156.38   13.60
  -7  -3 -14  157.28   16.50
  -7  -3 -14  154.08   15.30
  -7   4 -14   54.09    9.40
  -7  -4  14   58.49    9.90
   7  -4 -14   44.50    7.80
  -7  -4  14   75.39    9.80
  -7   4  14   66.79    9.80
   7  -4  14   73.59   11.10
  -7   4  14   36.40    6.90
  -7  -4 -14   91.69   12.30
  -7  -4 -14   82.29    9.10
   7  -4  14   68.09   10.00
   7  -5 -14    6.50    3.60
   8   0  14 1205.78   85.79
  -8   0 -14 1174.58   86.39
  -8  -1  14   26.60    5.70
   8   1  14   21.50    9.00
  -8  -1  14   23.20    5.40
  -8  -1  14   28.90    4.40
   8   1  14   19.80    8.50
  -8  -1  14   17.70    4.50
  -8   1 -14   21.10    4.40
  -8   1 -14   26.30    9.70
  -8  -1 -14   14.60    9.70
   8  -1  14   30.60    8.40
  -8   1  14   22.10    6.70
  -8   1  14   13.30    4.60
  -8  -2  14   55.59    8.10
  -8  -2  14   64.79    8.20
  -8   2 -14   64.29    7.50
  -8  -2  14   53.39    6.50
   8  -2 -14   51.49    7.10
  -8  -2  14   53.39    8.80
  -8   2 -14   59.29    6.30
  -8   2  14   54.99    6.90
  -8  -2 -14   65.79   10.30
  -8  -2 -14   65.29    8.20
  -8  -2 -14   68.89    8.20
  -8   2  14   53.79    6.50
  -8  -3  14   27.70    7.50
  -8   3 -14   17.30    6.40
   8  -3 -14    9.70    6.20
  -8  -3  14   15.50    6.50
  -8  -3  14   16.10    8.00
  -8   3  14   17.00    5.90
  -8  -3 -14   20.00    6.90
  -8   3  14   18.50    6.50
  -8  -3 -14   22.20    8.70
  -8  -4  14   52.79    9.20
   8  -4 -14   44.90    7.10
  -8   4 -14   49.90    8.20
  -8  -4  14   59.09    8.90
  -8   4 -14   29.80    5.50
   8  -4  14   44.50    8.90
  -8   4  14   46.90    7.70
  -8   4  14   37.60    6.20
  -8  -4 -14   45.20    9.00
  -8  -4 -14   38.20    7.40
  -9   0  14    1.10    4.10
  -9   0 -14   -2.90    3.00
  -9   0  14   -1.10    3.40
   9   0  14   -6.70    7.70
   9   0  14   -1.20    4.20
  -9   0 -14   14.70    8.40
  -9   0  14    2.80    5.30
  -9  -1  14  282.17   21.00
  -9   1 -14  284.87   21.10
  -9  -1  14  287.17   21.60
  -9  -1  14  265.27   21.80
  -9  -1  14  278.57   21.90
   9   1  14  241.68   21.20
  -9   1 -14  315.47   21.70
  -9  -1  14  284.07   22.80
  -9  -1 -14  306.57   22.00
  -9   1  14  292.57   21.10
  -9   1  14  270.27   21.40
   9  -1  14  365.66   31.60
  -9   1  14  330.47   26.50
  -9  -1 -14  285.97   25.20
  -9  -1 -14  303.17   21.30
   9  -2 -14   53.49    7.40
  -9  -2  14   57.99    9.40
  -9  -2  14   68.19    8.50
  -9  -2  14   50.19    6.60
  -9   2 -14   52.69    7.30
  -9  -2  14   57.19    8.20
  -9   2 -14   55.49    6.20
  -9  -2 -14   51.49   11.10
  -9  -2 -14   79.79    8.60
  -9   2  14   51.39    6.40
  -9  -2 -14   61.69    8.10
  -9   2  14   59.49    7.30
  -9  -3  14  114.89   12.50
  -9  -3  14  100.39   12.90
   9  -3 -14  105.49   11.70
  -9   3 -14  103.09   11.40
  -9  -3  14  101.49   11.90
  -9  -3 -14  112.29   11.90
  -9  -3 -14  112.99   15.40
  -9   3  14  105.69   10.50
  -9   3  14   96.39   11.00
  -9  -4  14   14.60    7.00
  -9   4 -14    8.50    6.20
  -9  -4  14   15.10    6.80
   9  -4 -14   16.70    5.70
   9  -4  14   13.60    6.10
  -9  -4 -14   21.00    9.10
  -9   4  14    7.70    4.90
  -9   4  14   22.60    6.50
  -9  -4 -14    9.30    5.80
 -10   0  14   86.49    9.40
 -10   0  14   86.69    9.50
 -10   0  14   75.19    8.70
 -10   0 -14  100.29    8.10
 -10   0  14   83.79    8.20
  10   1  14  219.78   18.70
 -10  -1  14  242.48   20.60
 -10  -1  14  250.17   19.50
 -10  -1  14  249.97   19.20
 -10   1 -14  256.47   18.60
 -10  -1  14  260.87   19.50
 -10  -1  14  247.88   18.40
 -10  -1 -14  239.78   18.60
 -10   1  14  230.78   18.90
 -10  -1 -14  240.88   22.70
 -10  -1 -14  245.48   19.30
 -10   1  14  260.77   18.60
 -10   2 -14  357.16   26.60
 -10  -2  14  367.16   27.00
 -10  -2  14  337.27   27.00
  10  -2 -14  350.76   26.30
 -10  -2  14  329.47   26.30
 -10  -2  14  358.46   28.10
 -10   2 -14  324.77   25.40
 -10  -2 -14  347.67   29.70
 -10  -2 -14  386.96   26.80
 -10   2  14  347.57   25.80
 -10  -2 -14  359.26   26.80
 -10  -3  14   22.70    6.90
  10  -3 -14   14.40    6.50
 -10  -3  14   22.40    7.20
 -10   3 -14   23.60    6.80
 -10  -3  14   16.20    8.00
 -10  -3 -14   17.30    6.60
 -10  -3 -14   32.00    9.70
 -10   3  14   22.00    6.30
  10  -3  14   21.70    8.00
 -10   3  14   24.80    7.90
 -10  -3 -14   28.00    6.50
 -10  -4  14   17.50    6.20
  10  -4 -14   13.20    5.10
 -10   4 -14    9.10    5.90
 -10  -4  14    1.80    6.20
 -10   4  14    9.70    4.50
 -10  -4 -14   23.60    9.30
 -10   4  14   17.20    6.10
 -10  -4 -14    8.70    5.40
 -11   0  14   -0.30    3.50
 -11   0 -14    5.80    3.90
 -11   0  14   -3.40    4.20
 -11   0  14   -0.50    5.30
 -11   0  14   -5.40    4.70
  11   1  14   23.10    5.50
 -11   1 -14   35.60    5.10
 -11  -1  14   28.50    6.30
 -11  -1  14   21.60    5.40
 -11  -1  14   29.10    5.00
 -11  -1  14   29.10    6.20
 -11  -1  14   34.30    7.70
 -11  -1 -14   35.90    5.70
 -11  -1 -14   28.70    6.00
 -11   1  14   26.60    5.60
 -11  -1 -14   25.50    4.90
 -11   1  14   27.80    5.20
 -11  -1 -14   35.10    9.50
  11  -2 -14   53.19    7.40
 -11  -2  14   43.20    9.10
 -11  -2  14   51.89    7.10
 -11  -2  14   60.59    8.20
 -11   2 -14   54.49    6.30
 -11  -2  14   49.60    8.30
 -11   2 -14   60.69    8.10
 -11  -2 -14   53.09   11.00
 -11   2  14   49.80    6.70
 -11  -2 -14   60.99    8.10
 -11  -2 -14   57.79    7.50
 -11  -3  14   46.10    8.70
 -11  -3  14   44.60    7.60
  11  -3 -14   35.50    7.30
 -11  -3  14   37.70    7.60
 -11  -3  14   35.90    6.50
 -11   3 -14   29.20    7.00
 -11   3  14   29.20    6.20
 -11  -3 -14   33.90   10.80
 -11   3  14   35.50    6.20
 -11  -3 -14   36.10    6.40
 -11  -3 -14   40.70    7.90
 -11  -4  14   81.09    9.60
  11  -4 -14   81.79    8.60
 -11   4 -14   83.09    8.80
 -11  -4  14   87.19   10.20
 -11   4  14   97.09   10.10
 -11  -4 -14  104.89   14.50
 -11  -4 -14   88.19    9.30
 -11   4  14   74.09    7.60
 -12   0  14  616.24   42.90
 -12   0 -14  596.84   43.60
 -12   0  14  649.64   43.60
 -12   0 -14  624.34   43.10
 -12   0  14  603.64   43.80
 -12   0  14  566.74   43.50
 -12  -1  14  323.57   25.00
 -12  -1  14  357.66   27.10
 -12  -1  14  359.56   25.90
 -12   1 -14  352.26   25.20
 -12  -1  14  350.96   26.30
 -12  -1  14  358.26   26.00
 -12  -1 -14  324.67   25.70
 -12   1  14  348.77   25.00
 -12  -1 -14  342.97   25.80
 -12  -1 -14  326.77   25.30
 -12   1  14  327.77   25.60
 -12  -1 -14  357.56   27.20
  12  -2 -14  214.08   16.90
 -12   2 -14  178.58   15.80
 -12  -2  14  205.98   17.30
 -12  -2  14  197.88   17.50
 -12  -2  14  193.78   16.70
 -12  -2  14  220.88   19.10
 -12   2  14  200.88   16.00
 -12  -2 -14  217.58   17.00
 -12  -2 -14  207.58   20.40
 -12  -2 -14  209.38   17.40
  12  -3 -14   91.29   10.10
 -12  -3  14   90.89   11.60
 -12  -3  14  104.09   10.60
 -12   3 -14   77.89    9.30
 -12  -3  14   87.89   10.00
 -12  -3  14   87.89    8.90
 -12  -3 -14  105.69   11.10
 -12  -3 -14   68.19   12.40
 -12  -3 -14   89.09    9.70
 -12   3  14   88.19    8.90
  12  -4 -14   30.20    5.00
 -12   4 -14   46.70    6.20
 -12   4  14   47.80    4.70
 -13   0 -14   -0.90    4.20
 -13   0 -14    4.90    4.00
 -13   0  14   -3.40    3.50
 -13   0  14   -1.30    4.40
 -13   0  14   -7.20    5.30
 -13  -1  14   63.09    8.00
 -13  -1  14   64.29    9.60
 -13  -1  14   58.29    7.80
 -13  -1  14   66.99    6.80
 -13  -1  14   58.69    7.20
 -13   1 -14   53.79    6.60
 -13   1  14   43.60    8.60
 -13   1  14   64.29    6.50
 -13  -1 -14   69.79    7.60
 -13  -1 -14   57.99    9.10
 -13  -1 -14   56.49    6.80
 -13  -1 -14   68.29    8.10
  13  -2 -14   37.00    7.00
 -13  -2  14   45.60    8.80
 -13  -2  14   46.90    7.30
 -13   2 -14   46.60    5.80
 -13  -2  14   57.09    7.80
 -13  -2  14   50.29    6.50
 -13   2  14   38.80    5.80
 -13  -2 -14   47.70    9.30
 -13  -2 -14   44.90    7.10
 -13  -2 -14   48.20    6.50
  13  -3 -14  118.69   11.10
 -13  -3  14  121.09   12.20
 -13  -3  14  133.69   12.60
 -13  -3  14  108.89   11.50
 -13  -3  14  112.39   11.60
 -13  -3 -14  144.29   12.50
 -13  -3 -14  114.79   14.90
 -13   3  14  118.79   10.40
 -13  -3 -14  114.39   11.10
 -14   0 -14   59.49    6.90
 -14   0  14   76.39    8.50
 -14   0  14   64.69    7.50
 -14   0  14   68.99    6.70
 -14   0 -14   63.99    7.60
 -14  -1  14   14.90    4.30
 -14  -1  14   15.20    5.50
 -14   1 -14   12.80    4.70
 -14  -1  14   16.90    5.10
 -14  -1  14   11.50    6.80
 -14  -1  14   16.00    5.50
 -14  -1 -14   18.60    4.80
 -14  -1 -14   21.70    7.00
 -14  -1 -14   22.10    5.20
 -14   1  14   24.00    4.20
 -14  -1 -14   16.70    5.40
 -14   1  14   15.90    5.80
 -14  -2  14   47.80    6.40
  14  -2 -14   37.80    6.50
 -14   2 -14   45.50    7.00
 -14  -2  14   45.50    8.10
 -14  -2  14   45.60    7.00
 -14  -2  14   45.60    7.10
 -14  -2 -14   43.20    6.80
 -14  -2 -14   50.99    6.40
 -14   2  14   55.79    5.70
 -14  -3  14    8.30    4.00
 -14  -3  14   10.80    5.50
 -14  -3  14    6.30    4.60
  14  -3 -14    8.70    4.10
 -14  -3  14   13.10    5.10
 -14  -3 -14    3.20    5.10
 -14   3  14    6.60    3.50
 -14  -3 -14    6.00    3.70
 -15   0  14    0.50    4.70
 -15   0  14   -6.30    4.20
 -15   0  14    8.80    3.60
 -15   0 -14    0.00    4.30
 -15   0 -14    2.10    3.80
 -15   0 -14    4.60    5.30
 -15  -1  14   11.90    4.80
 -15   1 -14   19.00    4.60
 -15  -1  14   10.60    4.70
 -15  -1  14   13.70    5.20
 -15  -1  14   10.70    6.10
 -15  -1 -14   13.60    4.20
 -15  -1 -14   21.70    6.80
 -15  -1 -14   19.10    4.50
 -15   1  14   14.70    5.40
 -15   1  14   16.40    3.70
 -15  -1 -14   11.40    5.10
 -15  -2  14   25.40    6.30
 -15  -2  14   26.90    5.40
  15  -2 -14   24.60    5.80
 -15  -2  14   22.50    5.00
 -15  -2  14   30.60    5.30
 -15  -2 -14   40.60    6.00
 -15   2  14   33.20    4.40
 -15   2  14   28.00    5.60
 -15  -2 -14   25.60    4.30
 -15  -3  14    8.00    4.60
 -15  -3  14    2.70    3.70
 -15   3  14    5.90    3.00
 -15   3  14    2.30    3.60
 -15  -3 -14    1.50    2.80
 -16   0  14   50.99    6.80
 -16   0 -14   83.09    7.10
 -16   0  14   69.59    8.30
 -16   0  14   66.79    6.80
 -16   0 -14   73.19    7.70
 -16   0 -14   69.39    8.60
 -16  -1  14    8.80    4.10
 -16  -1  14    9.70    4.30
 -16  -1  14   -1.00    3.70
 -16   1 -14   -2.40    4.00
 -16   1 -14   -0.30    4.10
 -16  -1  14   -1.10    4.80
 -16  -1 -14   12.70    6.10
 -16  -1 -14    5.80    4.70
 -16   1  14    3.10    4.70
 -16   1  14    7.30    3.20
 -16  -1 -14    4.00    4.00
 -16  -2  14   66.29    7.90
 -16  -2  14   77.99    7.60
 -16   2 -14   67.39    7.70
 -16  -2  14   87.59    7.90
 -16  -2  14   80.19    8.00
 -16  -2 -14   60.99    6.60
 -16   2  14   87.69    6.90
 -16  -2 -14   82.19    8.60
 -16   2  14   69.69    7.80
  17   0  14    1.60    2.80
 -17   0  14   -3.40    3.70
 -17   0 -14    5.40    3.60
 -17   0  14   -3.00    2.90
 -17   0 -14   -0.80    4.60
 -17  -1  14    5.50    3.90
 -17  -1  14    5.00    3.60
 -17  -1  14    9.40    3.70
 -17   1 -14    5.20    3.90
 -17   1 -14    2.00    3.50
 -17  -1  14   -3.30    3.10
 -17   1  14   12.20    2.90
 -17  -1 -14    5.30    4.10
 -17  -1 -14    6.90    5.20
 -17   1  14   10.50    4.00
 -18   0 -14    8.00    4.10
 -18   0  14    6.50    3.30
   0   0 -15   -9.00    7.00
   0   0  15    2.90    5.60
   0   1  15   -2.30    5.20
   0   1 -15   -8.20    7.50
   0   1  15    3.20    6.10
   0  -1  15    0.80    5.70
   0   2 -15   -0.60    7.90
   0   2  15   16.50    7.20
   0  -3  15   -2.10    8.20
   0  -3  15   -2.20    8.50
   0  -3  15    1.60    7.60
   0   3  15    0.60    5.60
   0  -3 -15   -0.10    6.60
   0  -4  15    3.00    7.90
   0  -4  15   -2.80    8.30
   0  -4 -15   -2.10    7.10
   0  -4  15   -0.30    8.10
   0  -5  15   13.60    6.90
   0  -5  15   -0.20    6.50
   1   0  15    1.50    5.70
  -1   0  15    2.50    5.80
  -1   0 -15   -5.10    7.50
   1   0 -15    5.40    6.60
   1   1  15   46.60    8.00
  -1   1 -15   35.10    9.30
  -1  -1  15   49.40    8.10
   1   1  15   32.60    6.90
  -1   1  15   45.60    6.70
   1  -1  15   54.59    7.90
   1   1 -15   41.00    8.80
  -1   1  15   31.40    7.50
   1   2  15   17.40    7.40
  -1   2 -15    8.00    8.00
  -1   2  15    4.40    6.40
   1   2 -15    2.60    7.90
  -1  -3  15   37.30    9.90
  -1   3 -15   30.00    7.80
  -1  -3  15   36.50    8.20
   1  -3 -15   44.30    8.20
   1   3  15   24.40    6.20
  -1  -3  15   23.50    8.90
  -1  -3 -15   43.30    8.70
  -1   3  15   32.80    6.50
  -1  -3 -15   19.60    6.90
   1  -3  15   33.00    8.60
   1  -3  15   25.90   10.00
   1  -3  15   40.10    9.90
  -1  -4  15   25.10    8.70
  -1  -4  15    6.30    8.10
  -1  -4  15   18.70    9.10
   1  -4 -15    9.90    7.60
   1  -4  15   15.60    8.10
  -1  -4 -15   16.60    7.80
   1  -4  15   17.30    9.40
  -1  -4 -15    6.90    6.40
   1  -4  15   19.70    8.80
  -1  -5  15   26.70    7.50
  -1  -5  15   27.00    7.50
   1  -5  15   27.50    7.60
   1  -5  15   32.90    7.60
  -1   5  15   29.60    6.10
  -2   0 -15  120.89   13.20
   2   0 -15   95.39   11.20
   2   0  15   94.59   10.70
  -2   0  15   96.29   11.30
  -2   1 -15   56.19   10.30
   2   1  15   62.59    8.30
   2   1  15   71.69    9.00
  -2   1  15   48.90    8.50
  -2   1  15   52.99    7.30
   2   1 -15   46.60    8.80
   2  -1  15   59.49    8.30
  -2   2 -15   10.20    8.10
   2   2  15   15.70    7.60
  -2   2  15   13.90    6.80
   2  -3 -15   12.10    7.10
  -2   3 -15   12.80    6.40
   2   3  15    9.50    5.80
  -2  -3  15   13.20    8.40
  -2  -3  15    5.30    7.20
  -2  -3  15   19.30    8.60
  -2  -3 -15    7.40    6.50
  -2  -3 -15    7.40    7.70
  -2   3  15   15.40    6.20
   2  -3  15   20.40    8.80
   2  -3  15   24.40    9.20
  -2  -4  15   48.90    9.80
   2  -4 -15   62.09    9.30
  -2  -4  15   44.60    9.70
  -2   4 -15   26.00    9.20
  -2  -4  15   43.90   10.30
   2  -4  15   51.29   11.80
   2  -4  15   65.09   10.60
  -2   4  15   36.70    8.90
  -2  -5  15   38.80    7.70
  -2  -5  15   24.70    6.90
  -2  -5 -15    5.00    6.50
   2  -5  15   24.70    7.00
   2  -5  15   28.40    7.50
   3   0  15   -2.80    5.80
  -3   0 -15   -3.40    7.50
   3   1  15  249.88   20.40
  -3   1 -15  204.38   21.10
   3   1  15  251.37   19.70
   3  -1  15  227.78   19.70
  -3   1  15  232.68   18.80
  -3   2 -15    9.20    8.30
   3   2  15    6.90    7.70
  -3   2  15   14.10    6.50
  -3   3 -15    0.70    6.10
  -3  -3  15   10.40    8.60
   3   3  15   10.60    6.00
  -3  -3  15    1.30    7.30
  -3  -3  15    8.90    7.00
   3  -3 -15   14.90    7.00
  -3   3  15   10.10    6.30
   3  -3  15   -4.70    8.30
   3  -3  15    1.90    7.90
  -3  -3 -15    2.20    6.60
  -3  -4  15   12.80    8.30
  -3   4 -15    3.60    7.60
  -3  -4  15   13.50    8.20
   3  -4 -15   12.90    6.70
  -3  -4  15   16.50    7.70
  -3   4  15   21.50    8.30
  -3  -4 -15   27.40    7.70
   3  -4  15   24.90    9.40
   3  -4  15   17.30   10.40
  -3  -5  15   22.00    6.50
  -3  -5  15   37.10    7.20
   3  -5  15   23.50    6.60
   3  -5  15   35.00    7.00
  -3  -5 -15    4.10    6.20
  -3   5  15   19.60    5.90
   4   0  15   12.10    6.70
  -4   0 -15   10.20    8.00
   4   1  15    3.20    6.40
  -4   1 -15   -0.20    7.80
   4   1  15   13.40    6.70
   4  -1  15   13.30    6.10
  -4   1  15    8.70    4.70
  -4   2 -15   34.60    9.30
   4   2  15   31.30    8.70
  -4   2  15   19.30    6.90
  -4  -3  15  117.59   13.40
  -4  -3  15  120.69   13.60
  -4   3 -15  103.99   11.30
   4  -3 -15  109.49   12.60
  -4  -3 -15  141.49   12.80
   4  -3  15   80.69   12.70
  -4  -3 -15  110.79   13.40
  -4   3  15  115.39   11.50
   4  -4 -15   24.70    6.90
  -4  -4  15   20.10    7.60
  -4  -4  15   23.30    8.50
  -4  -4  15   29.50    8.80
  -4   4 -15   12.60    8.10
   4  -4  15   46.60    9.80
   4  -4  15   21.20   10.50
  -4   4  15   37.50    7.50
  -4  -4 -15   29.30    8.30
  -4   4  15   28.60    8.70
  -4  -5  15   -2.00    5.20
   4  -5 -15    1.00    4.10
  -4  -5  15    7.80    6.10
  -4  -5 -15    2.50    5.60
   4  -5  15   -2.20    5.20
   4  -5  15    5.90    5.80
   5   0  15   -0.50    6.60
  -5   0 -15    5.50    7.90
   5   1  15    6.00    6.80
  -5   1 -15    6.50    8.30
   5   1  15    7.20    6.70
   5  -1  15    1.40    6.00
  -5   1  15    3.80    4.80
  -5   2 -15   59.19   11.50
   5   2  15   59.79   10.10
  -5  -2  15   59.39    7.80
  -5  -2  15   49.70    6.90
  -5  -2  15   48.10    7.80
  -5   2 -15   58.69    7.00
  -5   2  15   54.89    8.20
  -5   2  15   45.80    7.60
  -5  -2 -15   45.60    8.30
  -5   2  15   46.00    6.00
   5  -3 -15  113.69   12.90
  -5  -3  15  151.38   14.70
  -5   3 -15  135.99   13.70
  -5  -3  15  137.29   14.60
  -5  -3 -15  144.49   14.80
  -5   3  15  108.39   11.20
  -5   3  15  132.99   11.80
  -5  -3 -15  125.79   14.90
  -5  -4  15   78.09   11.20
   5  -4 -15   63.79    9.00
   5   4  15   69.99    9.10
  -5   4 -15   61.09   10.00
  -5  -4  15   57.19   10.70
  -5   4  15   76.59    9.20
   5  -4  15   90.79   13.20
  -5  -4 -15  120.09   14.30
   5  -4  15   71.69   11.10
  -5   4  15   75.29   10.40
   5  -5 -15   29.80    5.20
  -5   5 -15   38.70    5.40
  -5  -5  15   46.10    6.90
   5  -5  15   60.79    7.40
  -5  -5 -15   32.20    6.90
   6   0  15  133.29   14.00
  -6   0 -15  117.19   15.00
  -6   1 -15  544.95   44.30
   6   1  15  609.64   43.90
   6   1  15  578.44   42.90
  -6   1  15  566.44   39.70
   6  -1  15  590.84   43.20
  -6   1  15  578.74   42.00
  -6  -2  15  171.88   14.00
  -6   2 -15  173.08   14.30
  -6  -2  15  181.18   14.90
   6   2  15  126.69   13.30
  -6  -2  15  178.58   15.20
   6  -2 -15  169.28   13.90
  -6   2 -15  151.08   13.00
  -6  -2  15  161.58   13.20
  -6   2  15  133.69   12.40
  -6  -2 -15  170.78   15.40
  -6   2  15  163.08   13.20
   6  -3 -15   30.00    7.00
  -6  -3  15   39.00    7.90
  -6   3 -15   34.30    7.10
  -6  -3  15   46.50    9.40
  -6  -3  15   36.80    8.50
  -6   3  15   46.90    6.80
  -6   3  15   40.30    6.60
  -6  -3 -15   47.30    8.70
  -6   3  15   39.40    6.20
  -6  -3 -15   41.50    8.20
   6  -4 -15   24.40    6.90
  -6  -4  15   38.60    9.10
  -6  -4  15   43.80    9.00
  -6   4 -15   36.00    9.10
   6  -4  15   54.29   10.90
  -6  -4 -15   38.30    9.00
  -6   4  15   48.80    8.90
  -6   4  15   44.60    7.30
   6  -4  15   48.80    9.40
  -6  -5  15   23.90    5.90
   6  -5 -15   11.30    3.90
  -6  -5 -15   20.30    5.90
  -7   0 -15   -4.30    8.30
   7   0  15    0.20    7.30
   7   1  15  107.69   12.70
   7   1  15   97.29   11.40
  -7   1 -15   74.29   12.80
  -7   1  15   76.09    9.40
   7  -1  15   66.39   10.60
  -7  -2  15   29.30    7.20
  -7  -2  15   26.00    6.50
  -7   2 -15   22.30    4.40
  -7  -2  15   28.00    6.30
  -7  -2  15   15.30    4.50
  -7   2 -15   26.10    6.10
   7   2  15   20.10    5.60
   7  -2 -15   15.90    5.30
  -7   2  15   27.70    5.00
  -7   2  15   19.80    4.90
  -7  -2 -15   28.60    8.10
  -7  -2 -15   26.00    6.80
  -7  -3  15   -2.80    6.80
  -7   3 -15    2.20    5.90
   7  -3 -15    9.60    5.90
  -7  -3  15   13.80    8.00
  -7  -3  15   -3.70    6.00
  -7  -3 -15    9.10    7.90
  -7   3  15   10.10    5.40
  -7  -3 -15    5.10    6.80
  -7   3  15    3.40    5.10
  -7   3  15    6.30    4.50
   7  -4 -15   75.79    9.30
  -7  -4  15   74.19   10.50
  -7  -4  15   82.39   10.50
  -7   4 -15   87.59   10.00
  -7   4  15   89.19    8.50
  -7  -4 -15  103.99   14.30
  -7   4  15   61.29    8.60
   7  -4  15   90.39   12.10
  -7   4  15   94.09   10.50
  -7  -4 -15   71.49    9.30
   8   0  15  342.37   26.30
  -8   0 -15  343.37   27.50
  -8   0  15  284.27   22.00
  -8   0 -15  266.97   22.40
  -8   0  15  275.07   21.30
  -8  -1  15   32.90    7.40
  -8  -1  15   27.40    5.70
  -8   1 -15   34.90    4.90
  -8  -1  15   35.60    5.00
   8   1  15   53.29   14.60
  -8   1 -15   24.30    9.90
   8   1  15   33.10    8.90
  -8  -1  15   42.60    6.50
   8   1  15   35.40    5.20
  -8   1 -15   36.40    5.40
  -8  -1  15   30.60    5.30
  -8  -1 -15   28.90    5.00
  -8   1  15   35.10    5.20
  -8   1  15   34.30    5.60
  -8  -1 -15   38.70    6.90
  -8  -1 -15   41.40    9.60
   8  -1  15   32.30    8.90
  -8   1  15   38.50    9.60
  -8  -2  15   68.59    9.90
   8  -2 -15   71.09    8.30
  -8  -2  15   70.09    8.90
  -8  -2  15   60.89    7.50
  -8  -2  15   78.99    9.10
  -8   2 -15   77.49    8.80
  -8   2 -15   67.39    7.20
  -8  -2 -15   71.49    8.80
  -8   2  15   68.99    7.50
  -8   2  15   73.99    7.70
  -8  -2 -15   84.19    9.20
  -8  -2 -15   80.09   11.30
   8  -3 -15  148.29   13.70
  -8  -3  15  147.19   15.30
  -8   3 -15  159.08   15.00
  -8  -3  15  154.28   16.20
  -8  -3  15  154.28   13.90
  -8  -3 -15  133.79   14.50
  -8   3  15  136.39   12.80
  -8  -3 -15  137.89   17.00
  -8   3  15  151.68   13.10
   8  -4 -15  130.19   11.70
  -8   4 -15  119.79   12.20
  -8  -4  15  118.29   13.30
  -8  -4  15  134.89   13.60
  -8   4  15   97.39   10.50
  -8   4  15  127.19   12.80
   8  -4  15  125.19   14.20
  -8  -4 -15  114.79   15.30
  -8  -4 -15  124.49   12.40
   9   0  15   -2.60    4.30
  -9   0  15   -3.50    3.40
  -9   0 -15    1.60    3.40
  -9   0  15    0.50    4.90
  -9   0  15   -6.70    4.20
  -9   0  15    2.70    4.60
  -9  -1  15  366.66   27.30
  -9  -1  15  363.26   26.90
  -9   1 -15  366.76   26.40
  -9  -1  15  349.17   27.30
  -9   1 -15  367.86   26.90
  -9  -1  15  369.96   28.20
   9   1  15  337.87   26.60
  -9  -1  15  359.46   26.30
  -9  -1 -15  380.96   27.20
  -9   1  15  351.66   26.80
  -9   1  15  388.86   26.40
  -9  -1 -15  379.26   30.20
  -9  -1 -15  365.46   26.50
  -9   2 -15   49.10    7.40
  -9  -2  15   54.89    8.00
   9  -2 -15   41.90    7.00
  -9   2 -15   52.09    6.00
  -9  -2  15   50.19    6.50
  -9  -2  15   64.29    8.30
  -9  -2  15   48.50    9.00
  -9  -2 -15   61.29    8.20
  -9   2  15   54.19    6.70
  -9   2  15   44.90    6.90
  -9  -2 -15   60.39    8.10
  -9  -2 -15   56.69   10.90
  -9  -3  15  121.79   13.50
  -9   3 -15   97.29   11.70
   9  -3 -15  121.09   12.00
  -9  -3  15  129.99   14.70
  -9  -3  15  121.89   12.90
  -9  -3 -15  119.99   16.10
  -9   3  15  117.89   11.30
  -9   3  15  110.49   12.30
  -9  -3 -15  115.69   12.80
  -9   4 -15   21.20    6.60
  -9  -4  15   24.30    7.10
  -9  -4  15   23.80    6.70
   9  -4 -15   19.40    5.60
  -9   4  15   24.50    4.50
  -9  -4 -15   18.10    6.00
  -9   4  15   28.40    6.60
   9  -4  15   25.70    6.70
  -9  -4 -15   29.70    9.60
 -10   0  15  204.18   15.70
 -10   0  15  181.98   15.60
 -10   0  15  190.58   14.70
 -10   0 -15  197.78   15.10
 -10   0  15  183.88   15.90
  10   1  15  232.28   19.60
 -10  -1  15  250.87   20.10
 -10   1 -15  257.27   19.20
 -10  -1  15  263.27   19.90
 -10  -1  15  250.47   20.20
 -10  -1  15  250.47   19.20
 -10  -1  15  259.37   21.30
 -10   1  15  269.67   19.20
 -10  -1 -15  262.87   19.40
 -10  -1 -15  265.57   23.20
 -10   1  15  267.47   19.80
 -10  -1 -15  238.28   20.00
  10  -2 -15  206.28   17.60
 -10  -2  15  208.68   18.30
 -10   2 -15  202.68   18.20
 -10   2 -15  209.88   16.70
 -10  -2  15  236.98   19.70
 -10  -2  15  202.18   17.40
 -10  -2  15  230.78   18.40
 -10  -2 -15  224.88   21.30
 -10  -2 -15  213.38   18.10
 -10   2  15  228.98   16.90
 -10  -2 -15  227.58   18.10
 -10   3 -15   17.50    6.60
 -10  -3  15   16.90    6.90
  10  -3 -15   27.10    6.60
 -10  -3  15   36.10    7.20
 -10  -3  15   19.60    7.90
 -10  -3 -15   29.20   10.00
 -10   3  15   25.80    5.10
 -10   3  15   20.30    6.20
  10  -3  15   27.00    8.10
 -10  -3 -15   25.30    7.30
 -10  -3 -15   23.60    6.50
 -10  -4  15    7.30    5.50
 -10   4 -15    6.10    6.10
  10  -4 -15    2.80    4.60
 -10  -4  15   -1.40    5.90
 -10  -4 -15    4.70    8.90
 -10   4  15   -0.60    5.40
 -10   4  15    3.60    3.90
 -10  -4 -15   -4.40    4.70
 -11   0  15   -0.60    4.60
 -11   0  15   -2.40    5.20
 -11   0  15   -5.00    3.70
 -11   0  15    2.30    4.90
 -11   0 -15   -6.30    3.90
 -11  -1  15   62.09    9.30
 -11  -1  15   56.79    7.90
 -11   1 -15   75.79    6.90
  11   1  15   65.19    7.40
 -11  -1  15   67.29    6.90
 -11  -1  15   69.59    8.20
 -11  -1  15   60.29    7.40
 -11  -1 -15   64.29    8.10
 -11  -1 -15   69.39    6.90
 -11  -1 -15   55.69   10.80
 -11  -1 -15   59.89    7.20
 -11   1  15   62.69    6.80
 -11   1  15   50.99    7.10
 -11   2 -15   12.20    4.40
 -11  -2  15   20.70    6.40
 -11   2 -15   14.00    6.50
 -11  -2  15   11.30    7.80
 -11  -2  15   24.50    5.40
 -11  -2  15   27.20    6.80
  11  -2 -15   16.80    5.60
 -11  -2 -15   24.40    6.40
 -11  -2 -15   23.90    5.90
 -11   2  15   23.60    5.10
 -11  -2 -15   19.20    9.80
  11  -3 -15   25.40    6.10
 -11  -3  15   17.60    6.90
 -11  -3  15   22.10    7.70
 -11   3 -15   29.50    6.50
 -11  -3  15   32.60    7.10
 -11  -3  15   31.40    7.20
 -11   3  15   33.00    5.30
 -11  -3 -15   21.60    5.80
 -11  -3 -15   31.80   10.10
 -11  -3 -15   36.10    6.90
  11  -4 -15   25.90    4.90
 -11  -4  15   24.80    6.30
 -11   4 -15   36.30    6.00
 -11  -4  15   33.70    6.00
 -11   4  15   23.80    4.10
 -11  -4 -15   28.60    5.20
 -11  -4 -15   20.30    8.20
 -12   0  15   43.00    6.90
 -12   0  15   49.10    7.40
 -12   0  15   59.89    7.10
 -12   0  15   52.09    6.00
 -12   0 -15   61.79    6.40
 -12   0 -15   50.99    7.00
 -12  -1  15    6.80    4.80
 -12   1 -15   12.90    4.40
 -12  -1  15    4.40    5.40
 -12  -1  15    9.40    4.20
 -12  -1  15    2.50    5.30
 -12  -1  15    3.70    6.60
 -12  -1 -15    6.60    5.00
 -12  -1 -15   10.90    6.50
 -12   1  15    6.30    4.20
 -12  -1 -15   11.80    4.60
 -12  -1 -15    7.60    4.90
 -12   1  15   -2.50    4.50
  12  -2 -15    9.90    5.40
 -12  -2  15   11.90    7.50
 -12  -2  15    9.60    4.90
 -12   2 -15   13.00    4.30
 -12  -2  15   22.40    6.60
 -12  -2  15   12.30    5.90
 -12   2  15   11.20    4.50
 -12  -2 -15   14.00    5.40
 -12  -2 -15   16.00    9.00
 -12  -2 -15   18.30    5.90
 -12  -3  15   47.60    8.20
 -12   3 -15   49.10    7.30
 -12  -3  15   46.10    7.50
  12  -3 -15   42.70    6.90
 -12  -3  15   36.50    6.40
 -12  -3  15   75.09    8.70
 -12  -3 -15   75.99    8.50
 -12  -3 -15   49.00    6.50
 -12   3  15   53.79    6.10
 -12  -3 -15   42.30   10.80
 -13   0 -15   -1.30    4.10
 -13   0  15   -7.10    5.20
 -13   0  15   -6.20    3.50
 -13   0  15    3.30    4.70
 -13  -1  15  137.09   13.10
 -13  -1  15  132.09   11.40
 -13  -1  15  131.79   14.20
 -13  -1  15  146.49   12.70
 -13  -1  15  155.58   12.60
 -13   1 -15  144.69   11.90
 -13  -1 -15  123.39   12.30
 -13   1  15  118.39   12.10
 -13   1  15  138.89   11.30
 -13  -1 -15  140.49   12.60
 -13   1  15  136.09   12.80
 -13  -1 -15  130.69   13.70
 -13  -1 -15  129.29   11.90
  13  -2 -15   18.10    5.90
 -13  -2  15   21.30    7.50
 -13  -2  15   16.40    5.90
 -13   2 -15   23.90    4.60
 -13  -2  15   19.10    6.20
 -13  -2  15   19.80    5.20
 -13  -2 -15   11.00    5.00
 -13   2  15   18.00    4.50
 -13  -2 -15   18.10    5.90
 -13  -3  15   59.39    7.80
  13  -3 -15   48.50    6.60
 -13  -3  15   69.39    7.90
 -13  -3  15   46.10    6.40
 -13  -3  15   51.49    7.30
 -13  -3 -15   73.89    8.20
 -13  -3 -15   46.70    9.50
 -13  -3 -15   51.19    6.50
 -13   3  15   58.39    5.90
 -14   0  15  145.09   13.00
 -14   0  15  148.89   12.60
 -14   0 -15  129.89   12.10
 -14   0 -15  131.49   11.80
 -14   0  15  125.39   11.00
 -14   1 -15  341.77   24.90
 -14  -1  15  331.47   25.60
 -14  -1  15  332.57   25.20
 -14  -1  15  356.66   25.30
 -14  -1  15  352.46   26.60
 -14  -1  15  330.07   24.50
 -14  -1 -15  333.37   25.40
 -14  -1 -15  332.17   26.40
 -14   1  15  348.67   24.40
 -14  -1 -15  333.57   24.90
 -14  -1 -15  337.57   25.20
 -14   1  15  329.67   25.40
 -14  -2  15  320.37   24.60
 -14  -2  15  331.57   24.40
 -14  -2  15  315.87   25.30
 -14  -2  15  317.27   24.20
 -14   2 -15  321.27   23.80
 -14   2  15  341.67   23.60
 -14  -2 -15  333.67   24.60
 -14  -2 -15  314.57   24.00
 -14  -3  15  130.69   11.50
 -14  -3  15  142.49   12.20
  14  -3 -15  111.59   11.00
 -14  -3  15  129.09   11.80
 -14  -3  15  124.09   11.80
 -14  -3 -15  138.99   12.30
 -14  -3 -15  130.29   11.00
 -14   3  15  155.78   10.50
 -15   0 -15   -6.10    5.20
 -15   0  15   -0.20    3.40
 -15   0  15   -7.00    4.20
 -15   0 -15    1.90    4.60
 -15   0  15    3.00    4.80
 -15   0 -15    3.00    4.00
 -15   1 -15   22.80    4.80
 -15  -1  15   22.90    5.20
 -15  -1  15   13.10    4.70
 -15  -1  15   16.90    5.30
 -15  -1  15   20.80    6.20
 -15   1  15   18.60    3.90
 -15  -1 -15   17.50    6.80
 -15   1  15   21.20    5.50
 -15  -1 -15   17.70    4.60
 -15  -1 -15   20.50    5.50
 -15  -2  15   25.20    4.90
 -15  -2  15   19.80    5.00
 -15  -2  15   19.70    4.90
 -15  -2  15   14.20    5.40
 -15  -2 -15   20.30    5.10
 -15   2  15   19.70    5.00
 -15  -2 -15   12.50    3.50
 -15   2  15   17.80    3.60
 -16   0 -15    6.40    5.20
 -16   0 -15    6.10    4.50
 -16   0  15    6.70    4.60
 -16   0 -15   12.50    4.30
 -16   0  15    0.00    3.30
 -16   0  15   -0.30    3.60
 -16   1 -15   16.90    5.00
 -16  -1  15   18.00    4.80
 -16  -1  15   19.50    5.30
 -16   1 -15   24.40    4.40
 -16  -1  15   32.40    5.20
 -16  -1  15   15.50    4.40
 -16  -1 -15   35.80    5.80
 -16  -1 -15   28.70    6.50
 -16   1  15   31.30    3.90
 -16  -1 -15   23.30    4.60
 -16   1  15   33.20    5.40
 -16  -2  15    6.60    4.00
 -16  -2  15   14.40    4.20
 -16   2 -15   10.10    3.90
 -16  -2  15   13.00    3.90
 -16  -2  15   13.10    4.10
 -16  -2 -15   16.50    4.80
 -16   2  15   18.10    3.10
 -16  -2 -15   10.60    2.80
 -16   2  15   20.90    4.50
 -17   0 -15   10.30    3.60
 -17   0  15   -3.20    2.70
  17   0  15   -2.20    2.60
 -17   0 -15   -2.00    4.50
 -17   0  15   -6.50    3.80
 -17  -1  15    9.00    3.60
 -17   1 -15   19.10    3.80
 -17   1 -15   19.50    4.60
 -17  -1  15   12.50    3.80
 -17  -1  15   17.60    3.80
 -17  -1  15   20.50    4.00
 -17  -1 -15   20.90    6.80
 -17  -1 -15   22.30    4.40
 -17   1  15   28.40    4.50
 -17   1  15   25.50    3.40
   0   0 -16  843.32   60.59
   0   0  16  826.52   60.09
   0  -1  16   89.19   10.50
   0   1  16   79.89   10.10
   0   1  16   81.39    9.00
   0   1 -16   63.99   11.40
   0   2 -16   -7.10    8.30
   0   2  16   15.20    7.20
   0  -3  16   29.50    9.30
   0  -3  16   30.70    9.90
   0   3  16   30.60    6.50
   0  -3  16   27.40    8.70
   0  -3 -16   21.40    8.10
   0  -4 -16   49.20    8.80
   0  -4  16   56.29   11.00
   0   4  16   54.29    8.90
   0  -4  16   44.20    9.90
   0  -4  16   63.19   10.10
   0  -5  16   58.09    8.70
   0  -5  16   44.80    8.00
  -1   0 -16   18.00    8.50
  -1   0  16   -1.50    6.10
   1   0 -16    4.60    6.70
   1   0  16    0.50    5.80
   1   1  16   35.00    6.50
  -1   1 -16   29.30    9.60
   1   1  16   23.50    7.20
   1   1 -16   15.50    8.30
  -1   1  16   15.60    7.00
  -1   1  16   21.20    5.70
   1  -1  16   19.60    6.70
  -1   2 -16  152.38   16.90
   1   2  16  125.69   14.40
   1   2 -16  173.68   18.10
  -1   2  16  144.79   15.20
   1  -3 -16   36.20    8.30
  -1   3 -16   31.70    8.00
  -1  -3  16   41.50    9.60
  -1  -3  16   42.30    8.90
   1   3  16   35.20    6.50
  -1  -3  16   32.50    9.80
   1  -3  16   28.40    9.00
  -1  -3 -16   17.50    6.90
  -1  -3 -16   44.80    8.30
  -1   3  16   43.20    6.50
   1  -3  16   48.50   10.40
   1  -3  16   48.40   10.70
  -1  -4  16   14.40    8.70
  -1  -4  16   22.20    8.50
  -1  -4  16   17.90    8.80
   1  -4 -16   13.00    7.10
  -1  -4 -16    4.00    7.80
   1  -4  16   17.60    9.20
  -1   4  16   28.70    7.40
   1  -4  16   16.00    8.90
   1  -4  16   14.70    8.00
  -1  -5  16   15.80    6.60
   1   5  16   -2.40    4.90
  -1  -5  16    1.80    5.90
   1  -5  16    9.50    6.40
   1  -5  16   18.70    6.50
  -2   0 -16  188.48   19.40
  -2   0  16  190.88   18.50
   2   0  16  197.98   18.10
  -2   1 -16  218.48   21.90
   2   1  16  236.98   19.70
   2   1  16  266.57   21.30
  -2   1  16  223.68   16.50
  -2   1  16  253.87   21.30
  -2   1  16  235.98   19.10
   2  -1  16  265.27   21.00
   2   2  16   70.89   10.80
  -2   2 -16   85.49   12.30
  -2   2  16   74.89   10.10
  -2  -3  16   -0.20    8.10
   2  -3 -16   13.20    7.10
  -2  -3  16    6.70    8.60
  -2  -3  16   11.60    7.40
   2   3  16    3.50    5.60
  -2   3 -16   -1.10    6.50
   2  -3  16    0.80    8.60
   2  -3  16   -0.50    8.20
  -2  -3 -16    2.00    7.70
  -2   3  16    7.70    6.10
  -2  -3 -16    0.30    6.20
  -2  -4  16    2.80    8.00
  -2  -4  16   13.60    7.80
  -2  -4  16   12.30    8.80
  -2   4 -16    3.50    7.30
   2  -4 -16    7.90    7.00
   2   4  16    7.30    7.00
  -2   4  16   27.60    7.30
   2  -4  16   17.80    8.90
  -2   4  16    4.00    7.90
   2  -4  16   10.90    9.70
  -2  -4 -16   10.10    7.20
  -2  -5  16   41.80    7.50
  -2  -5  16   41.10    7.40
   2  -5  16   47.60    7.80
  -2   5  16   49.40    6.30
   2  -5  16   31.80    7.20
  -3   0 -16  -11.00    7.60
   3   0  16    3.00    6.10
   3   1  16  449.06   33.00
  -3   1 -16  422.26   33.80
   3   1  16  419.26   32.00
  -3   1  16  409.86   31.40
   3  -1  16  450.85   32.90
  -3   1  16  410.16   29.20
  -3   2 -16  202.48   18.90
   3   2  16  175.28   17.40
  -3  -2  16  151.18   15.90
  -3   2  16  150.88   14.50
   3  -2  16  147.09   15.60
  -3   2  16  178.38   16.30
  -3  -3  16   64.29    9.90
   3   3  16   75.59    8.60
  -3  -3  16   85.09   11.50
  -3  -3  16   65.99   10.40
   3  -3 -16   63.09    9.60
  -3   3 -16   76.69    9.20
  -3   3  16   69.09    7.60
   3  -3  16   57.29   10.50
   3  -3  16   75.19   11.00
  -3   3  16   60.39    7.50
  -3  -3 -16   56.39    9.10
   3   4  16   14.50    7.10
  -3  -4  16    1.90    7.80
  -3  -4  16   10.60    7.20
  -3  -4  16   10.10    8.50
  -3   4 -16    7.90    7.80
   3  -4 -16   -6.50    6.30
  -3   4  16    7.70    7.80
  -3   4  16   14.40    6.50
   3  -4  16   26.60    8.90
   3  -4  16    0.50    9.40
  -3  -4 -16   -2.00    6.60
  -3  -5  16   11.60    6.40
  -3  -5  16   -0.30    5.00
   3  -5  16   14.30    5.90
  -3  -5 -16   -2.60    5.60
   3  -5  16    3.10    5.30
  -4   0 -16  157.08   17.90
   4   0  16  172.58   16.50
   4   1  16   -1.60    6.40
  -4   1 -16   -1.40    8.20
   4   1  16    2.00    6.20
  -4   1  16    2.80    1.20
   4  -1  16    0.90    6.00
  -4   1  16   -1.30    4.70
  -4   2 -16   99.09   13.30
  -4  -2  16   66.69    8.60
   4   2  16   91.29   11.90
  -4   2 -16   84.69    8.50
  -4  -2  16   74.89    7.70
  -4  -2  16   77.79    9.10
  -4  -2  16   83.59    9.60
  -4   2 -16   85.19    9.00
  -4  -2 -16   62.79    9.20
  -4   2  16   56.49    9.50
  -4   2  16   74.19    7.40
   4  -2  16   86.79   10.50
  -4   2  16   82.29    7.30
  -4   3 -16    9.40    6.50
   4   3  16    7.00    5.50
  -4  -3  16   20.00    8.70
  -4  -3  16   14.70    7.30
   4   3  16    8.20    6.10
   4  -3 -16   18.70    7.10
  -4   3  16   11.00    5.90
  -4   3  16    5.70    5.50
  -4  -3 -16   12.60    7.00
   4  -3  16  -13.50   10.40
  -4  -3 -16   12.50    8.00
  -4  -4  16   22.50    7.20
  -4  -4  16   23.90    8.70
  -4  -4  16   21.90    8.60
   4  -4 -16   25.60    6.90
  -4   4 -16   11.40    8.20
  -4   4  16   38.50    7.50
   4  -4  16   36.30    9.20
   4  -4  16   21.30   10.00
  -4   4  16   26.60    7.40
  -4  -4 -16   20.70    7.60
  -4  -5  16    9.30    5.70
   4  -5  16    9.10    5.20
   4  -5  16    5.20    5.10
  -4  -5 -16    2.30    5.60
   5   0  16   -3.60    6.50
  -5   0 -16    0.60    8.30
   5   1  16    3.10    6.90
   5   1  16   -3.20    6.70
  -5   1 -16   -1.50    8.30
  -5   1  16   -1.70    5.50
   5  -1  16    5.80    6.10
  -5   2 -16   -0.50    3.80
  -5   2 -16   -2.50    5.00
  -5  -2  16    3.90    4.20
   5   2  16   -0.90    4.10
  -5  -2  16   -0.20    5.50
  -5  -2  16    4.20    6.20
  -5  -2  16    0.60    5.30
  -5   2  16    6.40    9.60
  -5   2  16    2.10    4.30
  -5   2  16    4.10    4.10
  -5   2  16   -2.70    3.70
  -5  -2 -16   -0.80    6.40
   5  -3 -16  258.27   21.30
  -5   3 -16  241.28   21.70
  -5  -3  16  283.17   23.10
  -5  -3  16  215.18   21.30
  -5  -3  16  293.37   22.70
  -5   3  16  285.77   20.40
  -5   3  16  236.78   20.40
  -5  -3 -16  272.87   22.30
  -5  -3 -16  299.47   22.40
  -5   4 -16   18.00    8.40
  -5  -4  16   30.80    8.40
   5   4  16   16.30    6.70
   5  -4 -16   21.70    6.40
  -5  -4  16   18.30    8.50
   5  -4  16   23.60    8.60
  -5   4  16   32.30    6.20
   5  -4  16   20.30    9.80
  -5   4  16   21.60    7.80
  -5  -4 -16   16.90    7.90
  -5  -5  16   52.49    7.20
   5  -5  16   51.99    7.20
  -6   0 -16   20.50    9.40
   6   0  16   21.50    8.00
   6   1  16  150.08   16.30
   6   1  16  180.48   17.00
  -6   1 -16  163.98   18.50
   6  -1  16  174.88   17.10
  -6  -2  16  217.78   15.90
   6   2  16  187.88   15.70
  -6  -2  16  220.68   17.60
  -6   2 -16  214.18   16.70
  -6  -2  16  205.68   17.20
  -6  -2  16  200.38   16.50
  -6   2 -16  197.78   15.50
  -6  -2 -16  219.58   18.80
  -6   2  16  182.58   15.60
  -6   2  16  155.48   14.80
  -6  -3  16  134.19   14.30
   6  -3 -16   85.89   10.70
  -6  -3  16  109.59   13.40
  -6  -3  16  102.79   11.50
  -6   3 -16  103.49   11.20
  -6  -3 -16  102.99   14.00
  -6  -3 -16  120.29   12.00
  -6   3  16  104.19   10.80
  -6   3  16  118.69   11.80
   6  -4 -16   38.10    7.10
  -6  -4  16   44.20    9.10
  -6   4 -16   42.10    8.80
  -6  -4  16   48.90    9.10
  -6  -4 -16   54.79    9.30
   6  -4  16   44.30    9.20
   6  -4  16   62.49   11.10
  -6   4  16   50.99    8.70
  -7   0 -16   11.20    9.20
   7   0  16    0.30    7.60
   7   1  16  156.88   15.50
   7   1  16  128.19   11.10
  -7  -1  16  124.99   14.80
   7   1  16  156.28   15.70
  -7   1 -16  125.19   11.60
  -7   1 -16  134.39   11.00
  -7  -1  16  130.49   12.00
  -7   1 -16  117.79   15.40
  -7  -1  16  126.29   11.00
  -7  -1  16  131.29   12.20
  -7  -1  16  142.09   12.20
  -7   1  16  126.69   11.50
  -7   1  16  124.19   11.00
  -7  -1 -16  127.59   14.90
   7  -1  16  151.48   15.80
   7   2  16   28.30    5.30
  -7  -2  16   32.30    7.80
  -7  -2  16   36.20    7.00
  -7  -2  16   15.60    4.90
   7  -2 -16   43.70    9.80
  -7   2 -16   31.60    6.30
  -7   2 -16   29.40    4.90
  -7  -2  16   29.80    6.70
  -7   2  16   34.20    5.40
  -7  -2 -16   36.40    7.70
  -7  -2 -16   43.10    9.10
  -7   2  16   27.80    5.30
  -7  -3  16    8.20    6.90
  -7  -3  16   -0.40    7.30
   7  -3 -16    3.70    5.70
  -7  -3  16   -1.20    6.60
  -7   3 -16    2.50    6.30
  -7   3  16    1.50    6.00
  -7   3  16    1.90    4.90
  -7  -3 -16   11.00    7.00
  -7  -3 -16    5.20    7.60
  -7   3  16   -1.30    4.60
  -7   4 -16   97.49   11.20
   7  -4 -16   92.79   10.50
  -7  -4  16  104.49   12.80
  -7  -4  16  105.49   12.90
  -7   4  16  111.19   11.10
  -7  -4 -16  106.59   13.80
   7  -4  16  100.49   14.10
  -7  -4 -16   95.49   10.50
  -8   0 -16  285.47   21.90
   8   0  16  398.26   31.30
   8   0  16  310.07   22.20
  -8   0 -16  398.86   29.20
  -8   0  16  259.47   22.60
  -8   0  16  273.17   22.40
  -8   0  16  319.17   22.70
  -8   0  16  302.57   21.80
  -8  -1  16  437.86   32.90
  -8  -1  16  452.75   32.20
  -8  -1  16  440.86   32.30
  -8  -1  16  444.96   31.70
   8   1  16  412.96   31.70
  -8   1 -16  438.86   31.70
  -8   1 -16  455.05   32.20
  -8  -1  16  420.26   32.40
  -8   1  16  465.35   32.20
  -8  -1 -16  468.45   32.80
  -8  -1 -16  461.45   34.70
  -8   1  16  450.75   31.60
  -8  -1 -16  419.66   31.60
  -8  -2  16   46.10    7.30
   8   2  16   34.10    5.90
  -8  -2  16   44.60    8.50
  -8   2 -16   40.50    6.80
   8  -2 -16   41.80    9.10
  -8  -2  16   24.70    5.60
  -8   2 -16   35.90    5.40
  -8  -2  16   42.00    7.30
  -8   2  16   42.30    5.90
  -8  -2 -16   43.30    7.60
  -8  -2 -16   39.00    7.00
  -8  -2 -16   48.70   10.20
  -8   2  16   27.30    5.40
  -8  -3  16   51.99    8.90
   8  -3 -16   55.69    8.10
  -8  -3  16   67.79   10.20
  -8  -3  16   64.09    8.90
  -8   3 -16   57.19    8.30
  -8   3  16   53.09    6.90
  -8  -3 -16   63.59    8.90
  -8   3  16   52.99    6.70
  -8  -3 -16   59.79   10.70
  -8  -4  16   44.70    8.30
   8  -4 -16   40.20    6.60
  -8   4 -16   34.20    7.70
  -8  -4  16   54.79    8.20
  -8   4  16   29.60    5.70
  -8   4  16   45.30    7.70
  -8  -4 -16   49.00   10.10
  -8  -4 -16   44.10    7.30
   8  -4  16   38.20    8.50
   9   0  16    3.50    4.50
  -9   0  16   -1.00    3.60
  -9   0 -16    1.90    3.50
  -9   0  16   -2.70    4.40
  -9   0  16    6.20    5.10
  -9   0  16   -2.10    4.60
  -9  -1  16  216.08   19.50
  -9  -1  16  224.38   18.60
  -9  -1  16  230.78   17.50
   9   1  16  209.78   17.90
  -9   1 -16  233.18   18.00
  -9   1 -16  234.38   17.70
  -9  -1  16  246.28   18.40
  -9  -1  16  239.48   18.60
  -9  -1 -16  224.58   17.70
  -9   1  16  248.48   17.70
  -9  -1 -16  237.68   22.20
  -9  -1 -16  230.78   18.70
  -9   1  16  224.98   18.00
  -9  -2  16   47.70    8.80
   9   2  16   48.90    7.50
  -9  -2  16   39.30    7.60
  -9   2 -16   58.89    7.60
   9  -2 -16   36.80    9.30
  -9  -2  16   40.00    6.40
  -9   2 -16   44.30    6.00
  -9  -2  16   57.29    8.00
  -9   2  16   52.19    7.80
  -9   2  16   58.19    6.80
  -9  -2 -16   49.10    7.80
  -9  -2 -16   57.89   11.60
  -9  -2 -16   48.10    7.70
  -9  -3  16   17.70    7.90
  -9  -3  16   15.00    7.00
   9  -3 -16   17.10    6.20
  -9   3 -16   17.00    6.50
  -9  -3  16   17.60    7.10
  -9  -3 -16   19.50    9.80
  -9   3  16   15.60    5.50
  -9  -3 -16   25.50    6.50
  -9   3  16   22.70    6.20
   9  -4 -16    9.00    4.90
  -9   4 -16    6.00    6.10
  -9  -4  16    7.40    6.20
  -9  -4  16   10.00    6.60
  -9   4  16    1.70    5.20
  -9  -4 -16   11.30    8.20
  -9  -4 -16    3.70    5.30
   9  -4  16    9.30    5.60
  -9   4  16    5.10    4.10
 -10   0 -16  181.68   14.80
 -10   0  16  191.68   15.60
 -10   0  16  190.28   14.50
 -10   0  16  181.48   15.70
 -10   0  16  176.08   15.30
 -10  -1  16   12.00    6.90
 -10  -1  16   13.70    4.40
 -10   1 -16   13.10    4.20
 -10  -1  16   13.60    5.60
 -10  -1  16   10.50    4.90
  10   1  16    7.20    5.20
 -10  -1  16   10.80    5.60
 -10  -1 -16   10.50    4.50
 -10  -1 -16   10.50    9.10
 -10  -1 -16    6.10    5.40
 -10   1  16    8.90    4.40
 -10   1  16    1.40    4.70
 -10  -2  16   58.79    8.30
 -10  -2  16   53.39    8.00
 -10   2 -16   49.90    7.80
 -10  -2  16   48.70    7.00
 -10  -2  16   54.09    9.50
 -10   2 -16   45.20    6.10
 -10  -2 -16   58.89   11.50
 -10   2  16   58.49    6.90
 -10  -2 -16   64.29    8.00
 -10  -2 -16   60.29    8.20
  10  -3 -16    0.00    5.30
 -10  -3  16   15.60    6.90
 -10  -3  16   15.20    6.60
 -10  -3  16    5.50    7.10
 -10   3 -16    9.20    6.20
  10  -3  16    6.80    7.10
 -10  -3 -16    2.00    5.80
 -10  -3 -16   11.60    9.40
 -10   3  16    3.00    4.30
 -10   3  16   -2.70    4.80
 -10  -3 -16    8.30    5.80
 -10   4 -16    5.50    5.80
 -10  -4  16   10.40    5.60
  10  -4 -16    0.30    4.20
 -10  -4  16   -1.10    5.60
 -10   4  16    4.30    5.30
 -10   4  16    6.20    3.30
 -10  -4 -16    3.90    4.70
 -10  -4 -16    1.50    7.80
 -11   0 -16   -3.00    4.10
 -11   0  16    0.50    3.90
 -11   0  16    2.60    5.30
 -11   0  16    2.60    4.90
 -11   0  16    3.80    5.10
 -11  -1  16   70.99    9.00
 -11  -1  16   94.19    9.80
 -11  -1  16   76.49   10.20
  11   1  16   85.49    8.60
 -11  -1  16   86.79   10.10
 -11   1 -16   81.09    7.90
 -11  -1  16   80.49    8.40
 -11   1  16   84.79    8.40
 -11  -1 -16   88.29    9.60
 -11  -1 -16   76.69    7.80
 -11  -1 -16   82.59    8.50
 -11   1  16   68.79    8.20
 -11  -2  16   38.50    7.50
 -11   2 -16   47.70    6.00
 -11  -2  16   46.90    6.80
 -11   2 -16   47.00    7.80
 -11  -2  16   41.90    9.00
 -11  -2  16   59.19    8.00
 -11   2  16   54.89    6.20
 -11  -2 -16   47.10   10.90
 -11  -2 -16   54.19    7.30
 -11  -2 -16   46.00    7.50
 -11  -3  16   33.90    7.50
  11  -3 -16   25.00    6.10
 -11   3 -16   25.90    6.60
 -11  -3  16   25.00    7.40
 -11  -3  16   23.80    6.70
 -11  -3 -16   31.10    7.10
 -11  -3 -16   33.90   10.30
 -11   3  16   24.70    5.20
 -11  -3 -16   19.40    5.60
 -11   4 -16   83.29    8.30
 -11  -4  16   81.09    9.20
 -11  -4  16   78.69    8.90
  11  -4 -16   86.69    8.00
 -11   4  16   85.69    7.70
 -11  -4 -16   73.39   10.20
 -12   0 -16    4.10    4.20
 -12   0  16   -1.00    5.10
 -12   0 -16    2.50    4.30
 -12   0  16   -3.40    3.70
 -12   0  16   -3.30    4.80
 -12   0  16    3.90    5.40
 -12  -1  16    5.80    4.80
 -12   1 -16    1.90    4.20
 -12  -1  16   -2.30    4.00
 -12  -1  16    2.10    5.20
 -12  -1  16   -0.50    5.30
 -12  -1  16    6.30    6.80
 -12   1  16   -6.50    3.90
 -12  -1 -16    2.30    5.10
 -12  -1 -16    0.50    4.50
 -12  -1 -16   -0.10    4.90
 -12   1  16   -2.40    4.40
 -12  -2  16  133.69   13.30
 -12   2 -16  134.29   12.10
 -12  -2  16  158.88   13.30
 -12  -2  16  133.19   14.80
 -12  -2  16  149.19   12.80
 -12  -2 -16  147.39   13.30
 -12   2  16  141.49   11.50
 -12  -2 -16  128.19   12.90
 -12  -2 -16  119.49   15.80
 -12   3 -16   11.80    5.70
 -12  -3  16   33.80    6.90
  12  -3 -16   13.10    5.10
 -12  -3  16   15.00    6.50
 -12  -3  16   18.40    5.70
 -12  -3  16   24.20    6.10
 -12   3  16   26.40    4.70
 -12  -3 -16   29.00    9.70
 -12  -3 -16   20.00    5.00
 -12  -3 -16   25.00    6.50
 -13   0  16    1.50    5.40
 -13   0  16    2.10    3.70
 -13   0 -16    2.80    4.50
 -13   0 -16    1.90    4.20
 -13   0  16    7.40    5.20
 -13  -1  16  155.98   13.90
 -13  -1  16  169.28   15.70
 -13  -1  16  173.28   14.00
 -13  -1  16  164.78   14.40
 -13  -1  16  153.18   12.80
 -13   1 -16  167.08   13.30
 -13   1  16  158.88   12.70
 -13  -1 -16  143.49   15.10
 -13  -1 -16  155.38   13.60
 -13  -1 -16  160.28   13.90
 -13   1  16  151.78   13.40
 -13  -1 -16  156.38   13.40
 -13   1  16  155.98   14.00
 -13  -2  16   84.69    8.70
 -13  -2  16   67.49    7.80
 -13   2 -16   69.39    7.20
 -13  -2  16   75.79    8.70
 -13  -2  16   69.29    9.70
 -13  -2 -16   67.29    7.70
 -13   2  16   73.09    7.60
 -13  -2 -16   67.59    8.60
 -13  -3  16   20.20    5.40
 -13  -3  16   19.80    6.10
  13  -3 -16   16.00    4.60
 -13  -3  16   12.50    4.60
 -13  -3  16   17.40    5.50
 -13  -3 -16   12.50    4.30
 -13  -3 -16   27.10    6.70
 -13   3  16   24.20    4.10
 -14   0 -16   29.10    6.10
 -14   0 -16   43.00    5.80
 -14   0  16   43.10    7.00
 -14   0  16   57.39    5.60
 -14   0  16   38.00    6.20
 -14  -1  16    9.70    4.90
 -14  -1  16   11.80    5.00
 -14   1 -16    4.30    4.50
 -14  -1  16    3.20    6.20
 -14  -1  16    1.20    4.90
 -14   1  16    6.20    3.60
 -14  -1 -16    6.20    4.50
 -14  -1 -16    2.50    6.10
 -14  -1 -16    3.20    4.80
 -14   1  16    4.40    5.30
 -14  -1 -16    2.30    4.70
 -14   2 -16   18.60    4.30
 -14  -2  16   12.20    5.50
 -14  -2  16   18.60    6.00
 -14  -2  16   32.20    5.50
 -14  -2  16   21.40    5.50
 -14  -2 -16   26.90    5.80
 -14  -2 -16   22.30    4.70
 -14   2  16   22.30    4.10
 -14   2  16   17.20    5.30
 -14  -3  16   -1.50    4.20
 -14  -3  16    1.70    4.20
 -14  -3  16    1.60    4.80
 -14   3  16    2.70    3.60
 -14  -3 -16    2.90    2.90
 -14  -3 -16    5.30    6.00
 -14   3  16    5.60    3.10
 -15   0 -16    5.00    4.70
 -15   0 -16   -3.40    3.80
 -15   0 -16   -2.50    5.30
 -15   0  16   -0.20    4.20
 -15   0  16    2.50    5.00
 -15   0  16    2.70    3.60
 -15  -1  16    4.70    5.20
 -15  -1  16   10.30    4.40
 -15  -1  16   14.10    4.80
 -15  -1  16   12.20    5.00
 -15   1 -16   17.80    4.60
 -15  -1 -16   12.40    4.30
 -15  -1 -16   18.40    5.20
 -15   1  16   11.50    3.60
 -15   1  16   13.20    5.20
 -15  -1 -16   20.40    6.50
 -15  -2  16   32.50    5.50
 -15  -2  16   41.60    5.50
 -15  -2  16   20.80    5.40
 -15  -2  16   41.00    5.40
 -15  -2 -16   33.20    4.30
 -15   2  16   34.80    4.20
 -15   2  16   35.50    5.60
 -15  -2 -16   35.50    5.90
 -16   0  16   22.20    4.60
 -16   0 -16   40.80    5.60
 -16   0 -16   36.70    5.20
 -16   0  16   40.00    4.50
 -16   0 -16   39.90    6.70
  16   0  16   21.50    4.00
 -16   0  16   37.70    5.60
 -16  -1  16   30.80    5.60
 -16  -1  16   42.70    5.60
 -16   1 -16   39.10    6.30
 -16  -1  16   48.70    6.00
 -16  -1  16   32.60    5.30
 -16   1 -16   46.30    5.50
 -16  -1 -16   48.60    5.40
 -16   1  16   57.49    4.90
 -16   1  16   60.69    6.90
 -16  -1 -16   65.69    6.70
 -16  -1 -16   46.80    8.40
 -16  -2  16   -0.80    3.40
 -16  -2  16    6.80    3.90
 -16  -2  16    3.90    3.70
 -16   2 -16    0.00    3.30
 -16  -2  16    3.10    3.30
 -16  -2 -16    2.40    2.90
 -16   2  16    3.40    3.90
 -16   2  16    5.00    2.60
 -16  -2 -16    8.60    4.50
 -17   0  16   -2.30    2.30
 -17   0 -16    2.30    4.50
 -17   0 -16    9.20    3.40
 -17   0  16    5.90    4.00
 -17  -1  16   38.50    4.70
 -17   1 -16   44.00    4.70
 -17  -1  16   41.10    5.00
 -17   1 -16   27.90    5.20
 -17  -1 -16   43.70    5.10
 -17   1  16   48.70    5.50
 -17   1  16   45.00    4.50
   0   0 -17   14.80    8.30
   0   0  17   -8.50    5.80
   0  -1  17   -4.10    6.30
   0   1 -17   -7.50    8.60
   0   1  17   -2.60    6.30
   0   1  17   11.00    9.10
   0   2  17    1.20    4.40
   0   2  17    9.00    7.10
   0  -2  17   -1.80    4.60
   0  -2  17   -2.20    6.80
   0   2  17   -9.40    5.10
   0   2 -17    3.80    9.60
   0  -3  17   -0.60    8.40
   0   3  17   -2.20    5.40
   0   3  17    3.30    5.20
   0  -3  17    7.80    8.80
   0  -3  17   -0.60    7.90
   0  -3 -17   -0.90    7.50
   0  -4 -17   -2.30    6.70
   0  -4  17   14.70    8.30
   0  -4  17    1.90    8.00
   0  -4  17    0.40    7.50
   0   4  17   10.50    7.40
   0   4  17    8.00    5.80
   0  -5  17   -0.20    5.40
   0  -5  17    3.60    6.10
   0   5  17    0.90    5.10
   1   0 -17    8.30    6.80
   1   0  17    2.60    6.20
  -1   0  17    0.70    6.30
  -1   0 -17    4.20    8.60
   1   1  17   52.59    8.50
   1   1  17   36.60   10.40
  -1   1 -17   34.50   10.60
   1  -1  17   46.70    8.40
   1   1 -17   20.70    9.30
  -1   1  17   39.00    8.30
   1   2  17   83.29    8.60
  -1  -2  17   66.59   10.00
   1   2  17   97.59   11.50
   1   2  17   85.99    9.00
  -1  -2  17   87.49    8.20
  -1   2 -17  112.09   13.60
   1  -2  17   95.19   10.90
  -1   2  17   87.29   10.70
  -1   2  17   89.79    7.90
  -1   2  17   60.29    7.30
   1  -2  17   86.49    8.40
  -1  -3  17   53.29    9.90
   1   3  17   44.40    7.20
   1  -3 -17   48.80    8.50
  -1   3 -17   41.80    8.50
  -1  -3  17   52.19    9.30
  -1  -3  17   51.49   10.60
   1   3  17   43.80    5.90
   1  -3  17   37.70    9.20
   1  -3  17   41.50   10.80
  -1   3  17   53.69    6.70
  -1  -3 -17   22.20    7.10
  -1   3  17   34.10    6.40
   1  -3  17   58.39   10.80
  -1  -3 -17   39.70    8.90
   1  -4 -17    9.70    6.70
   1   4  17   18.30    7.00
  -1  -4  17   20.30    8.70
  -1  -4  17   15.00    8.00
  -1  -4  17   16.70    8.90
   1  -4  17   23.50    8.90
  -1   4  17   22.60    6.80
   1  -4  17   16.10    8.70
   1  -4  17    2.90    7.70
  -1   4  17    6.50    6.30
  -1  -5  17   24.10    6.50
  -1  -5  17   23.80    6.50
   1  -5  17   26.50    6.50
  -1   5  17   24.80    5.40
   1  -5  17   19.20    6.40
  -2   0 -17   70.09   11.70
   2   0  17   54.39    8.90
  -2   1 -17  885.51   67.79
   2   1  17  870.81   68.69
   2   1  17  965.60   66.99
   2  -1  17  987.90   67.19
  -2  -2  17    0.20    4.40
   2   2  17    6.40    7.70
  -2   2 -17    0.00    8.90
   2   2  17    2.30    4.00
  -2   2 -17   -3.70    5.00
   2   2  17    0.50    5.10
  -2  -2  17    4.90    7.00
  -2   2 -17   -7.00    3.90
  -2   2  17   12.80    7.00
  -2   2  17   -2.40    4.10
  -2   2  17    3.30    3.80
   2  -2  17   -3.30    7.90
   2  -2  17    4.70    4.70
   2   3  17   25.80    6.10
   2  -3 -17   43.50    8.10
  -2  -3  17   46.40    9.90
   2   3  17   31.40    7.00
  -2   3 -17   42.20    8.20
  -2  -3  17   42.10    8.90
  -2  -3  17   45.10    9.60
  -2   3  17   34.50    6.50
   2  -3  17   27.10    9.10
   2  -3  17   37.80    9.80
  -2   3  17   48.30    6.50
  -2  -3 -17   32.50    7.40
   2  -4 -17    5.20    6.70
  -2  -4  17   13.70    8.30
  -2  -4  17   10.50    7.50
  -2  -4  17   18.00    9.20
  -2   4 -17    3.70    7.70
   2  -4  17   19.90    9.80
  -2   4  17   11.10    7.40
  -2   4  17   23.80    6.60
   2  -4  17   38.60    9.40
  -2  -4 -17    6.70    6.40
  -2  -5  17   13.40    6.10
  -2  -5  17    5.70    5.30
   2   5  17    7.60    4.80
   2  -5  17    4.70    5.60
   2  -5  17    3.00    5.30
  -3   0 -17   -4.40    8.40
   3   0  17   -6.60    6.20
   3   1  17  162.38   16.40
  -3   1 -17  146.39   16.90
   3  -1  17  168.78   16.50
  -3   2 -17  178.98   18.80
   3   2  17  135.39   12.50
  -3   2 -17  156.28   14.00
  -3  -2  17  140.59   13.30
   3   2  17  194.88   17.40
  -3  -2  17  154.88   14.20
  -3  -2  17  134.89   12.90
  -3  -2  17  151.28   14.10
  -3   2 -17  143.99   12.50
  -3  -2 -17  138.99   14.70
   3  -2  17  147.19   12.40
  -3   2  17  165.08   15.60
   3  -2  17  171.08   15.70
  -3   2  17  141.19   12.20
  -3   2  17  143.49   12.40
   3   3  17   40.50    7.70
  -3  -3  17   58.79   10.10
  -3   3 -17   29.40    7.60
  -3  -3  17   38.60    8.60
  -3  -3  17   46.40    8.80
   3  -3 -17   43.20    8.00
   3   3  17   36.20    6.50
  -3   3  17   35.00    5.90
   3  -3  17    9.90   10.60
   3  -3  17   40.90    9.70
  -3  -3 -17   29.30    7.80
  -3   3  17   48.00    6.80
   3   4  17   29.70    7.00
  -3  -4  17   28.40    9.20
  -3  -4  17   36.60    8.60
  -3   4 -17    9.00    8.00
   3  -4 -17   19.70    6.80
  -3  -4  17   22.80    7.60
  -3  -4 -17   13.50    7.70
  -3   4  17   25.40    8.00
  -3   4  17   30.50    7.50
   3  -4  17   25.20   10.10
   3  -4  17   38.00    9.40
  -3  -5  17   22.30    6.10
   3  -5  17   16.00    5.50
   3  -5  17   20.70    5.60
  -3   5  17   29.20    4.80
  -4   0 -17  554.34   44.50
   4   0  17  606.14   43.70
   4   1  17    4.60    6.50
  -4   1 -17    6.00    8.60
   4  -1  17    0.10    6.10
   4   2  17   33.90    4.80
  -4  -2  17   48.30    8.10
  -4  -2  17   54.49    7.70
  -4  -2  17   32.70    7.00
   4   2  17   46.80    5.90
  -4  -2  17   39.00    5.90
  -4   2 -17   51.09    7.00
  -4   2 -17   48.90    5.90
  -4  -2 -17   38.80    8.20
  -4   2  17   46.90    5.70
  -4   2  17   23.90    9.50
   4  -2  17   42.90    8.40
   4  -2  17   34.30    5.30
  -4   2  17   45.50    5.20
  -4  -3  17   66.59   11.00
   4   3  17   59.79    8.50
   4   3  17   57.19    7.30
  -4   3 -17   61.59    8.90
   4  -3 -17   69.59    9.20
  -4  -3  17   76.39    9.90
  -4  -3 -17   58.39    9.20
  -4   3  17   59.19    7.30
  -4   3  17   80.39    7.50
  -4  -3 -17   71.99   10.50
  -4  -4  17  105.69   12.90
  -4  -4  17  132.09   14.60
  -4  -4  17  130.09   14.30
  -4   4 -17   86.29   12.40
   4   4  17  110.89   10.90
   4  -4 -17  108.89   12.10
   4  -4  17  127.29   15.00
  -4  -4 -17  108.79   13.40
  -4   4  17  132.59   12.60
  -4   4  17  153.18   13.40
   4  -4  17  119.39   16.20
  -4  -5  17    6.30    5.40
   4  -5  17    6.50    4.60
   5   0  17    1.50    6.90
  -5   0 -17  -11.70    8.20
   5   1  17   26.80    8.20
  -5   1 -17   20.00    9.70
   5  -1  17   33.10    7.60
  -5  -2  17    3.00    5.60
  -5  -2  17   -5.70    5.50
  -5   2 -17    2.40    4.10
  -5   2 -17   -3.80    5.20
   5   2  17   -2.10    4.30
  -5  -2  17    3.10    4.40
  -5  -2  17   -1.30    6.10
  -5  -2 -17    1.30    7.40
  -5   2  17   -2.00    3.60
  -5   2  17   -0.20    4.20
  -5  -3  17  215.58   18.20
  -5   3 -17  189.78   17.70
  -5  -3  17  172.08   17.30
  -5  -3  17  212.68   19.40
   5  -3 -17  173.78   17.20
  -5  -3 -17  222.08   18.30
  -5   3  17  186.08   16.60
  -5  -3 -17  193.98   18.10
  -5   3  17  212.28   15.90
  -5   4 -17    8.30    8.00
  -5  -4  17   -1.70    7.50
   5  -4 -17    2.60    5.70
  -5  -4  17    8.90    8.00
   5  -4  17    3.10    7.70
  -5  -4 -17   -3.20    7.20
  -5   4  17   -1.10    6.70
  -5   4  17   12.80    5.80
   5  -4  17   -4.50    8.60
  -6   0 -17   54.99   11.40
   6   0  17   44.10    9.60
  -6   1 -17   39.60    5.30
   6   1  17   50.59    9.70
  -6   1 -17   38.20   10.40
  -6  -1  17   45.40    6.70
  -6  -1  17   37.40    6.00
   6   1  17   45.90    5.40
  -6  -1  17   44.20    5.70
  -6   1 -17   46.30    6.70
  -6  -1 -17   37.00    9.40
   6  -1  17   56.19    9.40
  -6   1  17   46.30    6.00
  -6   2 -17  488.65   35.00
  -6  -2  17  504.25   36.40
  -6   2 -17  539.25   35.90
   6   2  17  441.76   35.20
  -6  -2  17  512.45   35.30
  -6  -2  17  507.65   36.30
  -6  -2  17  458.25   35.70
  -6   2  17  460.95   34.90
  -6  -2 -17  528.45   37.50
  -6   2  17  473.45   34.80
   6  -3 -17   70.29    9.60
  -6  -3  17   88.89   10.30
  -6  -3  17   75.69   11.20
  -6   3 -17   72.99    9.70
  -6  -3  17   96.19   10.80
  -6   3  17   82.29    8.60
  -6   3  17   82.19    8.00
  -6  -3 -17   90.89   11.60
  -6  -3 -17   89.49   10.40
   6  -4 -17   26.30    6.50
  -6  -4  17   44.70    8.70
  -6  -4  17   39.40    8.70
  -6   4 -17   34.60    8.80
  -6  -4 -17   36.20    9.60
  -6   4  17   55.99    6.70
  -6  -4 -17   29.60    8.40
   6  -4  17   46.20    9.80
  -6   4  17   48.00    7.30
  -7   0 -17    1.20    8.80
   7   0  17    4.00    4.00
  -7   0  17   -1.50    4.50
   7   0  17   -9.90    7.40
  -7   0  17   -2.40    3.40
  -7   0 -17    2.20    3.60
  -7  -1  17    1.90    4.90
  -7   1 -17    7.60    4.30
  -7  -1  17    2.40    4.50
  -7  -1  17    3.80    6.10
  -7  -1  17    0.10    5.00
  -7  -1  17    5.10    4.10
   7   1  17    6.70    4.00
  -7   1 -17    7.90    3.80
  -7   1  17    4.00    4.40
  -7  -1 -17    6.00    3.80
  -7   1  17   11.20    4.10
  -7  -1 -17   11.80    8.80
  -7  -2  17   13.80    6.10
  -7   2 -17   10.00    4.20
  -7  -2  17   24.00    7.30
   7   2  17   14.90    5.00
  -7   2 -17   18.00    6.00
  -7  -2  17   14.40    4.90
  -7  -2  17   26.40    5.00
  -7  -2  17   19.10    6.50
  -7   2  17   19.00    4.80
  -7   2  17   12.90    4.90
  -7  -2 -17   17.60    7.30
  -7  -2 -17   31.70    9.50
  -7   2  17   12.50    3.50
  -7  -3  17   29.30    8.50
  -7  -3  17   26.00    7.50
  -7  -3  17   29.50    7.60
   7  -3 -17   14.20    6.10
  -7   3 -17   15.70    6.50
  -7   3  17   19.70    4.60
  -7   3  17   22.00    6.40
  -7  -3 -17   13.90    7.20
  -7   3  17   19.60    4.70
  -7  -3 -17   24.30    9.00
   7  -4 -17   30.10    6.40
  -7   4 -17   34.40    8.10
  -7  -4  17   35.30    8.10
  -7   4  17   40.00    6.30
   7  -4  17   42.70    9.00
  -7  -4 -17   30.40    6.80
  -7  -4 -17   35.10    9.50
  -8   0  17   13.00    5.10
  -8   0 -17   17.70    4.00
  -8   0  17    4.80    5.20
   8   0  17   13.30    4.80
  -8   0  17   15.40    5.50
  -8   0  17   13.60    4.00
   8   1  17   72.09    7.20
  -8   1 -17   52.29    6.80
  -8  -1  17   62.89    9.00
  -8   1 -17   71.49    7.00
  -8  -1  17   73.89    7.00
  -8  -1  17   58.49    7.80
  -8  -1  17   56.69    7.20
  -8  -1  17   64.49    7.90
  -8  -1 -17   52.69    6.70
  -8   1  17   60.69    7.30
  -8   1  17   70.89    6.80
  -8  -1 -17   72.09   11.50
  -8  -1 -17   68.19    8.60
  -8   2 -17   -2.30    5.20
  -8  -2  17    4.20    5.70
  -8  -2  17    7.80    6.00
  -8  -2  17    2.90    6.90
  -8   2 -17    0.20    4.00
  -8  -2  17    1.20    4.40
   8   2  17    1.00    5.00
  -8  -2 -17    2.10    5.60
  -8   2  17   -1.20    4.60
  -8  -2 -17    7.20    9.10
  -8   2  17    2.40    4.10
  -8  -2 -17    3.90    6.20
  -8   3 -17  135.09   13.30
   8  -3 -17  115.29   12.30
  -8  -3  17  117.49   13.60
  -8  -3  17  129.69   14.60
  -8  -3  17  133.29   13.70
  -8   3  17  122.79   11.10
  -8  -3 -17  132.79   15.70
  -8  -3 -17  137.49   12.80
  -8   3  17  109.49   12.10
   8  -4 -17   66.39    8.60
  -8   4 -17   65.79    9.60
  -8  -4  17   84.19   10.00
  -8  -4  17   95.29   10.60
  -8   4  17  114.59    9.00
   8  -4  17   90.09   11.10
  -8  -4 -17   84.69   11.00
  -8  -4 -17   75.29    8.90
  -9   0  17   -5.60    3.60
  -9   0  17   -3.70    5.00
   9   0  17    0.30    4.70
  -9   0  17   -6.60    4.90
  -9   0  17    3.40    4.90
  -9   0 -17    1.40    3.60
   9   1  17   56.09    6.90
  -9   1 -17   52.49    6.20
  -9  -1  17   51.99    7.00
  -9   1 -17   53.09    6.80
  -9  -1  17   50.19    7.40
  -9  -1  17   53.79    7.40
  -9  -1  17   48.60    8.50
  -9  -1  17   54.29    6.50
  -9  -1 -17   61.89    7.70
  -9  -1 -17   47.90   10.90
  -9   1  17   47.70    6.20
  -9   1  17   48.50    6.80
  -9  -1 -17   53.19    6.40
  -9  -2  17   79.09    9.60
  -9   2 -17   98.39   10.10
   9   2  17   96.49    9.70
  -9  -2  17  103.49   10.50
  -9   2 -17  104.29    9.70
  -9  -2  17   89.09   11.40
  -9  -2  17   87.09   11.50
  -9   2  17  103.49    9.60
  -9  -2 -17   98.19   11.10
  -9  -2 -17  114.29   13.90
  -9  -2 -17  112.89   10.90
  -9  -3  17   38.80    8.30
   9  -3 -17   18.00    6.00
  -9  -3  17   30.90    7.30
  -9   3 -17   30.20    7.10
  -9  -3  17   34.10    8.40
  -9  -3 -17   28.70    6.90
  -9  -3 -17   30.30   10.10
  -9   3  17   30.60    5.50
  -9   3  17   25.60    5.50
  -9   4 -17   -2.90    5.70
  -9  -4  17   -2.90    5.60
   9  -4 -17    3.80    4.50
  -9  -4  17    2.70    6.20
  -9   4  17    1.10    5.20
   9  -4  17   -0.10    4.90
  -9  -4 -17    2.00    8.30
  -9  -4 -17    1.60    4.80
  -9   4  17    6.20    3.40
 -10   0  17  135.49   11.50
 -10   0  17  135.19   12.90
 -10   0 -17  134.39   11.90
 -10   0  17  132.19   12.60
 -10   0  17  150.28   13.00
 -10  -1  17   21.20    7.30
 -10   1 -17   16.90    4.50
  10   1  17   16.60    5.50
 -10  -1  17   18.60    5.90
 -10  -1  17   23.00    5.50
 -10  -1  17   15.40    5.80
 -10  -1  17   26.30    4.90
 -10  -1 -17   10.40    4.80
 -10   1  17   14.50    4.70
 -10  -1 -17   28.90    6.10
 -10   1  17   14.50    5.10
 -10  -1 -17   10.60    8.90
  10   2  17   26.60    6.80
 -10  -2  17   29.50    6.00
 -10  -2  17   35.20    6.90
 -10  -2  17   31.00    8.20
 -10   2 -17   30.50    5.20
 -10  -2  17   28.20    6.90
 -10   2 -17   27.20    6.80
 -10  -2 -17   27.10   10.20
 -10  -2 -17   24.30    6.80
 -10   2  17   36.30    5.50
 -10  -2 -17   29.70    6.50
 -10  -3  17   87.49    9.70
 -10  -3  17   54.39    9.30
  10  -3 -17   54.59    7.80
 -10  -3  17   63.39    8.60
 -10   3 -17   59.29    8.50
  10  -3  17   67.69    9.70
 -10  -3 -17   75.09    8.40
 -10  -3 -17   61.09   11.40
 -10   3  17   51.39    7.50
 -10   3  17   65.79    7.10
 -10  -3 -17   54.49    9.90
 -10  -4  17    4.00    5.20
 -10   4 -17    1.60    5.00
 -10  -4  17   -4.60    5.20
  10  -4 -17    9.30    4.30
 -10  -4 -17   -1.50    4.30
 -10  -4 -17    3.50    7.20
 -10   4  17    7.90    3.20
 -10   4  17    3.10    4.60
 -11   0  17    3.70    5.10
 -11   0  17    3.90    4.00
 -11   0 -17    0.00    4.10
 -11   0  17   -1.20    5.20
 -11   0  17    0.60    5.40
 -11  -1  17   32.70    7.80
 -11   1 -17   30.90    5.20
  11   1  17   31.40    6.30
 -11  -1  17   32.40    6.20
 -11  -1  17   33.70    5.40
 -11  -1  17   22.30    6.30
 -11  -1  17   23.70    6.30
 -11   1  17   43.20    5.40
 -11   1  17   27.10    5.70
 -11  -1 -17   35.80    6.50
 -11  -1 -17   26.70    5.70
 -11  -1 -17   32.50    5.30
 -11  -2  17   19.80    5.60
 -11   2 -17   18.10    4.80
 -11   2 -17   16.20    6.60
  11   2  17   26.00    6.20
 -11  -2  17    9.00    7.30
 -11  -2  17   13.90    6.00
 -11  -2  17   19.20    6.40
 -11   2  17   22.30    4.90
 -11  -2 -17   22.10    9.50
 -11  -2 -17   17.60    5.60
 -11  -2 -17   16.00    6.20
  11  -3 -17   26.00    6.00
 -11  -3  17   40.30    7.60
 -11  -3  17   28.80    7.60
 -11  -3  17   30.10    6.70
 -11   3 -17   25.50    6.50
 -11  -3 -17   25.90    6.90
 -11   3  17   33.90    4.90
 -11  -3 -17   29.20   10.40
 -11  -3 -17   27.90    5.80
 -12   0 -17   11.30    4.90
 -12   0  17   18.30    5.90
 -12   0  17   23.50    4.50
 -12   0 -17   14.80    4.60
 -12   0  17   24.50    5.70
 -12   0  17    4.30    5.90
 -12  -1  17    9.30    6.70
 -12  -1  17   14.90    4.50
 -12  -1  17   16.00    5.80
 -12   1 -17   14.80    4.60
 -12  -1  17    7.80    5.50
 -12  -1  17   20.30    5.60
 -12   1  17   16.70    4.90
 -12   1  17   14.30    4.50
 -12  -1 -17   11.80    5.40
 -12  -1 -17    9.30    4.90
 -12  -1 -17    5.00    5.00
 -12   1  17   13.70    5.90
 -12  -2  17   34.70    6.80
 -12  -2  17   46.40    7.10
 -12  -2  17   30.40    7.90
 -12   2 -17   40.50    5.50
 -12  -2  17   44.00    6.40
 -12   2  17   39.00    5.30
 -12  -2 -17   25.40    9.40
 -12  -2 -17   35.30    6.40
 -12  -2 -17   36.70    7.10
  12  -3 -17   -1.70    4.50
 -12  -3  17    0.50    5.10
 -12   3 -17   -4.80    4.90
 -12  -3  17    2.10    6.10
 -12  -3  17   -0.10    5.80
 -12  -3 -17    4.60    8.10
 -12   3  17    1.40    3.40
 -12  -3 -17   -5.10    5.20
 -12  -3 -17    2.70    4.40
 -13   0  17    3.20    3.90
 -13   0 -17   -1.00    4.50
 -13   0  17   -2.60    5.20
 -13   0 -17    8.00    4.40
 -13   0  17   -2.80    5.00
 -13  -1  17   82.89    7.50
 -13  -1  17   70.09    8.60
 -13  -1  17   66.69    8.30
 -13  -1  17   76.19    8.50
 -13  -1  17   73.09    9.70
 -13   1 -17   67.19    7.40
 -13   1  17   79.99    8.60
 -13  -1 -17   63.39    7.70
 -13   1  17   76.89    7.60
 -13  -1 -17   72.09    7.60
 -13   1  17   82.09    8.70
 -13  -1 -17   64.99    8.20
 -13  -2  17   40.60    7.00
 -13  -2  17   48.30    6.70
 -13   2 -17   47.10    5.80
 -13  -2  17   39.00    7.90
 -13  -2  17   49.99    7.30
 -13  -2 -17   46.20    6.30
 -13  -2 -17   51.19    7.30
 -13   2  17   53.69    5.70
 -13  -3  17   33.60    6.30
 -13  -3  17   54.99    6.80
  13  -3 -17   36.40    7.80
 -13  -3  17   46.70    6.40
 -13   3  17   46.30    4.90
 -13  -3 -17   36.30    5.20
 -13  -3 -17   53.59    6.70
 -14   0 -17    7.90    4.40
 -14   0  17   12.30    5.60
 -14   0  17   21.20    5.40
 -14   0  17   22.60    4.40
 -14   0 -17   16.80    5.20
 -14  -1  17   -0.70    4.80
 -14  -1  17    4.50    5.70
 -14   1 -17   -4.10    4.20
 -14  -1  17   -0.70    4.70
 -14  -1  17    3.00    4.80
 -14  -1 -17   -5.90    4.30
 -14  -1 -17   -3.00    4.60
 -14  -1 -17   -8.20    5.80
 -14   1  17    2.10    5.00
 -14   1  17    4.40    3.60
 -14  -2  17   43.70    6.50
 -14  -2  17   51.99    6.30
 -14   2 -17   38.10    5.20
 -14  -2  17   33.70    6.50
 -14  -2  17   40.30    6.30
 -14  -2 -17   40.20    5.60
 -14   2  17   44.20    4.90
 -14  -2 -17   49.90    6.80
 -14   2  17   35.20    6.00
 -14  -3  17    1.70    4.10
 -14  -3  17   -1.50    4.60
 -14  -3  17    6.30    4.80
 -14   3  17    4.70    2.70
 -14  -3 -17    4.80    3.00
 -15   0 -17    0.60    5.50
 -15   0  17   -0.90    4.00
 -15   0 -17    2.00    4.00
 -15   0 -17   -1.00    4.70
 -15   0  17    2.00    3.60
 -15   0  17    9.50    5.00
 -15  -1  17    7.80    4.50
 -15  -1  17   10.50    4.90
 -15  -1  17   15.00    5.00
 -15  -1  17   12.80    4.80
 -15   1 -17   14.70    4.50
 -15  -1 -17   18.20    4.30
 -15   1  17   11.00    5.20
 -15   1  17   11.60    3.50
 -15  -1 -17   17.00    5.10
 -15  -2  17    7.00    4.10
 -15  -2  17   13.10    4.30
 -15  -2  17    7.40    4.10
 -15  -2  17    9.40    4.40
 -15  -2 -17    6.30    2.60
 -15  -2 -17   12.60    4.80
 -15   2  17    9.90    4.40
 -15   2  17    6.10    3.00
 -16   0  17   17.60    4.00
 -16   0 -17   24.20    5.90
 -16   0 -17   30.30    5.00
 -16   0 -17   31.30    4.70
 -16   0  17   33.10    4.10
 -16   0  17   30.20    5.50
 -16  -1  17   51.89    7.50
 -16  -1  17   79.09    7.90
 -16  -1  17   61.29    7.60
 -16  -1  17   80.29    8.20
 -16   1 -17   77.19    8.40
 -16   1 -17   86.29    7.70
 -16  -1 -17   84.09    7.60
 -16  -1 -17   78.09    8.00
 -16   1  17   79.09    8.00
 -16   1  17   96.19    7.20
 -17   0  17    0.90    3.80
 -17   0 -17   -1.10    4.20
 -17   0 -17    1.60    3.10
   0   0  18 1446.66   97.99
   0   0 -18 1321.77   98.19
   0  -1  18   39.80    8.50
   0   1  18   43.30    8.30
   0   1 -18   20.70   10.30
   0  -2  18 1239.08   76.39
   0   2  18 1077.49   75.59
   0  -2  18 1182.88   77.29
   0   2 -18 1020.40   76.39
   0   2  18 1016.70   75.69
   0  -2  18 1031.90   76.29
   0   3 -18   64.39   10.50
   0  -3  18   80.59   11.80
   0  -3  18  115.49   13.00
   0  -3 -18   84.59   10.60
   0  -3  18   79.09   12.30
   0   3  18   79.99    9.00
   0   3  18   98.09    9.00
   0   4  18  243.18   20.20
   0  -4  18  269.17   21.90
   0  -4  18  223.98   21.90
   0  -4  18  238.28   21.30
   0  -5  18   11.00    5.50
   0   5  18   17.40    4.60
   0  -5  18   17.90    5.80
   1   0 -18   11.30    9.80
   1   0  18    1.90    6.30
  -1   0 -18   13.60    9.00
  -1   0  18   -2.50    6.50
  -1   1 -18   30.60   10.90
   1   1  18   57.59    9.10
   1  -1  18   47.50    8.90
  -1   1  18   40.10    8.90
  -1   2 -18   37.40    6.60
   1   2  18   49.10    9.20
  -1  -2  18   41.20    6.00
   1   2  18   36.90    5.30
  -1   2 -18   33.80    5.30
  -1   2 -18   37.00   11.70
  -1  -2  18   34.00    7.30
   1   2  18   43.70    5.40
  -1  -2  18   49.20    9.10
  -1   2  18   40.30    5.10
  -1   2  18   45.50    5.50
   1  -2  18   40.00    5.80
   1  -2  18   34.80    9.10
   1   2 -18   38.00    6.20
   1  -3 -18   75.99    9.60
   1   3  18   69.79    8.10
  -1  -3  18   74.49   10.40
  -1  -3  18   76.89   11.50
  -1  -3  18   68.79    8.20
   1   3  18   67.69    7.70
  -1  -3  18   78.39   11.20
  -1   3 -18   55.99    9.50
  -1  -3 -18   68.89    9.70
  -1  -3 -18   31.90   10.70
   1   3 -18   44.20    7.20
  -1   3  18   78.29    7.30
   1  -3  18   69.89   11.30
  -1   3  18   54.49    7.60
   1  -3  18   71.89   11.90
   1  -3  18   74.29   10.40
  -1  -4  18   75.09   11.00
   1  -4 -18   59.69    9.30
  -1  -4  18   74.69   10.90
  -1  -4  18   81.39   11.10
   1   4  18   81.89    9.60
   1  -4  18   74.89   10.40
   1  -4  18   80.89   11.80
   1  -4  18   84.09   11.60
  -1   4  18   62.89    8.40
  -1   4  18   91.59   10.70
  -1  -5  18    5.20    5.50
  -1  -5  18   -6.60    5.20
   1  -5  18    6.70    5.20
  -1   5  18    1.80    4.00
   1  -5  18   -4.00    5.00
   2   0  18    6.90    6.50
  -2   0 -18   14.20    9.20
  -2   1 -18  150.78   17.90
   2   1  18  171.18   17.20
   2  -1  18  157.48   16.40
  -2   2 -18   23.80    6.10
   2   2  18   13.80    4.30
  -2  -2  18   17.90    6.30
  -2  -2  18   35.10    8.20
  -2  -2  18   19.40    5.10
   2   2  18   27.80    4.70
   2   2  18   26.40    9.20
  -2  -2  18   19.60    6.50
  -2   2 -18   21.80    4.60
   2  -2  18   20.60    5.00
   2   2 -18   25.00    8.50
  -2   2  18   18.30    4.40
  -2  -2 -18   13.90    7.30
  -2   2  18   13.30    7.10
   2  -2  18   34.20    9.30
  -2   2  18   24.90    4.30
  -2  -3  18   25.40    8.90
   2   3  18   16.40    5.40
  -2  -3  18    9.70    8.40
   2   3  18    8.10    4.80
   2  -3 -18    5.30    6.70
  -2   3 -18   19.40    7.70
  -2  -3  18   11.30    7.60
  -2   3  18   24.00    5.20
   2  -3  18   19.90    9.40
  -2  -3 -18   11.80    6.80
   2  -3  18    5.10    8.40
  -2   3  18   14.10    5.10
  -2  -4  18    5.80    6.70
  -2  -4  18   21.60    8.80
  -2  -4  18   20.40    8.30
   2  -4 -18   -7.90    6.00
  -2   4 -18    1.70    7.60
   2   4  18    1.10    6.00
  -2   4  18   12.80    6.30
   2  -4  18    1.80    8.10
  -2  -4 -18   -5.40    8.30
   2  -4  18   24.50    8.90
  -2   4  18    8.00    6.90
  -2  -5  18   21.60    5.70
   2  -5  18   15.20    5.40
   3   0  18    8.80    7.00
  -3   0 -18   10.90    9.20
  -3   1 -18   59.79   12.40
   3   1  18   60.79    9.90
   3  -1  18   78.89   10.30
   3   2  18   38.40    5.00
  -3  -2  18   43.80    6.20
  -3  -2  18   42.00    7.70
  -3  -2  18   38.70    7.20
  -3   2 -18   40.50    5.70
  -3  -2  18   51.99    8.80
   3   2  18   38.90    5.80
  -3   2 -18   30.10    7.00
   3  -2  18   46.10    9.40
   3  -2  18   34.10    5.40
  -3   2  18   47.50    5.60
  -3   2  18   50.69    5.20
  -3  -2 -18   38.00    8.40
   3   3  18   72.69    7.80
   3  -3 -18   57.69    8.90
  -3  -3  18   83.59   11.20
  -3  -3  18   62.69    9.80
  -3  -3  18   59.09   11.30
   3   3  18   60.09    8.20
  -3   3 -18   55.79    9.20
   3  -3  18   84.29   11.70
  -3   3  18   82.09    8.30
  -3  -3 -18   57.59    9.30
  -3   3  18   72.49    7.50
  -3  -4  18   20.40    7.10
   3  -4 -18   12.20    6.30
  -3  -4  18   32.00    9.30
  -3  -4  18   26.70    8.70
   3   4  18   31.60    6.50
  -3   4 -18    9.20    8.80
   3  -4  18   32.10    8.70
  -3   4  18   25.20    6.80
  -3   4  18   23.70    7.80
  -3  -4 -18   12.80    7.20
   3  -4  18   30.90    9.80
   4   0  18   14.30    7.30
  -4   0 -18   13.00    9.50
   4   1  18   -1.60    7.00
  -4   1 -18    6.90    9.20
   4  -1  18    4.50    6.60
  -4  -2  18  138.19   14.00
  -4  -2  18  148.29   12.70
   4   2  18  109.39   11.20
  -4   2 -18  130.29   12.30
  -4   2 -18  159.08   14.00
  -4  -2  18  159.08   14.10
   4   2  18  141.19   12.30
  -4  -2  18  139.69   13.50
  -4   2  18  147.79   11.50
  -4  -2 -18  153.48   15.30
   4  -2  18  143.69   12.00
   4  -2  18  148.59   15.00
  -4   2  18  141.59   12.00
  -4  -3  18  228.38   19.70
   4   3  18  212.98   19.20
  -4  -3  18  278.87   21.20
   4   3  18  178.48   17.40
  -4   3 -18  235.28   19.60
   4  -3 -18  191.58   18.60
  -4  -3 -18  227.08   19.60
  -4   3  18  242.68   17.50
  -4   3  18  225.58   17.90
  -4  -3 -18  230.88   20.30
  -4  -4  18   53.79    9.90
   4  -4 -18   43.10    7.40
   4   4  18   59.79    7.00
  -4   4 -18   27.00    9.50
  -4  -4  18   51.19    9.20
   4  -4  18   39.60    9.10
   4  -4  18   64.29   11.10
  -4   4  18   52.29    7.20
  -4   4  18   57.99    7.40
  -4  -4 -18   45.40    8.90
  -5   0 -18    4.70    8.80
   5   0  18    0.60    6.80
   5   1  18   84.89    8.30
  -5   1 -18   94.39   13.20
  -5  -1  18   92.59    8.50
   5   1  18   93.99   11.60
  -5  -1  18   56.69    9.00
  -5   1 -18   92.09    8.80
  -5   1 -18  102.39    8.60
  -5  -1  18   94.69    9.40
   5  -1  18   78.89   11.20
  -5  -1 -18   82.89   11.10
  -5  -2  18   14.00    6.80
  -5  -2  18   20.30    6.40
  -5  -2  18   13.00    4.90
   5   2  18   20.00    4.80
  -5   2 -18   12.10    4.70
  -5   2 -18   13.40    5.90
  -5  -2  18   17.90    6.30
  -5   2  18   16.60    4.10
  -5  -2 -18   23.90    8.70
  -5   2  18   14.60    4.50
  -5   3 -18   41.10    7.90
  -5  -3  18   22.30    7.80
  -5  -3  18   53.49   10.20
   5  -3 -18   39.80    7.50
  -5  -3  18   50.69    8.50
   5   3  18   35.10    7.00
  -5  -3 -18   40.80    8.50
  -5   3  18   37.40    6.20
  -5   3  18   45.90    5.90
  -5  -3 -18   30.60    9.10
   5  -4 -18    7.50    5.70
  -5  -4  18   14.70    7.80
  -5  -4  18    8.80    7.50
  -5   4 -18    1.90    8.10
  -5  -4 -18   12.40    7.90
  -5   4  18   14.90    7.00
  -5   4  18   15.30    5.70
   5  -4  18   13.60    8.80
   6   0  18  121.19   11.00
  -6   0 -18  118.99   10.90
   6   0  18  175.48   16.90
  -6   0  18  122.89   10.70
  -6   0 -18  159.68   17.20
  -6   0  18  135.19   12.30
  -6  -1  18   20.80    6.00
  -6  -1  18   16.80    5.20
  -6  -1  18   23.90    6.80
   6   1  18   28.60    4.60
  -6   1 -18   30.30    4.70
  -6  -1  18   24.20    4.80
  -6  -1  18   23.80    4.50
  -6   1 -18   19.90    5.40
  -6  -1  18   21.20    5.50
  -6   1  18   23.50    4.40
  -6   1  18   26.10    3.50
   6  -1  18   31.30   11.00
  -6  -1 -18   13.30    5.40
  -6  -1 -18   25.60    9.00
  -6  -2  18  493.05   34.70
  -6   2 -18  488.75   34.40
  -6   2 -18  525.65   35.30
   6   2  18  440.36   34.70
  -6  -2  18  514.55   35.90
  -6  -2  18  502.95   35.60
  -6  -2  18  486.95   35.20
  -6   2  18  437.86   33.80
  -6  -2 -18  509.05   36.90
  -6   2  18  453.85   34.10
  -6   2  18  457.85   34.20
  -6  -3  18   10.90    8.20
  -6  -3  18   10.30    7.00
  -6  -3  18    5.10    6.90
   6  -3 -18    9.30    6.10
  -6   3 -18    6.40    6.50
  -6   3  18    7.00    4.60
  -6   3  18    8.20    4.70
  -6  -3 -18   17.20    8.50
  -6  -3 -18    8.20    7.10
  -6  -4  18   78.09   10.00
   6  -4 -18   57.59    8.20
  -6   4 -18   60.49   10.30
  -6  -4  18   76.19   10.20
   6  -4  18  107.59   12.20
  -6   4  18   88.49    8.10
  -6  -4 -18   51.89   10.30
  -6  -4 -18   78.09    9.00
  -6   4  18   97.69    8.90
  -7   0  18   -4.90    4.60
  -7   0  18  -15.30    4.90
  -7   0  18   -8.30    4.70
   7   0  18    1.40    4.20
  -7   0 -18   -1.80    3.70
  -7   0  18   -1.20    3.80
  -7   1 -18   63.39    7.40
  -7   1 -18   76.99    7.20
  -7  -1  18   60.79    7.60
  -7  -1  18   70.39    7.20
   7   1  18   67.99    7.10
  -7  -1  18   64.39    8.10
  -7  -1  18   83.49    8.50
  -7  -1  18   61.79    8.90
  -7  -1 -18   83.89   11.70
  -7   1  18   64.39    7.50
  -7  -1 -18   55.89    6.70
  -7   1  18   79.09    7.20
  -7  -2  18   25.70    5.40
  -7   2 -18   35.90    6.60
  -7  -2  18   25.60    6.60
  -7  -2  18   14.60    5.20
  -7   2 -18   21.20    4.90
  -7  -2  18   27.60    6.90
   7   2  18   24.90    5.50
  -7  -2  18   25.20    7.60
  -7   2  18   21.80    4.80
  -7  -2 -18   16.20    7.50
  -7   2  18   22.60    4.00
  -7  -2 -18   42.20   10.10
  -7   2  18   34.90    5.10
  -7  -3  18  120.29   13.80
  -7  -3  18  136.39   15.20
   7  -3 -18  120.39   12.30
  -7  -3  18  133.99   13.70
  -7   3 -18  140.49   13.90
  -7  -3 -18  120.19   12.70
  -7   3  18  121.59   11.20
  -7   3  18  109.59   11.40
  -7   3  18  136.29   12.10
  -7  -3 -18  140.09   15.80
   7  -4 -18   38.60    6.80
  -7  -4  18   56.49    8.50
  -7  -4  18   52.09    8.40
  -7   4 -18   49.30    8.90
  -7   4  18   68.09    7.70
  -7  -4 -18   60.59   10.00
  -7   4  18   71.89    6.90
   7  -4  18   66.09    9.80
  -7  -4 -18   45.70    7.40
   8   0  18   27.50    5.50
  -8   0 -18   23.00    4.60
  -8   0  18   29.50    4.70
  -8   0  18   25.50    5.70
  -8   0  18   29.20    5.90
  -8   0  18   13.00    5.90
  -8   1 -18  112.99   10.90
  -8   1 -18  111.49   10.60
  -8  -1  18  110.39   10.30
   8   1  18  109.99   10.60
  -8  -1  18  104.59   11.60
  -8  -1  18  113.59   11.40
  -8  -1  18  109.79   11.40
  -8  -1  18  101.79   12.30
  -8  -1 -18  118.59   15.30
  -8  -1 -18  103.29   10.50
  -8   1  18  122.49   11.00
  -8   1  18  121.99   10.30
  -8  -1 -18  124.39   12.50
   8   2  18    6.80    4.90
  -8  -2  18    6.20    7.10
  -8  -2  18   15.80    6.30
  -8  -2  18    5.80    4.80
  -8  -2  18   -3.70    5.80
  -8   2 -18    4.90    4.30
  -8   2 -18    5.60    5.70
  -8  -2 -18    8.60    9.60
  -8  -2 -18   12.80    6.60
  -8   2  18    5.80    4.00
  -8   2  18    9.60    4.70
  -8  -3  18  116.19   14.10
  -8   3 -18  136.29   13.30
  -8  -3  18   98.09   12.70
   8  -3 -18  103.89   11.70
  -8  -3  18  132.49   13.30
  -8   3  18  112.59   10.80
  -8  -3 -18  119.09   11.90
  -8  -3 -18  110.19   15.70
  -8   3  18  123.39   10.70
  -8  -4  18   17.70    6.60
   8  -4 -18   11.10    5.00
  -8   4 -18   14.90    6.70
  -8  -4  18   23.30    6.40
   8  -4  18   18.60    6.30
  -8  -4 -18   20.90    8.60
  -8  -4 -18   11.60    5.30
  -8   4  18   22.40    5.50
  -9   0  18    3.50    5.10
   9   0  18   -5.80    4.90
  -9   0  18   -6.50    5.30
  -9   0  18   -1.40    4.00
  -9   0  18   -0.90    5.20
  -9   0 -18   -4.60    3.70
  -9  -1  18   10.40    5.70
  -9   1 -18   10.90    5.10
  -9  -1  18   15.20    4.80
   9   1  18   14.80    5.20
  -9  -1  18   14.20    5.30
  -9  -1  18   10.20    5.70
  -9   1 -18   17.10    4.50
  -9  -1  18    8.40    6.60
  -9  -1 -18   18.00    6.00
  -9  -1 -18    9.20    4.70
  -9   1  18    5.60    4.70
  -9   1  18   12.10    4.60
  -9  -1 -18    5.70    9.10
  -9  -2  18  131.29   13.10
  -9  -2  18  123.79   14.80
   9   2  18  146.89   13.60
  -9  -2  18  147.49   13.70
  -9   2 -18  146.39   13.50
  -9   2 -18  134.59   12.30
  -9  -2  18  134.79   13.80
  -9  -2 -18  136.69   13.70
  -9   2  18  159.78   12.40
  -9  -2 -18  167.68   17.70
  -9  -2 -18  146.59   14.00
  -9  -3  18   44.00    8.90
  -9   3 -18   49.60    7.80
  -9  -3  18   52.39    8.20
   9  -3 -18   34.80    6.80
  -9  -3  18   43.10    7.80
  -9  -3 -18   51.19   10.00
  -9   3  18   45.60    5.80
  -9  -3 -18   44.00    7.60
  -9   3  18   42.10    6.80
   9  -4 -18    3.10    4.30
  -9  -4  18   -2.70    5.50
  -9  -4  18    2.40    5.60
  -9   4 -18   -2.40    5.50
   9  -4  18   -0.50    4.60
  -9  -4 -18    4.70    7.30
  -9  -4 -18    4.80    4.60
  -9   4  18   -1.40    4.30
 -10   0  18  371.26   24.90
 -10   0  18  339.27   23.80
 -10   0  18  299.97   24.60
 -10   0  18  279.87   24.40
 -10   0 -18  339.57   24.00
 -10  -1  18   41.40    8.10
 -10  -1  18   50.59    7.20
 -10  -1  18   42.50    6.00
 -10  -1  18   53.89    7.00
  10   1  18   49.20    6.80
 -10  -1  18   44.30    7.20
 -10   1 -18   37.70    5.70
 -10   1  18   41.40    6.40
 -10  -1 -18   46.50    7.20
 -10   1  18   44.40    7.10
 -10   1  18   37.50    5.80
 -10  -1 -18   42.70    6.10
 -10  -2  18   12.40    5.20
  10   2  18    4.70    6.20
 -10   2 -18    4.20    4.30
 -10  -2  18   -2.40    5.50
 -10  -2  18   10.00    6.20
 -10  -2  18    9.40    7.30
 -10   2 -18   -3.60    6.20
 -10  -2 -18   -3.00    5.80
 -10   2  18    3.20    4.50
 -10  -2 -18    5.00    5.60
 -10  -2 -18    7.10    9.60
 -10  -3  18   22.30    6.90
 -10  -3  18    9.10    6.90
 -10   3 -18   10.50    6.60
 -10  -3  18   12.40    6.20
  10  -3 -18   13.20    5.50
 -10  -3 -18   16.70    9.40
 -10  -3 -18    7.30    5.60
 -10   3  18   12.90    4.40
 -10   3  18    6.20    5.40
  10  -3  18    7.70    7.00
 -10  -4  18   13.60    5.10
 -10   4 -18   13.40    5.40
 -10  -4  18    2.30    4.80
  10  -4 -18    7.00    5.50
 -10  -4 -18   17.10    6.80
 -11   0  18   -2.30    5.30
 -11   0  18    1.10    4.10
 -11   0 -18   -9.40    3.90
 -11   0  18    6.30    5.40
 -11   0  18   -1.00    5.30
 -11  -1  18   13.90    5.90
 -11  -1  18   15.50    4.70
 -11  -1  18   22.70    5.60
  11   1  18   14.80    5.80
 -11   1 -18   10.90    4.60
 -11  -1  18   13.40    6.70
 -11  -1  18   17.20    5.80
 -11   1  18   11.30    5.90
 -11   1  18   13.70    5.00
 -11  -1 -18   16.80    5.80
 -11   1  18    7.90    4.40
 -11  -1 -18    3.20    4.90
 -11  -1 -18   13.70    4.70
 -11  -2  18    5.30    6.80
 -11   2 -18    1.30    4.40
 -11   2 -18   -0.40    6.40
 -11  -2  18    3.40    6.00
 -11  -2  18   -1.30    5.50
  11   2  18    1.90    6.00
 -11  -2  18   17.30    5.40
 -11  -2 -18   -0.30    5.70
 -11  -2 -18   -5.60    5.00
 -11  -2 -18   -6.70    8.90
 -11   2  18    4.90    4.40
 -11  -3  18   15.60    5.90
 -11   3 -18   10.30    5.80
  11  -3 -18   15.90    5.30
 -11  -3  18   25.80    7.00
 -11  -3  18   11.50    6.20
  11  -3  18   18.50    6.60
 -11  -3 -18   14.40    6.10
 -11   3  18   22.00    4.40
 -11  -3 -18   12.00    9.10
 -11  -3 -18    3.90    4.80
 -12   0 -18   41.80    6.70
 -12   0  18   68.69    7.90
 -12   0 -18   50.39    6.20
 -12   0  18   49.00    7.20
 -12   0  18   56.49    6.10
 -12   0  18   29.40    7.40
 -12   1 -18   27.10    5.20
 -12  -1  18   36.00    6.60
 -12  -1  18   25.60    7.10
 -12  -1  18   32.70    6.40
 -12  -1  18   24.40    5.00
 -12  -1  18   25.20    6.00
 -12  -1 -18   24.70    6.10
 -12  -1 -18   25.90    5.70
 -12   1  18   32.20    6.50
 -12   1  18   22.70    5.10
 -12   1  18   19.40    4.80
 -12  -1 -18   22.90    5.30
 -12  -2  18    7.10    5.30
 -12  -2  18   16.90    6.10
 -12  -2  18    6.30    5.50
 -12   2 -18   -1.00    4.30
 -12  -2  18    1.90    6.70
 -12   2  18    5.30    4.00
 -12  -2 -18    4.70    5.80
 -12  -2 -18    4.50    5.00
 -12  -3  18   25.50    6.30
 -12  -3  18   18.30    5.40
 -12  -3  18   21.10    6.00
 -12   3 -18   10.90    4.90
 -12  -3 -18   14.80    4.50
 -12  -3 -18   16.80    7.90
 -12   3  18    7.70    4.30
 -12  -3 -18   19.00    5.60
 -12   3  18   13.20    3.60
 -13   0  18   -0.80    5.30
 -13   0  18   -4.60    3.80
 -13   0  18    4.40    5.20
 -13   0 -18   -3.60    4.10
 -13   0 -18    2.70    4.70
 -13  -1  18   18.00    5.60
 -13  -1  18    8.50    6.00
 -13   1 -18    1.20    4.20
 -13  -1  18   10.40    5.40
 -13  -1  18    4.20    5.30
 -13  -1 -18    4.30    4.70
 -13  -1 -18    5.40    5.00
 -13  -1 -18    4.60    4.60
 -13   1  18   10.80    5.70
 -13   1  18    3.40    3.80
 -13  -2  18   24.60    6.00
 -13  -2  18   21.90    5.40
 -13  -2  18    7.00    5.90
 -13  -2  18   18.00    5.70
 -13   2 -18   16.00    4.40
 -13   2  18    9.60    5.10
 -13  -2 -18   12.20    5.70
 -13  -2 -18   11.80    4.60
 -13   2  18   17.80    4.20
 -13  -3  18   28.70    5.70
 -13  -3  18   19.70    5.20
 -13  -3  18   29.40    5.30
 -13   3  18   30.90    3.70
 -13   3  18   14.30    4.30
 -13  -3 -18   39.00    6.80
 -13  -3 -18   13.90    3.80
 -14   0 -18    8.40    5.00
 -14   0 -18    1.60    4.20
 -14   0  18    5.30    5.30
 -14   0  18    2.70    4.70
 -14   0  18   -2.30    3.80
 -14  -1  18   30.30    6.40
 -14  -1  18   38.50    6.10
 -14   1 -18   33.40    5.50
 -14  -1  18   33.20    6.00
 -14  -1  18   42.70    6.40
 -14   1  18   37.50    6.40
 -14  -1 -18   43.00    6.40
 -14   1  18   37.80    4.90
 -14  -1 -18   44.70    5.80
 -14  -2  18    5.00    4.70
 -14  -2  18    5.30    4.80
 -14  -2  18   13.10    4.60
 -14  -2  18    5.10    4.50
 -14   2 -18    5.60    3.70
 -14   2  18    1.90    4.50
 -14  -2 -18    1.60    2.90
 -14   2  18    2.90    3.20
 -14  -2 -18    9.60    5.20
 -15   0  18    0.50    3.80
 -15   0  18    3.60    4.80
 -15   0 -18   -6.70    3.90
 -15   0  18    1.80    3.60
 -15   0 -18    0.90    5.50
 -15   0 -18    4.10    4.70
 -15  -1  18   -1.00    4.10
 -15  -1  18   11.90    4.50
 -15   1 -18    4.50    4.20
 -15  -1  18    3.90    4.10
 -15  -1  18    4.30    4.60
 -15  -1 -18    5.90    4.70
 -15   1  18    7.20    4.80
 -15   1  18    7.70    3.30
 -15  -1 -18    6.60    3.80
 -15  -2  18   17.70    4.50
 -15  -2  18   35.30    5.40
 -15  -2  18   29.80    5.00
 -15  -2  18   35.10    4.80
 -15   2  18   31.90    4.00
 -15   2  18   33.00    5.00
 -15  -2 -18   42.30    5.80
 -16   0 -18  127.99   11.40
 -16   0 -18  135.99   11.40
 -16   0  18  143.89   10.80
 -16   0  18  139.29   11.90
 -16   0 -18  144.79   12.30
 -16  -1  18   -1.70    3.30
 -16  -1  18    8.80    3.90
 -16   1 -18    9.90    4.20
 -16  -1  18   13.30    4.30
 -16   1 -18   14.60    3.60
 -16  -1 -18   14.60    4.40
 -16   1  18   13.50    3.20
 -16   1  18   14.90    4.50
 -16  -1 -18   12.90    3.60
   0   0  19    9.00    7.20
   0   0 -19   10.00    8.30
   0   1  19   -2.20    6.90
   0   1 -19   -9.00    9.60
   0  -1  19   -1.30    7.20
   0  -2  19   -4.90    4.70
   0   2  19   -0.60    3.80
   0  -2  19   -4.50    7.60
   0  -2  19    2.00    5.50
   0   2 -19   -1.90    5.70
   0   2  19   -0.70    3.70
   0  -3  19   12.20    9.20
   0   3  19    7.70    5.10
   0   3 -19   -1.30    7.60
   0   3 -19   -7.40    4.40
   0  -3  19    7.50    8.30
   0   3  19    4.20    5.20
   0  -3  19    8.30    7.70
   0  -3 -19   -4.00    6.90
   0   4  19   -1.70    5.40
   0  -4  19   13.70    8.20
   0  -4  19    5.60    7.40
   0  -4  19    8.90    8.10
  -1   0  19    1.60    6.90
   1   0  19   -4.10    6.40
  -1   0 -19   14.00    9.20
   1   1  19  166.38   17.90
  -1   1 -19  147.29   18.30
   1  -1  19  186.98   18.40
  -1   1  19  174.98   18.20
  -1   2 -19   25.50    5.00
  -1  -2  19   25.30    6.80
  -1  -2  19   18.60    5.30
   1   2  19   23.80    4.40
  -1   2 -19   24.20    6.30
   1   2  19   26.30    4.80
  -1  -2  19   18.60    8.10
   1  -2  19   19.90    5.30
  -1   2  19   32.00    4.40
   1  -2  19   17.40    9.00
   1   2 -19   14.70    5.70
  -1   2  19   22.50    4.50
  -1  -3  19  114.29   14.40
   1  -3 -19  107.09   12.30
   1   3  19  118.19   11.60
  -1   3 -19   69.99   11.10
  -1  -3  19  108.79   10.60
  -1  -3  19  116.99   12.70
   1   3  19  104.99   10.70
  -1  -3  19  140.69   15.20
  -1   3 -19   78.29   11.70
   1  -3  19  118.09   14.10
   1  -3  19  101.29   12.50
  -1   3  19  116.99   10.40
  -1   3  19  113.59   11.50
   1   3 -19   87.89    9.70
   1  -3  19  108.69   14.70
  -1  -4  19   33.20    8.60
   1   4  19   48.40    6.50
  -1  -4  19   33.50    9.00
  -1  -4  19   45.10    9.10
  -1   4  19   47.60    6.40
   1  -4  19   38.00    9.30
  -1   4  19   48.20    8.80
   1  -4  19   52.99    9.50
  -2   0 -19    9.90    9.60
   2   0  19    2.20    6.80
   2   1  19  761.82   56.19
  -2   1 -19  756.92   57.39
   2  -1  19  772.22   56.49
   2   2  19  151.18   12.50
  -2   2 -19  147.69   14.40
  -2  -2  19  164.98   14.80
   2   2  19  147.59   12.10
  -2  -2  19  158.68   15.60
  -2  -2  19  131.09   14.10
  -2   2 -19  161.78   12.90
  -2   2  19  158.48   12.40
  -2   2  19  158.18   12.20
  -2  -2 -19  123.79   15.20
   2  -2  19  162.98   16.30
   2  -2  19  174.28   13.30
   2   2 -19  131.09   13.90
  -2  -3  19  402.76   28.50
  -2  -3  19  363.46   27.70
   2   3  19  333.37   25.90
   2  -3 -19  324.27   27.00
  -2   3 -19  305.67   27.30
  -2  -3  19  331.07   28.20
   2   3  19  332.97   26.50
  -2   3  19  350.76   26.30
   2  -3  19  370.76   28.80
   2  -3  19  381.96   29.70
  -2   3  19  380.36   25.80
  -2  -3 -19  326.37   27.70
  -2  -4  19   71.79   10.30
   2   4  19   77.39    8.20
   2  -4 -19   41.80    7.90
  -2  -4  19   63.59   10.20
  -2  -4  19   66.69    9.70
  -2   4 -19   26.20    9.10
  -2  -4 -19   45.50    9.80
   2  -4  19   68.59   10.90
   2  -4  19   69.69   10.20
  -2   4  19   70.59    7.30
  -2   4  19   66.49    9.00
  -3   0 -19    5.20    8.80
   3   0  19    1.10    6.70
   3   1  19  133.79   13.70
  -3   1 -19  100.59    9.90
  -3   1 -19  115.59   11.20
   3   1  19  104.99   10.60
  -3  -1  19  110.29   11.70
  -3   1 -19  106.19   15.10
  -3   1  19  108.09   10.70
   3  -1  19  100.99   12.80
   3   2  19   19.50    4.60
  -3  -2  19   12.90    6.50
  -3  -2  19   15.50    7.80
  -3  -2  19   17.60    5.20
   3   2  19   25.10    3.90
  -3  -2  19   13.60    6.30
  -3   2 -19   12.50    4.80
  -3   2 -19   16.80    6.40
   3  -2  19   17.10    8.70
  -3  -2 -19    5.90    7.60
   3  -2  19   16.80    4.60
  -3   2  19   22.60    4.30
  -3   2  19   14.50    4.30
   3  -3 -19   59.09    9.10
  -3   3 -19   52.99    9.70
   3   3  19   81.29    7.90
  -3  -3  19  107.19   12.50
   3   3  19   73.99    9.20
  -3  -3  19   78.49   10.30
  -3   3  19   76.99    7.90
  -3  -3 -19   62.29   10.00
   3  -3  19   79.59   11.80
  -3   3  19   90.39    7.70
   3   4  19   12.60    5.80
  -3  -4  19   24.10    8.70
  -3  -4  19   14.50    6.40
  -3   4 -19    1.50    8.90
   3  -4 -19    2.40    5.70
  -3  -4  19   16.10    7.80
   3  -4  19   12.30    8.60
  -3   4  19    9.80    6.80
  -3  -4 -19   13.30    8.80
  -3   4  19   13.90    5.40
   3  -4  19   20.60    7.80
  -4   0 -19   15.30    9.50
   4   0  19   10.80    7.40
   4   1  19  116.49   10.10
  -4  -1  19  127.69   10.30
  -4  -1  19  113.89   10.40
  -4   1 -19  126.19   15.50
   4   1  19  137.89   14.10
  -4  -1  19  116.19   12.10
  -4   1 -19  114.09   10.60
  -4  -1  19  123.39   13.90
  -4   1 -19  119.69   11.70
  -4  -1 -19  102.79   14.10
  -4   1  19  109.89    9.60
   4  -1  19  117.79   13.40
  -4  -2  19   70.49    9.70
  -4  -2  19   59.89    8.10
  -4  -2  19   52.49    6.80
  -4   2 -19   45.00    6.50
  -4   2 -19   51.29    7.90
   4   2  19   51.29    6.40
  -4  -2  19   51.69    8.10
   4   2  19   46.30    5.30
  -4   2  19   52.79    6.10
   4  -2  19   47.00    6.10
  -4   2  19   57.99    5.90
  -4  -2 -19   51.79    9.90
   4  -2  19   62.09   10.00
   4  -3 -19  153.98   14.50
   4   3  19  157.18   15.30
  -4  -3  19  195.08   17.40
   4   3  19  135.29   13.00
  -4  -3  19  158.08   15.90
  -4   3 -19  137.49   15.40
  -4  -3  19  118.69   15.00
  -4   3  19  147.99   13.60
  -4  -3 -19  183.98   16.10
  -4   3  19  170.98   13.20
  -4  -3 -19  152.28   16.30
   4  -4 -19    6.70    5.80
  -4  -4  19    5.70    7.70
  -4   4 -19    3.00    8.30
   4   4  19   12.40    5.30
  -4  -4  19   16.20    8.20
  -4   4  19   14.30    6.70
   4  -4  19   14.90    8.60
  -4   4  19   15.70    5.20
  -4  -4 -19   10.60    8.10
  -5   0 -19   -7.40    8.40
  -5   0  19   -6.30    6.20
  -5   0  19    2.40    4.80
  -5   0 -19    4.00    3.90
   5   0  19   -3.70    3.90
  -5   0  19    4.30    4.20
   5   0  19   -1.90    7.40
  -5  -1  19   56.19    7.30
  -5  -1  19   56.29    6.50
   5   1  19   69.69    7.10
  -5   1 -19   64.59    6.50
  -5  -1  19   70.79    8.20
  -5  -1  19   65.99    6.10
  -5  -1  19   51.49    8.30
  -5  -1  19   44.40    6.80
  -5   1 -19   54.79    7.30
  -5   1  19   59.09    5.50
  -5   1  19   58.79    7.50
   5  -1  19   47.50    6.70
  -5   1  19   57.39    6.10
  -5  -1 -19   61.79   10.10
  -5  -2  19   41.50    6.10
  -5   2 -19   36.40    5.80
  -5  -2  19   37.20    7.30
   5   2  19   46.60    6.30
  -5   2 -19   46.40    7.40
  -5  -2  19   38.30    8.40
  -5  -2  19   40.90    7.70
  -5   2  19   46.70    5.10
  -5   2  19   40.30    5.50
  -5  -2 -19   48.60    9.60
  -5   3 -19    5.20    6.90
   5  -3 -19    3.30    5.90
  -5  -3  19   -3.90    6.70
  -5  -3  19   16.60    8.50
  -5  -3  19   11.60    7.00
  -5   3  19    8.70    4.80
  -5   3  19    4.30    4.40
  -5  -3 -19    6.50    8.60
  -5  -3 -19    7.00    7.40
   5  -4 -19    0.70    5.30
  -5  -4  19   -1.70    6.90
  -5  -4  19   18.10    7.70
  -5   4 -19   -1.50    8.20
   5  -4  19    6.70    7.70
  -5   4  19    2.00    5.50
  -5  -4 -19    8.00    7.70
  -5   4  19   -3.90    5.80
  -6   0 -19   15.00    4.10
   6   0  19   15.00    4.60
  -6   0  19    7.80    5.70
  -6   0  19   23.50    5.60
  -6   0  19    7.80    4.00
  -6   0  19   19.90    3.50
   6   1  19    0.40    4.00
  -6  -1  19    0.00    4.40
  -6  -1  19    1.90    3.80
  -6   1 -19   -2.90    4.70
  -6  -1  19   -3.70    4.80
  -6  -1  19    9.10    5.70
  -6   1 -19   -1.00    3.80
  -6  -1  19   -1.10    4.90
  -6  -1  19   -1.20    5.90
  -6   1  19    2.60    3.80
  -6  -1 -19   -1.70    4.60
  -6   1  19    6.30    3.00
  -6  -1 -19   -4.50    8.40
  -6   2 -19  509.75   36.90
   6   2  19  518.15   36.90
  -6  -2  19  523.95   38.40
  -6  -2  19  517.55   37.80
  -6  -2  19  537.25   37.20
  -6  -2  19  528.35   38.00
  -6   2 -19  577.54   37.90
  -6   2  19  448.06   36.30
  -6   2  19  482.15   36.40
  -6   2  19  491.45   36.60
  -6  -2 -19  578.64   39.90
   6  -3 -19    4.90    5.70
  -6  -3  19    4.40    8.20
  -6  -3  19   -2.20    6.50
  -6   3 -19   -3.20    6.30
  -6  -3  19   -1.30    6.50
   6   3  19   -4.30    6.10
  -6  -3 -19    8.10    8.40
  -6   3  19   -2.00    4.10
  -6  -3 -19    5.00    6.90
  -6   3  19   -7.70    3.80
  -6  -4  19   19.70    7.20
   6  -4 -19    9.10    5.30
  -6  -4  19   14.00    7.20
  -6   4 -19    2.50    8.10
   6  -4  19   17.90    7.80
  -6   4  19   17.40    5.60
  -6  -4 -19   11.00    7.80
  -6   4  19    5.50    5.80
  -6  -4 -19   12.40    5.60
  -7   0  19   -6.60    5.40
  -7   0  19   -1.20    5.10
  -7   0  19    2.40    4.20
  -7   0  19   -0.90    4.70
  -7   0  19   -0.90    4.00
   7   0  19   -4.50    4.30
  -7   0 -19   -2.50    3.90
  -7  -1  19   60.09    7.10
  -7  -1  19   51.69    7.40
   7   1  19   68.79    6.90
  -7  -1  19   67.39    6.50
  -7  -1  19   58.79    8.80
  -7  -1  19   57.69    7.70
  -7   1 -19   59.79    6.60
  -7  -1  19   72.99    8.40
  -7   1 -19   56.69    7.10
  -7  -1 -19   87.79   11.80
  -7   1  19   68.99    6.70
  -7   1  19   58.89    5.70
  -7  -2  19   35.70    7.40
  -7  -2  19   45.50    6.30
  -7   2 -19   39.20    7.10
  -7   2 -19   37.60    5.70
  -7  -2  19   40.70    8.20
  -7  -2  19   29.00    6.10
   7   2  19   36.00    6.00
  -7  -2  19   51.09    7.80
  -7   2  19   39.70    5.40
  -7   2  19   34.50    4.60
  -7  -2 -19   46.10    8.40
  -7  -2 -19   54.19   10.50
  -7   2  19   39.80    5.50
  -7  -3  19  159.18   15.20
  -7  -3  19  123.69   13.20
   7   3  19  123.29   12.40
  -7  -3  19  137.19   13.20
   7  -3 -19   98.49   12.00
  -7   3 -19  102.09   11.80
  -7   3  19  122.69   10.80
  -7  -3 -19  107.19   12.10
  -7  -3 -19  144.69   15.80
  -7   3  19  117.69   11.00
  -7  -4  19   16.20    6.70
   7  -4 -19   15.20    5.20
  -7  -4  19   16.60    6.70
  -7   4 -19   11.90    7.20
  -7  -4 -19   12.70    5.30
  -7   4  19   15.50    4.00
  -7  -4 -19   18.90    7.30
  -7   4  19   16.80    5.80
   7  -4  19   23.40    7.50
  -8   0 -19  201.38   15.70
  -8   0  19  197.68   15.30
  -8   0  19  223.48   16.90
   8   0  19  210.18   15.90
  -8   0  19  184.68   16.50
  -8   0  19  178.88   16.10
  -8   1 -19   10.20    4.80
  -8  -1  19    7.30    5.80
   8   1  19   13.60    4.90
  -8   1 -19    1.50    4.20
  -8  -1  19    1.00    4.60
  -8  -1  19   -1.60    5.20
  -8  -1  19    1.80    6.20
  -8  -1  19   17.20    5.40
  -8  -1 -19   10.90    6.50
  -8  -1 -19    6.20    4.50
  -8  -1 -19    9.20    9.00
  -8   1  19   -1.60    5.70
  -8   1  19    1.60    4.30
   8   2  19   19.60    5.50
  -8  -2  19   13.60    6.40
  -8  -2  19   22.10    6.90
  -8   2 -19   19.40    6.20
  -8  -2  19   14.90    5.50
  -8   2 -19   20.30    5.00
  -8  -2  19   17.50    7.20
  -8   2  19   21.00    4.80
  -8  -2 -19   12.00    6.70
  -8   2  19   20.40    5.70
  -8  -2 -19   28.60   10.20
  -8   3 -19   -1.30    6.20
  -8  -3  19    6.90    6.20
  -8  -3  19    5.50    7.50
  -8  -3  19    9.30    6.90
   8  -3 -19    5.80    5.70
  -8  -3 -19   13.50    9.50
  -8   3  19    3.90    4.10
  -8  -3 -19    7.30    6.50
  -8   3  19    3.70    4.00
  -8  -4  19    2.80    5.80
  -8   4 -19    0.80    5.90
   8  -4 -19    3.90    4.50
  -8  -4  19    1.00    5.70
  -8   4  19    2.00    4.90
   8  -4  19    8.60    5.00
  -8  -4 -19    1.00    7.00
  -8  -4 -19    2.60    4.60
  -9   0  19    7.60    5.40
  -9   0  19    4.40    4.40
  -9   0  19   -5.90    5.60
   9   0  19    4.10    5.30
  -9   0  19   -6.10    5.10
  -9   0 -19    3.80    4.10
  -9  -1  19   38.60    7.70
  -9   1 -19   49.00    6.10
   9   1  19   39.20    6.30
  -9  -1  19   38.60    6.80
  -9  -1  19   49.80    6.80
  -9  -1  19   50.09    7.30
  -9  -1  19   41.70    6.00
  -9   1 -19   35.40    6.60
  -9  -1 -19   44.00    7.10
  -9   1  19   27.80    6.60
  -9  -1 -19   42.30    6.10
  -9   1  19   41.20    5.90
  -9   2 -19   64.79    8.30
  -9  -2  19   46.90    8.10
  -9  -2  19   64.79    8.60
  -9   2 -19   69.39    7.00
  -9  -2  19   47.00    9.00
  -9  -2  19   47.50    7.30
   9   2  19   70.19    8.30
  -9  -2 -19   63.09   11.60
  -9  -2 -19   55.69    8.60
  -9   2  19   64.79    6.70
  -9  -2 -19   50.09    8.30
  -9  -3  19   13.00    6.20
  -9  -3  19   17.40    7.20
  -9   3 -19    5.50    6.20
   9  -3 -19    8.00    5.20
  -9  -3  19   15.60    7.40
  -9   3  19   16.00    4.40
   9  -3  19   14.60    8.50
  -9   3  19    8.00    4.10
  -9  -3 -19   20.00    9.20
  -9  -3 -19    8.80    5.80
  -9   4 -19   -1.70    5.10
  -9  -4  19   -0.60    5.20
  -9  -4  19    0.70    5.10
   9  -4 -19   -1.00    3.90
  -9   4  19    1.40    4.10
  -9  -4 -19    0.00    4.10
  -9  -4 -19   -3.80    6.60
   9  -4  19    1.40    4.20
 -10   0 -19  307.67   21.20
 -10   0  19  283.37   20.70
 -10   0  19  331.17   22.20
 -10   0  19  246.18   21.50
 -10   0  19  245.28   21.60
 -10  -1  19   11.50    5.50
 -10   1 -19    5.60    4.40
 -10  -1  19    2.00    6.20
 -10  -1  19    3.00    4.50
 -10  -1  19    9.20    5.90
 -10  -1  19    0.40    5.40
  10   1  19    4.40    5.30
 -10  -1 -19   -3.80    5.50
 -10  -1 -19    8.00    4.60
 -10   1  19    7.30    5.60
 -10   1  19    0.90    4.40
 -10   2 -19    1.00    4.30
 -10  -2  19   19.80    6.50
 -10   2 -19   -0.50    6.30
 -10  -2  19    5.90    5.90
 -10  -2  19    5.10    5.40
 -10  -2  19   12.40    7.10
  10   2  19    5.80    6.50
 -10  -2 -19   -1.70    9.00
 -10  -2 -19    4.90    5.60
 -10  -2 -19    8.30    6.10
 -10   2  19   -1.10    4.20
 -10  -3  19   19.40    7.00
 -10   3 -19   21.20    6.50
 -10  -3  19   12.00    7.00
 -10  -3  19   12.30    6.00
 -10  -3 -19   10.90    9.40
 -10   3  19   16.80    4.20
 -10  -3 -19   12.60    5.40
  10  -3  19   13.90    6.90
 -11   0 -19    5.20    4.60
 -11   0  19    1.80    4.10
 -11   0  19   10.80    5.80
 -11   0  19    4.90    5.40
 -11   0  19  -10.10    5.40
 -11  -1  19    9.70    4.60
 -11  -1  19   19.00    5.90
 -11  -1  19   17.30    5.70
 -11  -1  19    8.50    6.30
 -11  -1  19   19.30    6.20
  11   1  19   16.20    6.00
 -11   1 -19    8.50    4.60
 -11   1  19   12.30    4.40
 -11  -1 -19   13.80    5.80
 -11  -1 -19    6.90    5.10
 -11  -1 -19    7.70    4.70
 -11   1  19    6.40    5.70
 -11  -2  19    8.80    5.80
 -11  -2  19   20.20    6.00
 -11   2 -19    9.20    6.40
 -11   2 -19    8.50    4.70
 -11  -2  19   12.80    6.40
  11   2  19   11.70    5.90
 -11  -2  19   15.00    6.90
 -11  -2 -19    1.40    8.60
 -11  -2 -19    4.70    5.30
 -11  -2 -19    6.80    6.10
 -11   2  19    5.30    5.00
 -11   2  19    4.40    4.00
 -11  -3  19    5.50    5.80
 -11  -3  19    9.90    6.20
 -11  -3  19    9.60    6.10
 -11   3 -19    1.70    5.40
 -11   3  19    8.60    3.90
 -11  -3 -19   15.80    8.00
  11  -3  19   17.90    6.40
 -11  -3 -19   13.00    4.60
 -12   0 -19    2.40    4.40
 -12   0  19    3.40    4.10
 -12   0  19   -4.90    7.60
 -12   0  19    8.30    5.70
 -12   0 -19    2.50    4.80
 -12   0  19   10.60    5.60
 -12  -1  19   18.80    6.10
 -12  -1  19   18.30    6.40
 -12  -1  19   18.60    5.90
 -12   1 -19   17.40    5.00
 -12  -1  19   26.30    5.90
 -12  -1  19   16.90    4.70
 -12  -1 -19   31.40    5.60
 -12  -1 -19    8.80    5.60
 -12   1  19   24.70    6.20
 -12   1  19   20.90    4.50
 -12  -1 -19   16.10    5.10
 -12  -2  19   -1.70    5.20
 -12   2 -19   -3.20    4.30
 -12  -2  19    8.60    6.20
 -12  -2  19    6.50    5.80
 -12  -2  19    7.30    5.20
 -12   2  19    5.30    4.00
 -12  -2 -19    2.50    5.80
 -12   2  19    6.00    4.90
 -12  -2 -19   -0.40    4.70
 -12  -3  19    2.60    5.00
 -12   3 -19    0.10    4.40
 -12  -3  19   -0.30    4.80
 -12  -3  19    1.60    5.40
 -12  -3 -19    0.80    3.90
 -12  -3 -19   -2.90    5.00
 -12   3  19   -1.00    3.10
 -13   0  19    9.50    5.30
 -13   0  19   -0.70    5.40
 -13   0 -19   -4.50    4.70
 -13   0  19    1.20    4.10
 -13   0 -19    5.60    4.40
 -13  -1  19    1.00    5.40
 -13   1 -19    6.50    4.30
 -13  -1  19    6.20    5.30
 -13  -1  19   12.20    5.40
 -13  -1  19   -2.00    5.00
 -13  -1 -19    1.00    4.50
 -13   1  19   -1.50    3.70
 -13   1  19    0.10    5.20
 -13  -1 -19    0.40    4.80
 -13  -1 -19    1.60    4.50
 -13  -2  19    1.80    5.10
 -13  -2  19    3.80    4.90
 -13  -2  19    5.10    5.30
 -13  -2  19    1.20    5.00
 -13   2 -19    4.30    4.00
 -13   2  19    4.80    4.80
 -13  -2 -19    2.30    5.30
 -13   2  19    2.00    3.40
 -13  -2 -19    3.40    4.10
 -13  -3  19   76.79    8.10
 -13  -3  19   63.99    7.70
 -13  -3  19   59.59    7.70
 -13   3  19   79.59    6.30
 -13  -3 -19   58.39    6.50
 -14   0  19    5.60    3.90
 -14   0  19   10.90    5.40
 -14   0 -19    7.10    4.30
 -14   0 -19    7.70    5.10
 -14   0  19    2.10    4.50
 -14  -1  19   52.99    6.70
 -14  -1  19   34.40    6.10
 -14  -1  19   43.10    6.60
 -14  -1  19   37.30    6.40
 -14   1 -19   53.39    6.10
 -14   1  19   56.69    6.80
 -14   1  19   46.80    5.30
 -14  -1 -19   47.90    6.70
 -14  -1 -19   46.60    5.90
 -14  -2  19    0.70    4.60
 -14   2 -19    6.20    3.50
 -14  -2  19    8.80    4.30
 -14  -2  19   -2.10    4.00
 -14  -2  19    0.40    4.50
 -14   2  19    1.90    4.20
 -14  -2 -19    2.20    4.80
 -14   2  19   -0.30    3.20
 -14  -2 -19    2.00    2.60
 -15   0 -19   -8.80    3.90
 -15   0  19   -2.80    3.50
 -15   0 -19    0.60    4.70
 -15   0  19    0.70    4.90
 -15   0 -19    0.30    5.20
 -15   0  19   -3.10    3.30
 -15   1 -19   -1.50    3.80
 -15  -1  19    3.20    4.00
 -15  -1  19   -6.10    3.50
 -15  -1  19   -0.40    4.30
 -15  -1 -19    2.50    3.60
 -15  -1 -19    0.90    4.60
 -15   1  19   -0.90    3.00
 -15   1  19    0.10    4.50
[truncated: 145,490 more chars]
