# Supplementary material for: N-(4-Eth­oxy­phen­yl)-3-oxobutanamide
Source: IUCrdata. 2023 Jul 4;8(Pt 7):x230565. doi: 10.1107/S2414314623005655 (PMC10626611; doi:10.1107/S2414314623005655)
Supplement: Supplementary file 2 [file x-08-x230565-Isup2.hkl]

data_I                                                                          
_shelx_title ' Uppu24 in Pca2(1)'                                               
_shelx_refln_list_code          4                                               
_shelx_F_calc_maximum      170.62                                               
_exptl_crystal_F_000       944.00                                               
_reflns_d_resolution_high  0.8291                                               
                                                                                
loop_                                                                           
 _space_group_symop_operation_xyz                                               
 'x, y, z'                                                                      
 '-x, -y, z+1/2'                                                                
 'x+1/2, -y, z'                                                                 
 '-x+1/2, y, z+1/2'                                                             
                                                                                
_cell_length_a    16.4113                                                       
_cell_length_b     4.9076                                                       
_cell_length_c    28.8889                                                       
_cell_angle_alpha  90.000                                                       
_cell_angle_beta   90.000                                                       
_cell_angle_gamma  90.000                                                       
                                                                                
_shelx_F_squared_multiplier     1.000                                           
                                                                                
loop_                                                                           
 _refln_index_h                                                                 
 _refln_index_k                                                                 
 _refln_index_l                                                                 
 _refln_F_squared_calc                                                          
 _refln_F_squared_meas                                                          
 _refln_F_squared_sigma                                                         
 _refln_observed_status                                                         
   0   0 -34         79.16         83.17        15.33 o                         
   2   0 -34         12.89          6.81        12.21 o                         
   0   1 -34          1.42          6.50        14.76 o                         
   1   1 -34         17.21         16.02         4.61 o                         
   2   1 -34        132.28        166.87        15.61 o                         
   2   0 -33          9.70          8.36        14.05 o                         
   4   0 -33          1.30         14.62         8.52 o                         
   6   0 -33         14.39         19.59        13.06 o                         
   1   1 -33         81.43         86.71         8.11 o                         
   2   1 -33         12.81          9.58         9.05 o                         
   3   1 -33         17.32         42.77        11.21 o                         
   4   1 -33         79.80         71.47         8.52 o                         
   5   1 -33         16.41         21.78         6.66 o                         
   0   0 -32        140.79        177.31        13.41 o                         
   2   0 -32          5.40          4.81         6.82 o                         
   4   0 -32        591.74        705.40        48.66 o                         
   6   0 -32         50.94         63.00        20.72 o                         
   0   1 -32        211.25        220.27        15.47 o                         
   1   1 -32         76.89         78.63         6.96 o                         
   2   1 -32         70.14         88.56         7.22 o                         
   3   1 -32          4.45          3.12         5.16 o                         
   4   1 -32          9.91          1.78         4.71 o                         
   5   1 -32         21.79         29.40         4.79 o                         
   6   1 -32        327.44        375.92        32.75 o                         
   7   1 -32        121.41        120.66        23.15 o                         
   0   2 -32         39.00         42.22         7.95 o                         
   1   2 -32          3.04         -0.59         5.18 o                         
   2   2 -32        132.57        139.32        19.12 o                         
   3   2 -32          7.50          7.44         4.40 o                         
   4   2 -32         76.01         97.02        12.06 o                         
   2   0 -31        242.39        236.77        16.14 o                         
   4   0 -31        783.01        897.29        46.63 o                         
   6   0 -31         15.77          9.66         7.99 o                         
   8   0 -31        768.76       1027.78       116.36 o                         
   1   1 -31         66.76         64.19         8.19 o                         
   2   1 -31          3.57          7.81         5.83 o                         
   3   1 -31         53.45         66.05         7.21 o                         
   4   1 -31         20.22         20.71         5.74 o                         
   5   1 -31         42.99         54.51         5.56 o                         
   6   1 -31         73.94         75.76         7.21 o                         
   7   1 -31         31.43         36.83         8.51 o                         
   8   1 -31         13.30          3.30         6.22 o                         
   1   2 -31          1.06         -2.96         6.06 o                         
   2   2 -31          5.64          9.64         7.78 o                         
   3   2 -31          9.72         -0.28         5.09 o                         
   4   2 -31          4.20          2.57         4.89 o                         
   5   2 -31         94.35         74.45         8.03 o                         
   6   2 -31         11.81          4.70         8.80 o                         
   0   0 -30         43.47         33.49        11.35 o                         
   2   0 -30        221.07        226.58        11.74 o                         
   4   0 -30        525.50        554.55        26.95 o                         
   6   0 -30          3.01         -2.04         8.03 o                         
   8   0 -30         63.24        106.53        41.43 o                         
  10   0 -30          2.56         10.33         8.57 o                         
   0   1 -30        272.62        336.56        22.99 o                         
   1   1 -30        101.09        115.93         7.85 o                         
   2   1 -30        160.44        191.07         9.38 o                         
   3   1 -30        108.29        112.83         7.71 o                         
   4   1 -30          0.38         11.23         6.06 o                         
   5   1 -30         16.22         24.02         5.67 o                         
   6   1 -30        136.87        154.96        14.36 o                         
   7   1 -30          7.69          9.54         5.31 o                         
   8   1 -30         21.22         20.86         5.12 o                         
   9   1 -30          1.51         -5.01         5.01 o                         
   0   2 -30         30.99         23.43         9.60 o                         
   1   2 -30         14.74          7.22         6.59 o                         
   2   2 -30         24.54         16.59         7.99 o                         
   3   2 -30         30.10         28.84         6.62 o                         
   4   2 -30         68.40         95.51         9.38 o                         
   5   2 -30         26.88         23.16         5.40 o                         
   6   2 -30          3.74          4.09         4.81 o                         
   7   2 -30          2.69          7.91         5.28 o                         
   2   0 -29         39.61         39.80         7.06 o                         
   4   0 -29        723.55        731.38        33.18 o                         
   6   0 -29         65.26         86.43        10.91 o                         
   8   0 -29        203.92        302.62        28.53 o                         
  10   0 -29        105.66        149.39        23.50 o                         
   1   1 -29         84.86         73.92         7.30 o                         
   2   1 -29         45.46         46.01         6.81 o                         
   3   1 -29        118.20        123.59         8.03 o                         
   4   1 -29         12.85         16.37         6.32 o                         
   5   1 -29         44.06         45.37         6.66 o                         
   6   1 -29        278.51        327.96        18.52 o                         
   7   1 -29         11.59         16.88         5.92 o                         
   8   1 -29          7.54         10.16         6.41 o                         
   9   1 -29         21.98         13.11         5.48 o                         
  10   1 -29         11.01         10.27         7.05 o                         
   1   2 -29         82.21         94.49         8.59 o                         
   2   2 -29        109.45        118.76         8.85 o                         
   3   2 -29          7.05         26.12         6.98 o                         
   4   2 -29         18.79         21.35         6.13 o                         
   5   2 -29          8.51         13.99         6.14 o                         
   6   2 -29          0.54         -1.94         5.07 o                         
   7   2 -29         25.00         24.97         4.91 o                         
   8   2 -29         50.04         64.35         8.85 o                         
   1   3 -29         49.42         49.07         5.94 o                         
   2   3 -29         48.99         52.40         5.86 o                         
   3   3 -29         22.39         20.41         6.00 o                         
   4   3 -29         30.64         28.10         8.17 o                         
   0   0 -28         91.84        109.08        16.18 o                         
   2   0 -28        471.16        471.08        20.37 o                         
   4   0 -28        655.28        715.22        30.79 o                         
   6   0 -28        387.22        362.52        55.77 o                         
   8   0 -28          4.58          3.97        11.64 o                         
  10   0 -28         16.71          8.92         8.40 o                         
   0   1 -28         42.84         56.77         9.14 o                         
   1   1 -28         57.08         57.79         7.01 o                         
   2   1 -28        153.00        184.80         9.56 o                         
   3   1 -28        118.71        109.06         8.09 o                         
   4   1 -28        640.01        692.67        26.07 o                         
   5   1 -28        216.93        237.20        20.43 o                         
   6   1 -28         31.76         32.16         8.16 o                         
   7   1 -28          9.52          9.65         7.71 o                         
   8   1 -28          2.19         -7.96         7.97 o                         
   9   1 -28         38.06         32.04         6.70 o                         
  10   1 -28         16.63         10.22         6.73 o                         
  11   1 -28        188.57        242.71        17.17 o                         
   0   2 -28        204.49        231.12        17.87 o                         
   1   2 -28         50.25         51.45         7.76 o                         
   2   2 -28          0.71          5.32         8.81 o                         
   3   2 -28          9.17          7.89         9.28 o                         
   4   2 -28         16.33         21.44         9.26 o                         
   5   2 -28         49.63         55.10         8.18 o                         
   6   2 -28          6.21         14.92         5.55 o                         
   7   2 -28          9.19          2.68         5.28 o                         
   8   2 -28          9.30          5.74         4.96 o                         
   9   2 -28          6.33          4.82         5.01 o                         
   0   3 -28         42.34         26.54         7.75 o                         
   1   3 -28         97.28        104.31        10.23 o                         
   2   3 -28          4.53         14.18         5.45 o                         
   3   3 -28         27.33         25.84         5.80 o                         
   4   3 -28          4.39         -1.87         5.06 o                         
   5   3 -28         58.43         44.29         7.23 o                         
   6   3 -28         70.00         40.41         8.61 o                         
   2   0 -27        203.65        232.08        11.75 o                         
   4   0 -27       1822.86       1795.30        63.08 o                         
   6   0 -27         29.40          9.65        12.77 o                         
   8   0 -27        286.14        406.15        30.94 o                         
  10   0 -27         84.98        106.72        15.04 o                         
  12   0 -27         21.08         11.09         7.30 o                         
   1   1 -27         65.67         62.35         7.25 o                         
   2   1 -27       2349.24       2551.87        78.81 o                         
   3   1 -27         42.39         32.76         6.80 o                         
   4   1 -27          0.84          0.89         7.21 o                         
   5   1 -27        210.17        214.47        27.01 o                         
   6   1 -27         17.13         15.82         8.05 o                         
   7   1 -27          4.86         11.67         7.90 o                         
   8   1 -27          9.78          9.45         8.37 o                         
   9   1 -27         10.43          6.78         7.68 o                         
  10   1 -27         11.90         14.10         8.52 o                         
  11   1 -27         46.42         87.89        17.64 o                         
  12   1 -27          8.56         21.44         7.64 o                         
   1   2 -27         45.76         65.47         8.11 o                         
   2   2 -27         69.46         77.69         8.42 o                         
   3   2 -27         34.30         34.31         8.73 o                         
   4   2 -27         55.07         71.24         9.01 o                         
   5   2 -27          2.64          5.40         6.48 o                         
   6   2 -27          5.09          9.42         7.77 o                         
   7   2 -27         13.31         11.05         7.05 o                         
   8   2 -27         23.19         19.98         8.59 o                         
   9   2 -27         49.75         39.09         7.01 o                         
  10   2 -27          4.06         -0.82         5.68 o                         
   1   3 -27        169.52        168.85        16.31 o                         
   2   3 -27         41.73         34.93         8.77 o                         
   3   3 -27         20.07         13.73         6.31 o                         
   4   3 -27          0.34          7.41         5.81 o                         
   5   3 -27         29.20         26.61         5.77 o                         
   6   3 -27         13.95          8.15         7.04 o                         
   7   3 -27         28.45         19.97         5.91 o                         
   0   0 -26       5552.43       5527.65       278.96 o                         
   2   0 -26        416.42        420.11        18.79 o                         
   4   0 -26         76.18         64.91         8.58 o                         
   6   0 -26        731.01        758.62        54.50 o                         
   8   0 -26        158.76        119.78        16.46 o                         
  10   0 -26         55.10         60.17        13.62 o                         
  12   0 -26          4.91          9.70         7.91 o                         
   0   1 -26        621.93        652.13        30.40 o                         
   1   1 -26        183.38        189.39         9.28 o                         
   2   1 -26         24.97         24.56         6.64 o                         
   3   1 -26         53.56         59.64         9.73 o                         
   4   1 -26        410.05        443.49        22.55 o                         
   5   1 -26        118.10        111.42        11.07 o                         
   6   1 -26         11.74         23.07         9.02 o                         
   7   1 -26        105.93         97.66        10.75 o                         
   8   1 -26         42.20         46.62        10.71 o                         
   9   1 -26         13.97          5.45         9.68 o                         
  10   1 -26         20.40         23.77         7.56 o                         
  11   1 -26          6.05         15.53         8.03 o                         
  12   1 -26         14.92         32.67        10.64 o                         
   0   2 -26        650.03        683.39        37.32 o                         
   1   2 -26        241.65        242.06        15.27 o                         
   2   2 -26         22.52         29.66        10.24 o                         
   3   2 -26        103.85        110.03         9.31 o                         
   4   2 -26         69.22         78.54         8.58 o                         
   5   2 -26         44.14         45.02         8.71 o                         
   6   2 -26         61.56         68.79         8.93 o                         
   7   2 -26          6.99          8.96         7.57 o                         
   8   2 -26         14.44         15.42         7.09 o                         
   9   2 -26         66.69         66.32        13.36 o                         
  10   2 -26          7.41          0.73         6.42 o                         
  11   2 -26         57.19         47.81         6.66 o                         
   0   3 -26          2.23         -5.58        17.74 o                         
   1   3 -26        322.27        368.73        23.18 o                         
   2   3 -26         33.36         30.69         7.83 o                         
   3   3 -26         37.81         51.74         7.49 o                         
   4   3 -26         14.92         23.22         6.77 o                         
   5   3 -26          7.38          6.82         6.21 o                         
   6   3 -26          3.20          9.63         7.56 o                         
   7   3 -26         13.76         12.00         7.04 o                         
   8   3 -26         38.40         26.22         6.16 o                         
   2   0 -25         82.67         87.09         8.02 o                         
   4   0 -25        701.77        635.21        35.71 o                         
   6   0 -25        231.88        192.13        21.00 o                         
   8   0 -25        171.65        155.52        18.17 o                         
  10   0 -25         24.99         19.59        13.34 o                         
  12   0 -25          1.41          6.16         8.79 o                         
   1   1 -25        644.43        632.89        20.37 o                         
   2   1 -25        765.69        790.71        26.51 o                         
   3   1 -25        110.83        107.06        10.84 o                         
   4   1 -25          0.45          1.13         8.71 o                         
   5   1 -25         25.00         25.64        10.64 o                         
   6   1 -25         45.15         40.03        10.75 o                         
   7   1 -25        179.99        154.96        12.70 o                         
   8   1 -25          2.49          1.11         7.79 o                         
   9   1 -25         49.40         50.56         8.56 o                         
  10   1 -25        108.16         92.24        18.84 o                         
  11   1 -25         14.06         12.01         6.55 o                         
  12   1 -25          0.16          0.60         6.55 o                         
  13   1 -25         39.70         34.29         8.18 o                         
   1   2 -25         61.27         68.95         8.45 o                         
   2   2 -25         46.82         53.40         8.33 o                         
   3   2 -25        238.75        230.74        15.27 o                         
   4   2 -25         35.13         34.15        10.00 o                         
   5   2 -25         65.49         68.54        10.59 o                         
   6   2 -25         90.21         91.60         9.56 o                         
   7   2 -25          7.72         -0.80         8.92 o                         
   8   2 -25        401.51        483.87        28.22 o                         
   9   2 -25         29.98         31.43         8.07 o                         
  10   2 -25          3.69         -1.11         7.09 o                         
  11   2 -25         24.72         26.32         6.62 o                         
   1   3 -25        137.74        116.74        13.77 o                         
   2   3 -25        215.34        192.48        17.77 o                         
   3   3 -25          3.02          9.09         7.23 o                         
   4   3 -25          0.49          8.08         7.04 o                         
   5   3 -25          8.71          8.67         6.80 o                         
   6   3 -25          1.22          4.22         7.98 o                         
   7   3 -25         12.32          9.32         7.90 o                         
   8   3 -25         54.83         36.51         7.26 o                         
   9   3 -25         21.13         15.29         6.56 o                         
   0   0 -24        165.31        169.81        14.50 o                         
   2   0 -24        780.03        799.62        34.73 o                         
   4   0 -24         27.27         29.98         9.79 o                         
   6   0 -24         17.81         21.00        12.21 o                         
   8   0 -24         10.65         10.79        13.06 o                         
  10   0 -24         89.20         90.83        15.61 o                         
  12   0 -24         59.75         51.33        10.03 o                         
  14   0 -24         30.49         45.59         7.88 o                         
   0   1 -24       1792.83       1798.11        71.94 o                         
   1   1 -24       1154.29       1044.99        31.36 o                         
   2   1 -24        737.11        793.07        43.32 o                         
   3   1 -24        278.81        256.12        18.29 o                         
   4   1 -24          8.70         21.95        14.19 o                         
   5   1 -24         69.43         67.15        11.51 o                         
   6   1 -24        212.67        190.64        15.92 o                         
   7   1 -24        167.19        124.51        12.08 o                         
   8   1 -24         56.89         49.72         8.18 o                         
   9   1 -24         20.74         22.13         8.21 o                         
  10   1 -24         85.16         86.45         9.83 o                         
  11   1 -24          5.04         -1.57         5.78 o                         
  12   1 -24          2.10          1.78         6.69 o                         
  13   1 -24         23.57         20.49         8.04 o                         
   0   2 -24        765.91        775.54        41.99 o                         
   1   2 -24          3.72         13.93         8.15 o                         
   2   2 -24        518.78        557.64        27.77 o                         
   3   2 -24        138.26        134.93        11.05 o                         
   4   2 -24        181.06        197.28        12.55 o                         
   5   2 -24        104.63        103.72        10.50 o                         
   6   2 -24        137.14        140.81        12.98 o                         
   7   2 -24         15.19         16.61         9.07 o                         
   8   2 -24        265.25        225.74        25.72 o                         
   9   2 -24         64.33         60.20         9.71 o                         
  10   2 -24          9.03         15.05         7.21 o                         
  11   2 -24         17.04         22.77        12.03 o                         
  12   2 -24         10.36          3.27         5.68 o                         
   0   3 -24        185.58        156.47        50.79 o                         
   1   3 -24         14.58          9.78         8.15 o                         
   2   3 -24        305.29        338.06        19.09 o                         
   3   3 -24        283.31        306.90        17.98 o                         
   4   3 -24         84.82        101.05         8.50 o                         
   5   3 -24         90.66        102.78         8.41 o                         
   6   3 -24        346.04        310.48        22.94 o                         
   7   3 -24          7.27         -0.19        10.96 o                         
   8   3 -24          5.69          6.39        10.09 o                         
   9   3 -24         28.48         17.47         9.08 o                         
  10   3 -24         57.56         34.34        11.07 o                         
   2   4 -24          5.04        -17.88        20.15 o                         
   3   4 -24         36.31         24.41        18.45 o                         
   4   4 -24          3.29         -8.23        18.45 o                         
   5   4 -24         22.57         22.42        14.76 o                         
   2   0 -23         56.49         67.90        23.28 o                         
   4   0 -23       1290.75       1146.81        60.91 o                         
   6   0 -23         41.99         21.57        12.77 o                         
   8   0 -23        207.98        197.53        20.72 o                         
  10   0 -23         59.39         44.85        13.91 o                         
  12   0 -23         71.69         83.76        11.59 o                         
  14   0 -23         31.34         22.45         7.62 o                         
   1   1 -23       1016.42        924.89        38.34 o                         
   2   1 -23        179.03        188.35        12.37 o                         
   3   1 -23        293.88        299.51        21.71 o                         
   4   1 -23         40.02         33.42        10.57 o                         
   5   1 -23        125.88        122.26        19.02 o                         
   6   1 -23       1159.63       1140.08        56.19 o                         
   7   1 -23         14.92          2.93         7.37 o                         
   8   1 -23        175.37        159.40        10.42 o                         
   9   1 -23          4.62          3.35        11.12 o                         
  10   1 -23          1.18          5.33         8.08 o                         
  11   1 -23         51.07         49.95         7.44 o                         
  12   1 -23         62.50         60.78         7.93 o                         
  13   1 -23          8.43          8.92         6.55 o                         
  14   1 -23         40.85         49.17         8.39 o                         
   1   2 -23        149.61        135.12        12.08 o                         
   2   2 -23        283.26        293.44        18.44 o                         
   3   2 -23        155.68        139.32        11.37 o                         
   4   2 -23         11.66         22.78         8.77 o                         
   5   2 -23          7.90          8.28         8.73 o                         
   6   2 -23          4.00          6.20        10.12 o                         
   7   2 -23         77.55         67.59        17.41 o                         
   8   2 -23          1.09         -3.27         8.81 o                         
   9   2 -23         10.68          9.17         7.77 o                         
  10   2 -23          3.45         -1.42         7.26 o                         
  11   2 -23         15.55         23.04         7.75 o                         
  12   2 -23         25.20         20.10         6.49 o                         
  13   2 -23         11.65          8.66         8.63 o                         
   1   3 -23         87.54         83.14        13.68 o                         
   2   3 -23         36.75         43.16         9.60 o                         
   3   3 -23        968.59        983.89        34.72 o                         
   4   3 -23        279.34        290.73        17.50 o                         
   5   3 -23        112.57        102.44        13.23 o                         
   6   3 -23         76.06         72.27        11.97 o                         
   7   3 -23          1.86          6.16         9.80 o                         
   8   3 -23         11.51         -7.77         9.35 o                         
   9   3 -23         34.35         23.99        12.63 o                         
  10   3 -23          1.07          2.65         8.20 o                         
   1   4 -23         71.86         54.21        24.41 o                         
   2   4 -23         20.96         20.15        22.14 o                         
   3   4 -23          2.57         -0.28        21.86 o                         
   4   4 -23         17.78          6.53        21.57 o                         
   5   4 -23         37.26         45.38        20.15 o                         
   6   4 -23          5.35         26.40        15.04 o                         
   0   0 -22       5918.04       5243.01       256.88 o                         
   2   0 -22          0.67          0.53         8.93 o                         
   4   0 -22        126.09         92.83        11.53 o                         
   6   0 -22         16.19          6.81        11.92 o                         
   8   0 -22       1528.77       1296.45        94.52 o                         
  10   0 -22        144.21        114.96        16.75 o                         
  12   0 -22         60.49         79.62        12.21 o                         
  14   0 -22        118.18        133.19         9.96 o                         
   0   1 -22        419.08        395.30        20.76 o                         
   1   1 -22        133.43        129.75         9.23 o                         
   2   1 -22         55.21         52.97         8.81 o                         
   3   1 -22        162.39        151.37        14.06 o                         
   4   1 -22         74.30         87.25        11.88 o                         
   5   1 -22        131.58        122.32        14.62 o                         
   6   1 -22        136.35        168.95        14.14 o                         
   7   1 -22         35.39         33.62         8.22 o                         
   8   1 -22          2.22         -4.86         7.02 o                         
   9   1 -22         24.49         15.19        10.54 o                         
  10   1 -22         56.90         51.34        11.85 o                         
  11   1 -22         44.84         39.06         7.11 o                         
  12   1 -22          3.36         -2.80         6.55 o                         
  13   1 -22         62.40         63.36         7.87 o                         
  14   1 -22         41.08         47.38         6.67 o                         
   0   2 -22        452.45        447.75        28.40 o                         
   1   2 -22        865.18        796.46        37.40 o                         
   2   2 -22        892.84        864.37        34.69 o                         
   3   2 -22        285.74        290.54        20.69 o                         
   4   2 -22        455.41        475.26        21.46 o                         
   5   2 -22         72.96         84.90        11.27 o                         
   6   2 -22          2.34         -3.31         8.46 o                         
   7   2 -22         17.87         27.83        10.28 o                         
   8   2 -22         73.74         58.31         8.40 o                         
   9   2 -22         93.65         89.03         9.29 o                         
  10   2 -22          1.98          0.43         7.54 o                         
  11   2 -22         14.33          0.41         7.88 o                         
  12   2 -22          4.56          7.76         8.45 o                         
  13   2 -22         10.07          6.00         7.30 o                         
   0   3 -22        820.03        792.40        64.15 o                         
   1   3 -22         42.25         26.49         8.79 o                         
   2   3 -22         30.76         34.49         9.33 o                         
   3   3 -22        366.00        340.80        16.52 o                         
   4   3 -22         24.43         34.46         9.23 o                         
   5   3 -22         84.38         81.39        13.27 o                         
   6   3 -22        411.97        386.23        35.11 o                         
   7   3 -22         23.75         19.29        11.14 o                         
   8   3 -22          5.01          2.83        10.10 o                         
   9   3 -22         22.75         23.50         9.85 o                         
  10   3 -22          0.59         -4.89         9.13 o                         
  11   3 -22          2.95          1.99        10.22 o                         
   1   4 -22         30.26         47.97        22.99 o                         
   2   4 -22         14.26         28.38        22.42 o                         
   3   4 -22         12.45         -5.11        21.57 o                         
   4   4 -22        254.84        183.19        20.15 o                         
   5   4 -22        122.41         77.31        15.45 o                         
   6   4 -22          1.85          5.47         9.03 o                         
   7   4 -22          5.12         10.96         9.63 o                         
   2   0 -21         27.92         26.80        15.95 o                         
   4   0 -21        136.60        123.91        11.80 o                         
   6   0 -21         12.06          9.08        11.64 o                         
   8   0 -21        384.24        336.61        32.36 o                         
  10   0 -21         18.13         10.22        13.06 o                         
  12   0 -21         12.22          3.26         9.25 o                         
  14   0 -21        312.75        348.13        32.82 o                         
   1   1 -21        511.54        430.02        17.95 o                         
   2   1 -21        303.94        290.98        16.77 o                         
   3   1 -21        811.22        700.46        32.36 o                         
   4   1 -21        433.07        436.79        22.81 o                         
   5   1 -21         89.44         86.59        10.57 o                         
   6   1 -21        208.61        163.32        11.30 o                         
   7   1 -21         35.32         32.72         7.89 o                         
   8   1 -21         13.78         10.28        11.70 o                         
   9   1 -21         45.33         32.64         8.38 o                         
  10   1 -21        281.43        219.51        20.70 o                         
  11   1 -21         85.03         83.77        10.38 o                         
  12   1 -21        130.62        135.25        11.55 o                         
  13   1 -21        146.08        126.19        10.01 o                         
  14   1 -21         72.80         98.77         8.13 o                         
  15   1 -21         27.43         21.01         5.31 o                         
   1   2 -21        574.29        500.84        26.89 o                         
   2   2 -21       1948.99       1886.71        69.99 o                         
   3   2 -21        180.95        183.19        12.11 o                         
   4   2 -21        653.93        602.36        27.94 o                         
   5   2 -21         14.66         18.32         9.82 o                         
   6   2 -21        119.76        125.33        12.30 o                         
   7   2 -21        242.08        214.70        13.01 o                         
   8   2 -21        126.94        117.46         9.58 o                         
   9   2 -21        257.76        255.84        12.61 o                         
  10   2 -21         73.92         83.29         9.71 o                         
  11   2 -21         30.94         27.27         8.63 o                         
  12   2 -21         51.52         80.37        13.59 o                         
  13   2 -21         23.22         12.16         6.63 o                         
  14   2 -21          5.42          4.62         5.91 o                         
   1   3 -21        435.79        382.99        20.39 o                         
   2   3 -21         50.82         33.13         7.87 o                         
   3   3 -21        151.41        142.17        13.06 o                         
   4   3 -21        586.50        571.88        24.99 o                         
   5   3 -21        251.57        221.33        17.16 o                         
   6   3 -21        109.00        123.62        13.80 o                         
   7   3 -21         71.74         65.03        12.37 o                         
   8   3 -21          5.34         -0.85        10.84 o                         
   9   3 -21         12.37          6.47        10.32 o                         
  10   3 -21          6.30         -0.92         9.16 o                         
  11   3 -21         25.69         19.36         8.97 o                         
  12   3 -21          7.10          1.14         9.37 o                         
   2   4 -21        128.92         51.09        25.83 o                         
   3   4 -21         63.89         36.36        15.68 o                         
   4   4 -21         19.03         23.69        10.67 o                         
   5   4 -21        100.42         63.85        10.84 o                         
   6   4 -21         13.99         13.48         7.54 o                         
   7   4 -21         33.72         23.54         7.01 o                         
   8   4 -21         69.61         52.37        21.57 o                         
   2   0 -20        624.46        723.43        68.12 o                         
   4   0 -20        383.21        302.29        19.00 o                         
   6   0 -20        308.21        282.96        28.38 o                         
   8   0 -20          7.11         -6.24        11.92 o                         
  10   0 -20         10.45          0.00        12.49 o                         
  12   0 -20        535.05        540.19        31.59 o                         
  14   0 -20         32.86         39.81         8.43 o                         
  16   0 -20       1161.83       1298.15        86.57 o                         
   0   1 -20        431.69        412.96        38.03 o                         
   1   1 -20       1062.37        914.03        36.18 o                         
   2   1 -20        327.62        342.90        20.11 o                         
   3   1 -20        672.15        622.87        29.12 o                         
   4   1 -20        571.31        526.37        25.11 o                         
   5   1 -20          1.82          2.85         8.41 o                         
   6   1 -20        308.09        317.38        16.45 o                         
   7   1 -20         71.77         61.76         7.79 o                         
   8   1 -20          6.92         -6.78         6.78 o                         
   9   1 -20        133.06        110.24         9.31 o                         
  10   1 -20        807.08        785.31        34.51 o                         
  11   1 -20        154.01        137.77        13.50 o                         
  12   1 -20        110.05        107.70         8.84 o                         
  13   1 -20        131.81        134.55        10.07 o                         
  14   1 -20        147.51        140.30        10.18 o                         
  15   1 -20          8.92         -1.16         5.99 o                         
   0   2 -20        620.48        492.12        47.97 o                         
   1   2 -20        150.02        150.66        11.95 o                         
   2   2 -20        484.42        471.03        21.77 o                         
   3   2 -20         52.47         41.03         8.59 o                         
   4   2 -20        251.54        240.48        15.84 o                         
   5   2 -20         28.08         24.84         9.63 o                         
   6   2 -20        581.04        606.35        28.81 o                         
   7   2 -20         49.87         49.64         9.06 o                         
   8   2 -20        140.47        113.27         9.59 o                         
   9   2 -20        193.08        172.10        10.85 o                         
  10   2 -20          3.62         -3.58        11.80 o                         
  11   2 -20         24.21         31.68         8.09 o                         
  12   2 -20        115.73        127.41        12.85 o                         
  13   2 -20         27.17         15.71         6.92 o                         
  14   2 -20          1.38          4.16         5.08 o                         
   0   3 -20         21.79          0.35         9.81 o                         
   1   3 -20        530.81        468.31        22.84 o                         
   2   3 -20        224.64        175.76        11.44 o                         
   3   3 -20         73.97         74.73        12.64 o                         
   4   3 -20        860.51        813.13        34.02 o                         
   5   3 -20        142.04        115.89        11.84 o                         
   6   3 -20         13.80         12.28         9.52 o                         
   7   3 -20        138.75        130.69        17.33 o                         
   8   3 -20         53.76         44.15        11.87 o                         
   9   3 -20         10.96          2.44        10.55 o                         
  10   3 -20         14.01          2.63         9.66 o                         
  11   3 -20          3.79         -4.85         8.31 o                         
  12   3 -20          2.39         -5.68        10.50 o                         
   2   4 -20         18.35         36.90        23.56 o                         
   3   4 -20        145.97        101.56        15.58 o                         
   4   4 -20         50.86         25.90        12.70 o                         
   5   4 -20         16.56          9.61        10.41 o                         
   6   4 -20         47.30         45.10         8.78 o                         
   7   4 -20          4.12         -2.08         7.16 o                         
   8   4 -20          3.94          4.13         6.69 o                         
   9   4 -20         37.21         37.05        10.38 o                         
   2   0 -19          9.17         28.10        27.25 o                         
   4   0 -19         27.57         43.43        26.96 o                         
   6   0 -19         61.01         42.58        11.64 o                         
   8   0 -19        644.28        571.60        44.56 o                         
  10   0 -19        799.51        873.30        60.17 o                         
  12   0 -19         12.25          6.95         9.21 o                         
  14   0 -19         17.17         20.93         9.33 o                         
  16   0 -19        810.72        791.63        36.21 o                         
   1   1 -19        471.36        418.07        51.94 o                         
   2   1 -19       2096.15       2148.45       162.90 o                         
   3   1 -19        329.44        304.84        18.90 o                         
   4   1 -19        379.25        329.07        17.81 o                         
   5   1 -19        228.64        172.77        12.42 o                         
   6   1 -19          0.15         -6.24         6.77 o                         
   7   1 -19        198.05        182.57        23.84 o                         
   8   1 -19         22.42         19.94         6.59 o                         
   9   1 -19        131.68        123.29         9.14 o                         
  10   1 -19         11.16         10.52         9.16 o                         
  11   1 -19         44.38         25.65         7.08 o                         
  12   1 -19         56.37         57.95        12.26 o                         
  13   1 -19          3.06          6.97         6.41 o                         
  14   1 -19        129.75        140.50        10.17 o                         
  15   1 -19          1.54          1.85         6.45 o                         
  16   1 -19         83.94        103.11        11.42 o                         
   1   2 -19         75.45         63.85         9.16 o                         
   2   2 -19        460.54        409.05        22.36 o                         
   3   2 -19         63.05         34.36         9.73 o                         
   4   2 -19        152.76        138.02        12.71 o                         
   5   2 -19        133.11        120.54        11.70 o                         
   6   2 -19       1530.58       1577.10        62.56 o                         
   7   2 -19        121.23        120.50        10.44 o                         
   8   2 -19         47.99         55.24         9.07 o                         
   9   2 -19        157.77        176.11        10.70 o                         
  10   2 -19         14.54          7.39         7.32 o                         
  11   2 -19         22.37         18.33         7.44 o                         
  12   2 -19         11.32         -1.83         7.90 o                         
  13   2 -19          2.25          9.72         7.15 o                         
  14   2 -19          1.91          9.69         5.43 o                         
  15   2 -19         40.77         42.29        12.77 o                         
   1   3 -19        334.79        247.36        19.13 o                         
   2   3 -19       1078.21        905.48        44.79 o                         
   3   3 -19        197.81        165.57        15.70 o                         
   4   3 -19        442.26        448.83        23.14 o                         
   5   3 -19         19.41         15.12         9.94 o                         
   6   3 -19          0.01          9.68         9.40 o                         
   7   3 -19        339.95        316.78        24.63 o                         
   8   3 -19          6.40         15.97         9.38 o                         
   9   3 -19         28.36         27.35         8.78 o                         
  10   3 -19         35.23         43.54        10.78 o                         
  11   3 -19         22.85         27.52        11.64 o                         
  12   3 -19          3.36         -1.46         7.15 o                         
  13   3 -19        181.18        165.74        18.45 o                         
   2   4 -19        166.36        112.11        14.46 o                         
   3   4 -19         42.39         14.86        11.96 o                         
   4   4 -19         28.29         19.26        11.64 o                         
   5   4 -19         14.53          6.37        10.94 o                         
   6   4 -19         37.19         25.91         9.01 o                         
   7   4 -19         51.15         41.32         8.53 o                         
   8   4 -19         12.59          6.46         7.43 o                         
   9   4 -19          1.44         -3.90         6.57 o                         
   0   0 -18       3497.29       3751.74       278.70 o                         
   2   0 -18         35.45         40.31        26.11 o                         
   4   0 -18         35.31         36.90        26.96 o                         
   6   0 -18        446.90        378.19        57.75 o                         
   8   0 -18         87.22         65.28        13.06 o                         
  10   0 -18        962.44        963.84        68.12 o                         
  12   0 -18        145.61        132.90        12.92 o                         
  14   0 -18          6.52         13.35         9.65 o                         
  16   0 -18        397.78        386.51        19.14 o                         
   0   1 -18         96.08         58.76        29.24 o                         
   1   1 -18        162.27         86.86        30.94 o                         
   2   1 -18        362.07        427.98        50.81 o                         
   3   1 -18        212.84        169.71        35.20 o                         
   4   1 -18         34.67         19.59        26.11 o                         
   5   1 -18        307.07        268.37        14.14 o                         
   6   1 -18         72.30         68.54         9.30 o                         
   7   1 -18        230.35        194.70        17.04 o                         
   8   1 -18        326.09        321.62        14.74 o                         
   9   1 -18         40.61         36.80         6.83 o                         
  10   1 -18        124.78        119.08        10.23 o                         
  11   1 -18         44.41         31.08         7.01 o                         
  12   1 -18         76.56         71.75         7.87 o                         
  13   1 -18         19.43         10.72         6.53 o                         
  14   1 -18        107.14        115.25         9.61 o                         
  15   1 -18         15.72         16.15         6.86 o                         
  16   1 -18         39.43         37.45         5.54 o                         
   0   2 -18       3423.06       2896.32       216.83 o                         
   1   2 -18        133.43        102.87         9.36 o                         
   2   2 -18         59.20         60.90         8.69 o                         
   3   2 -18        120.40        105.81        11.10 o                         
   4   2 -18        466.00        416.84        23.69 o                         
   5   2 -18         54.24         43.35         9.61 o                         
   6   2 -18       1496.85       1441.65        58.16 o                         
   7   2 -18         76.37         81.35        16.67 o                         
   8   2 -18         26.75         21.20         8.24 o                         
   9   2 -18        419.69        410.91        17.70 o                         
  10   2 -18         13.51          5.05         7.27 o                         
  11   2 -18          5.92         -5.51         7.11 o                         
  12   2 -18         10.61          6.93         8.07 o                         
  13   2 -18         38.31         38.71         7.88 o                         
  14   2 -18         11.86         13.75         5.93 o                         
  15   2 -18         89.93        120.07        16.46 o                         
   0   3 -18        217.27        215.05        28.67 o                         
   1   3 -18        215.93        166.75        20.31 o                         
   2   3 -18         40.33         33.61        11.51 o                         
   3   3 -18        172.10        161.93        14.96 o                         
   4   3 -18        667.05        629.23        27.67 o                         
   5   3 -18        107.69        110.53        11.62 o                         
   6   3 -18         31.83         28.01         9.78 o                         
   7   3 -18        410.23        367.32        19.14 o                         
   8   3 -18        332.04        335.75        18.29 o                         
   9   3 -18        134.96        126.21        11.10 o                         
  10   3 -18         18.86         32.46         9.01 o                         
  11   3 -18         48.04         31.20         7.39 o                         
  12   3 -18         45.26         43.13         7.61 o                         
  13   3 -18         73.06         72.73        35.62 o                         
   1   4 -18        195.61        169.43        26.40 o                         
   2   4 -18         18.62        -11.63        11.63 o                         
   3   4 -18         60.34         32.85        11.85 o                         
   4   4 -18        125.79        115.96        13.86 o                         
   5   4 -18         31.33         20.81        11.40 o                         
   6   4 -18        214.47        181.83        14.85 o                         
   7   4 -18        157.44        134.94        11.35 o                         
   8   4 -18         47.55         39.32         8.50 o                         
   9   4 -18          1.41          7.28         7.25 o                         
  10   4 -18         44.62         34.61         9.52 o                         
   2   0 -17        164.39        198.94        33.21 o                         
   4   0 -17       1423.92       1573.45       126.31 o                         
   6   0 -17        117.11        156.08        32.36 o                         
   8   0 -17         49.15         50.24        11.35 o                         
  10   0 -17        421.13        381.45        33.78 o                         
  12   0 -17         47.44         37.37         9.52 o                         
  14   0 -17         37.42         34.47        12.63 o                         
  16   0 -17         77.87         83.59         8.41 o                         
   1   1 -17        138.45         77.86        19.84 o                         
   2   1 -17       2534.87       2513.45       192.42 o                         
   3   1 -17        460.86        415.52        47.97 o                         
   4   1 -17         13.29         17.03        24.41 o                         
   5   1 -17         93.31         56.77        27.53 o                         
   6   1 -17        150.57        117.11        10.13 o                         
   7   1 -17         24.04         22.01         6.26 o                         
   8   1 -17        187.50        177.69        12.54 o                         
   9   1 -17        147.61        154.15         9.10 o                         
  10   1 -17         53.31         51.43        11.16 o                         
  11   1 -17        102.20         89.53         7.96 o                         
  12   1 -17         40.94         29.45         7.03 o                         
  13   1 -17        201.89        190.67        10.94 o                         
  14   1 -17          7.62         -6.55         6.55 o                         
  15   1 -17         42.69         47.67         7.53 o                         
  16   1 -17        237.63        232.34        11.22 o                         
   1   2 -17        278.90        318.16        38.60 o                         
   2   2 -17          3.91         -8.25         8.25 o                         
   3   2 -17        483.75        432.75        21.42 o                         
   4   2 -17        111.76        135.47        11.22 o                         
   5   2 -17          3.97          0.15         8.38 o                         
   6   2 -17       1463.29       1472.94        59.14 o                         
   7   2 -17         58.00         49.56         9.17 o                         
   8   2 -17          5.20          4.46         6.90 o                         
   9   2 -17        291.96        298.29        13.83 o                         
  10   2 -17         78.59         80.65         8.42 o                         
  11   2 -17         54.13         50.40         7.72 o                         
  12   2 -17         92.61        104.41         9.53 o                         
  13   2 -17        134.67        136.01        10.46 o                         
  14   2 -17        106.64        119.76         9.44 o                         
  15   2 -17         25.97         24.16         8.94 o                         
   1   3 -17        140.24        112.24        11.89 o                         
   2   3 -17        108.24        112.41        12.91 o                         
   3   3 -17        119.79         99.24        13.02 o                         
   4   3 -17        160.71        185.58        13.33 o                         
   5   3 -17        567.29        555.49        25.28 o                         
   6   3 -17        252.13        229.28        15.20 o                         
   7   3 -17         61.44         46.86         9.90 o                         
   8   3 -17        356.32        369.45        18.96 o                         
   9   3 -17         81.89         75.82        10.14 o                         
  10   3 -17        181.88        176.32        11.37 o                         
  11   3 -17         87.06         75.83         8.50 o                         
  12   3 -17          1.53         -3.39         6.43 o                         
  13   3 -17        127.69        121.78        15.92 o                         
  14   3 -17         13.61         13.62         8.52 o                         
   1   4 -17         42.84         27.53        19.02 o                         
   2   4 -17         47.43         15.02        11.26 o                         
   3   4 -17         75.71         40.79        12.20 o                         
   4   4 -17        363.08        290.15        20.64 o                         
   5   4 -17          7.23          6.78        11.07 o                         
   6   4 -17        106.77         88.20        11.44 o                         
   7   4 -17         92.74         90.85        10.55 o                         
   8   4 -17        224.67        206.58        13.34 o                         
   9   4 -17          4.26          3.56         7.64 o                         
  10   4 -17          5.37          9.25         6.94 o                         
   0   0 -16       1837.34       2393.69       171.98 o                         
   2   0 -16        469.45        534.98        55.07 o                         
   4   0 -16        352.25        445.86        50.81 o                         
   6   0 -16         37.51         58.19        26.68 o                         
   8   0 -16        941.97        951.92       160.92 o                         
  10   0 -16        550.58        515.68        42.01 o                         
  12   0 -16          2.54          9.39         8.53 o                         
  14   0 -16        116.80        107.08        19.73 o                         
  16   0 -16        103.54        110.71         9.40 o                         
   0   1 -16        212.28        181.63        32.36 o                         
   1   1 -16         84.62         62.33        19.59 o                         
   2   1 -16        588.74        620.14        62.16 o                         
   3   1 -16       1236.45       1198.55        95.94 o                         
   4   1 -16         11.17         -3.97        23.28 o                         
   5   1 -16          3.36         -4.26        23.56 o                         
   6   1 -16        438.61        465.44        52.51 o                         
   7   1 -16        440.68        362.57        18.16 o                         
   8   1 -16       1383.25       1273.29        41.31 o                         
   9   1 -16        778.21        657.87        23.69 o                         
  10   1 -16         25.74         29.17         7.27 o                         
  11   1 -16        239.71        232.03        11.87 o                         
  12   1 -16          4.14          3.28         6.58 o                         
  13   1 -16        460.04        446.90        17.54 o                         
  14   1 -16         14.73         10.75         6.13 o                         
  15   1 -16         39.08         48.31         7.05 o                         
  16   1 -16        159.37        142.87        10.19 o                         
  17   1 -16        130.40        114.56        13.00 o                         
   0   2 -16          5.52        -20.15        23.56 o                         
   1   2 -16        376.28        462.65        35.06 o                         
   2   2 -16        198.85        242.66        34.91 o                         
   3   2 -16        544.03        574.72        53.65 o                         
   4   2 -16        243.52        234.22        16.86 o                         
   5   2 -16          3.15         -3.47         7.76 o                         
   6   2 -16        665.45        594.92        27.60 o                         
   7   2 -16        109.03         98.93         8.71 o                         
   8   2 -16        119.58        114.79         8.36 o                         
   9   2 -16        149.81        140.45         9.10 o                         
  10   2 -16        149.00        155.93         9.95 o                         
  11   2 -16        143.27        138.30         9.51 o                         
  12   2 -16        359.64        380.35        18.92 o                         
  13   2 -16        184.46        193.58        12.73 o                         
  14   2 -16         60.11         63.25         7.90 o                         
  15   2 -16        104.04         96.60         9.86 o                         
  16   2 -16         12.38          8.93         6.25 o                         
   0   3 -16         67.84         60.74        22.99 o                         
   1   3 -16        132.86         96.33        13.03 o                         
   2   3 -16         15.11          9.68         9.66 o                         
   3   3 -16        184.55        188.77        15.87 o                         
   4   3 -16         29.69         37.55        10.06 o                         
   5   3 -16        803.02        763.53        31.10 o                         
   6   3 -16        308.32        294.30        16.74 o                         
   7   3 -16         14.08         15.40         9.27 o                         
   8   3 -16        153.11        167.26        12.55 o                         
   9   3 -16         66.28         57.35         9.81 o                         
  10   3 -16         26.82         15.92         7.80 o                         
  11   3 -16         71.23         74.66         8.52 o                         
  12   3 -16         51.83         54.11         8.53 o                         
  13   3 -16         49.79         51.29        11.15 o                         
  14   3 -16          3.75         10.45         7.41 o                         
   0   4 -16        145.52        139.65        24.98 o                         
   1   4 -16         42.47         24.73        14.90 o                         
   2   4 -16         29.64         20.41        11.74 o                         
   3   4 -16         19.34         -2.08        11.17 o                         
   4   4 -16         74.62         57.08        12.31 o                         
   5   4 -16         64.51         54.55        12.15 o                         
   6   4 -16        137.20        126.86        13.48 o                         
   7   4 -16        285.41        276.16        16.03 o                         
   8   4 -16        107.39        118.14        10.85 o                         
   9   4 -16         23.17         20.48         8.23 o                         
  10   4 -16         16.74          7.71         7.38 o                         
  11   4 -16        242.28        234.35        14.24 o                         
   3   5 -16         13.83         -7.38        15.90 o                         
   4   5 -16         17.25          6.53        15.90 o                         
   2   0 -15        216.16        305.29        36.19 o                         
   4   0 -15         67.96         28.95        22.71 o                         
   6   0 -15        312.58        332.63        42.58 o                         
   8   0 -15        861.74        857.62       108.43 o                         
  10   0 -15        574.42        561.38        42.86 o                         
  12   0 -15        161.14        162.87        15.33 o                         
  14   0 -15        394.01        371.02        23.98 o                         
  16   0 -15         12.36         24.10         7.57 o                         
   1   1 -15        147.50        109.11        18.14 o                         
   2   1 -15        210.25        145.01        18.99 o                         
   3   1 -15        675.39        580.12        59.89 o                         
   4   1 -15         30.08         -0.57        22.14 o                         
   5   1 -15         11.91         18.45        23.56 o                         
   6   1 -15       1539.92       1546.80       125.74 o                         
   7   1 -15        237.09        210.87        36.33 o                         
   8   1 -15        105.61         97.87         7.14 o                         
   9   1 -15       1206.91       1055.17        34.71 o                         
  10   1 -15        753.64        726.46        28.78 o                         
  11   1 -15        192.71        190.78         9.73 o                         
  12   1 -15         24.77         28.44         6.28 o                         
  13   1 -15        405.57        381.27        15.78 o                         
  14   1 -15        945.77        953.19        32.17 o                         
  15   1 -15         54.14         56.85         7.45 o                         
  16   1 -15         74.32         74.47         7.42 o                         
  17   1 -15         70.78         57.80         6.52 o                         
   1   2 -15          5.24         15.00        15.96 o                         
   2   2 -15         18.50         28.95        22.99 o                         
   3   2 -15         15.38         26.11        23.56 o                         
   4   2 -15         77.57         98.21        26.40 o                         
   5   2 -15        173.16        156.20        13.77 o                         
   6   2 -15        518.14        470.30        19.97 o                         
   7   2 -15         84.11         66.51         7.30 o                         
   8   2 -15        218.18        211.75        10.08 o                         
   9   2 -15        156.96        151.37         8.76 o                         
  10   2 -15        647.76        606.87        21.07 o                         
  11   2 -15         52.38         52.64         6.87 o                         
  12   2 -15         36.16         39.68         7.01 o                         
  13   2 -15         52.59         53.72         7.46 o                         
  14   2 -15        876.48        917.32        39.54 o                         
  15   2 -15         51.95         45.08        11.07 o                         
  16   2 -15         40.83         33.93         5.83 o                         
   1   3 -15        100.74        101.60        15.57 o                         
   2   3 -15         39.26         28.36         9.75 o                         
   3   3 -15          8.35         15.96        11.79 o                         
   4   3 -15        337.61        333.56        21.41 o                         
   5   3 -15        412.67        369.39        19.87 o                         
   6   3 -15        102.73        108.48        10.86 o                         
   7   3 -15          8.09         18.08         9.20 o                         
   8   3 -15        440.59        413.78        21.16 o                         
   9   3 -15        331.95        321.55        18.24 o                         
  10   3 -15         74.51         69.21         9.05 o                         
  11   3 -15         85.96         81.76         8.52 o                         
  12   3 -15        144.17        152.26        15.28 o                         
  13   3 -15        175.58        159.43        16.32 o                         
  14   3 -15        378.42        360.82        20.45 o                         
   1   4 -15         45.36         30.76        11.77 o                         
   2   4 -15        115.47        144.24        51.22 o                         
   3   4 -15         49.31         43.21        17.48 o                         
   4   4 -15         79.83         64.66        12.60 o                         
   5   4 -15        188.51        225.97        50.06 o                         
   6   4 -15        109.40         92.47        13.32 o                         
   7   4 -15        216.22        234.54        18.15 o                         
   8   4 -15        398.33        350.46        18.02 o                         
   9   4 -15         70.24         60.27         9.28 o                         
  10   4 -15          1.03          4.82         7.81 o                         
  11   4 -15         76.98         82.65         8.15 o                         
   2   5 -15         50.99         14.19        18.45 o                         
   3   5 -15         62.82         11.64        17.60 o                         
   4   5 -15          5.31          4.64         9.39 o                         
   5   5 -15        154.20         96.86         9.34 o                         
   6   5 -15         78.14         43.09        12.77 o                         
   0   0 -14        859.73        833.27        68.41 o                         
   2   0 -14        633.15        804.82        46.92 o                         
   4   0 -14        449.06        502.34        52.51 o                         
   6   0 -14       3454.37       4026.18       283.81 o                         
   8   0 -14       2901.90       3333.95       245.21 o                         
  10   0 -14        235.98        284.66        22.99 o                         
  12   0 -14       1942.03       1734.44        87.00 o                         
  14   0 -14        192.40        174.86        14.50 o                         
  16   0 -14        168.54        217.22        12.67 o                         
  18   0 -14         18.28         22.71        11.64 o                         
   0   1 -14        308.22        335.76        34.34 o                         
   1   1 -14       1086.58       1159.24        61.21 o                         
   2   1 -14       2100.45       2241.87       116.28 o                         
   3   1 -14        101.60         68.41        22.71 o                         
   4   1 -14        449.05        446.71        50.52 o                         
   5   1 -14        135.81         98.21        26.96 o                         
   6   1 -14        367.16        377.76        44.85 o                         
   7   1 -14        157.93        128.58        30.65 o                         
   8   1 -14         67.28         59.22        10.51 o                         
   9   1 -14        992.65        852.12        28.08 o                         
  10   1 -14        810.99        699.04        27.82 o                         
  11   1 -14         91.85         91.38         7.34 o                         
  12   1 -14       1006.03        967.87        32.76 o                         
  13   1 -14        170.91        174.03         9.50 o                         
  14   1 -14         44.67         52.31         6.68 o                         
  15   1 -14         36.59         48.30         6.14 o                         
  16   1 -14         12.73          9.23         6.23 o                         
  17   1 -14         19.06         13.13         5.75 o                         
   0   2 -14        361.11        499.22        49.67 o                         
   1   2 -14        590.65        723.46        44.96 o                         
   2   2 -14        104.89        117.10        17.85 o                         
   3   2 -14        473.20        552.02        52.51 o                         
   4   2 -14        271.27        326.11        38.89 o                         
   5   2 -14        330.71        306.24        37.18 o                         
   6   2 -14         74.36         78.80        11.51 o                         
   7   2 -14        119.28         99.53        12.81 o                         
   8   2 -14        160.54        176.18         8.89 o                         
   9   2 -14        189.49        169.96        10.17 o                         
  10   2 -14       1058.46       1007.81        31.10 o                         
  11   2 -14        140.39        161.32         8.98 o                         
  12   2 -14        565.87        583.29        21.98 o                         
  13   2 -14        122.61        128.47         8.75 o                         
  14   2 -14        137.44        127.59         9.46 o                         
  15   2 -14         74.63         86.83        14.04 o                         
  16   2 -14        219.59        197.11        15.56 o                         
   1   3 -14        203.67        194.94        17.47 o                         
   2   3 -14        103.68        111.22        11.15 o                         
   3   3 -14        412.94        406.40        28.37 o                         
   4   3 -14         61.79         62.99        10.27 o                         
   5   3 -14         68.26         77.57         9.97 o                         
   6   3 -14        208.15        226.31        14.04 o                         
   7   3 -14        420.70        424.23        21.19 o                         
   8   3 -14         41.44         47.77         9.76 o                         
   9   3 -14        288.82        306.50        17.51 o                         
  10   3 -14         67.45         65.42         8.86 o                         
  11   3 -14        110.53        100.49         9.56 o                         
  12   3 -14        253.88        250.67        14.67 o                         
  13   3 -14        359.25        351.91        18.18 o                         
  14   3 -14         18.08         17.47         6.86 o                         
  15   3 -14          5.41          4.26         7.95 o                         
   0   4 -14         31.80         26.40        22.14 o                         
   1   4 -14        204.25        189.27        23.88 o                         
   2   4 -14        694.19        630.02        60.03 o                         
   3   4 -14        285.15        232.22        18.10 o                         
   4   4 -14         89.67         87.82        16.28 o                         
   5   4 -14        286.40        272.88        24.32 o                         
   6   4 -14        197.15        213.10        16.60 o                         
   7   4 -14        210.43        195.76        30.89 o                         
   8   4 -14        116.57        115.96         9.05 o                         
   9   4 -14         33.86         37.65         9.04 o                         
  10   4 -14         32.88         35.70         8.44 o                         
  11   4 -14        269.67        247.08        13.73 o                         
  12   4 -14        137.41        109.20        23.42 o                         
   2   5 -14         49.74         18.17        19.02 o                         
   3   5 -14         13.90          0.61        11.21 o                         
   4   5 -14         24.85          2.13        15.61 o                         
   5   5 -14         39.34         29.19        10.65 o                         
   6   5 -14         22.13         15.14         6.60 o                         
   7   5 -14         34.91         18.45        10.22 o                         
   2   0 -13      10230.27      11292.67       540.94 o                         
   4   0 -13       7513.84       8816.66       580.68 o                         
   6   0 -13         18.28         21.00        21.57 o                         
   8   0 -13        933.38       1126.74        96.79 o                         
  10   0 -13          4.74         -3.97         9.37 o                         
  12   0 -13        776.81        690.29        37.32 o                         
  14   0 -13        518.13        584.69        53.65 o                         
  16   0 -13          3.69          0.10         6.88 o                         
  18   0 -13         34.60         36.05        12.77 o                         
   1   1 -13       1157.86       1349.92        66.63 o                         
   2   1 -13       2058.87       2408.42       116.48 o                         
   3   1 -13        169.68        203.77        27.53 o                         
   4   1 -13        972.06        933.75        82.60 o                         
   5   1 -13        465.56        431.95        49.10 o                         
   6   1 -13        271.48        300.56        38.32 o                         
   7   1 -13        325.21        284.10        38.60 o                         
   8   1 -13          5.48         -4.83        21.86 o                         
   9   1 -13        794.18        640.36        23.47 o                         
  10   1 -13       3160.59       2835.39        87.12 o                         
  11   1 -13        150.10        142.12         8.46 o                         
  12   1 -13        147.84        141.01         8.39 o                         
  13   1 -13        112.85        109.28         7.81 o                         
  14   1 -13        962.05        966.33        32.39 o                         
  15   1 -13         29.13         26.58         5.83 o                         
  16   1 -13         20.52         21.74         5.84 o                         
  17   1 -13         24.27         26.53         6.17 o                         
  18   1 -13         27.28         23.56        10.22 o                         
   1   2 -13        312.74        377.11        27.90 o                         
   2   2 -13          2.66         -8.88        13.74 o                         
   3   2 -13        177.78        225.06        31.22 o                         
   4   2 -13       1483.44       1878.27       128.30 o                         
   5   2 -13         18.40         14.76        22.71 o                         
   6   2 -13         15.14          6.53        22.14 o                         
   7   2 -13        270.39        243.28        10.86 o                         
   8   2 -13          9.41          9.60         5.58 o                         
   9   2 -13         59.02         45.58         6.33 o                         
  10   2 -13        102.44         95.26         8.63 o                         
  11   2 -13         98.65        100.28         7.63 o                         
  12   2 -13         22.75         25.25         6.61 o                         
  13   2 -13        206.65        220.16        11.15 o                         
  14   2 -13        331.65        384.44        19.76 o                         
  15   2 -13         38.08         44.44         7.46 o                         
  16   2 -13        222.51        222.53        11.31 o                         
  17   2 -13         63.13         72.10        13.34 o                         
   1   3 -13        455.99        392.01        36.31 o                         
   2   3 -13         20.46         19.09         8.76 o                         
   3   3 -13        668.10        631.30        39.90 o                         
   4   3 -13         31.36         30.62         9.34 o                         
   5   3 -13        320.31        298.32        16.29 o                         
   6   3 -13        252.12        269.48        15.08 o                         
   7   3 -13        504.83        473.32        22.85 o                         
   8   3 -13         22.06         22.50         9.25 o                         
   9   3 -13        214.33        224.59        13.99 o                         
  10   3 -13        825.44        800.56        29.30 o                         
  11   3 -13        182.28        203.12        11.92 o                         
  12   3 -13        436.47        443.50        19.04 o                         
  13   3 -13        187.29        189.69        12.83 o                         
  14   3 -13         24.44         34.25         7.63 o                         
  15   3 -13          6.61          3.59         5.61 o                         
   1   4 -13         19.21         22.77        12.12 o                         
   2   4 -13        208.53        214.67        39.74 o                         
   3   4 -13         76.15         66.52        12.67 o                         
   4   4 -13        332.36        296.64        20.33 o                         
   5   4 -13        129.38        149.44        14.97 o                         
   6   4 -13         34.89         22.05        14.50 o                         
   7   4 -13        147.40        126.89        12.10 o                         
   8   4 -13        161.05        160.99        10.88 o                         
   9   4 -13        152.19        113.73        12.76 o                         
  10   4 -13          2.47          0.83         8.23 o                         
  11   4 -13        278.51        291.02        15.65 o                         
  12   4 -13        121.43        106.52         8.91 o                         
   1   5 -13        104.60         64.72        21.29 o                         
   2   5 -13        128.33         63.30        21.00 o                         
   3   5 -13         29.64         24.63        11.59 o                         
   4   5 -13          8.31          5.33        10.43 o                         
   5   5 -13         55.20         31.20         7.74 o                         
   6   5 -13         31.66         21.30         7.76 o                         
   7   5 -13        106.09         62.38         7.12 o                         
   0   0 -12       2085.47       1776.96       124.61 o                         
   2   0 -12       1539.35       1793.23        89.68 o                         
   4   0 -12       7920.01       9185.35       634.05 o                         
   6   0 -12        360.48        466.86        49.10 o                         
   8   0 -12         95.08        119.78        28.38 o                         
  10   0 -12        144.51        141.07        15.04 o                         
  12   0 -12       8226.41       7535.24       361.13 o                         
  14   0 -12        161.51        172.77        22.85 o                         
  16   0 -12        417.30        425.19        20.75 o                         
  18   0 -12          2.92         19.59        12.49 o                         
   0   1 -12        521.32        655.05        49.39 o                         
   1   1 -12         66.08         81.96        13.23 o                         
   2   1 -12       2880.47       3563.11       166.26 o                         
   3   1 -12        623.56        748.40        40.87 o                         
   4   1 -12        538.69        685.42        57.90 o                         
   5   1 -12       1036.18        993.90        86.57 o                         
   6   1 -12         80.43         60.74        22.71 o                         
   7   1 -12         79.86         82.60        24.98 o                         
   8   1 -12         59.42         17.60        22.42 o                         
   9   1 -12        267.87        266.14        20.42 o                         
  10   1 -12         37.09         50.16         5.98 o                         
  11   1 -12        244.00        244.45        10.79 o                         
  12   1 -12        909.63        834.82        28.87 o                         
  13   1 -12        695.96        681.46        24.31 o                         
  14   1 -12          8.94         17.48         5.89 o                         
  15   1 -12        165.87        182.80        10.02 o                         
  16   1 -12         18.43         19.58         5.89 o                         
  17   1 -12         93.56        102.32        10.28 o                         
  18   1 -12          5.12          4.49         6.33 o                         
   0   2 -12         44.49         57.34        20.72 o                         
   1   2 -12        245.19        316.15        24.48 o                         
   2   2 -12        303.06        336.20        26.75 o                         
   3   2 -12        147.47        159.17        18.18 o                         
   4   2 -12        251.24        308.22        36.33 o                         
   5   2 -12        386.59        437.34        47.69 o                         
   6   2 -12        147.62        161.76        29.52 o                         
   7   2 -12        559.92        551.79        23.87 o                         
   8   2 -12         27.99         29.18         6.15 o                         
   9   2 -12          3.92          3.47         5.97 o                         
  10   2 -12       2520.63       2399.61        70.14 o                         
  11   2 -12        496.29        449.60        17.02 o                         
  12   2 -12       1237.53       1238.32        40.99 o                         
  13   2 -12         89.54         96.51         8.80 o                         
  14   2 -12        144.51        160.24        15.34 o                         
  15   2 -12          8.10         11.08         6.91 o                         
  16   2 -12         55.16         52.71         7.10 o                         
  17   2 -12        120.98        104.04        24.65 o                         
   0   3 -12        133.69        176.29        19.71 o                         
   1   3 -12         97.27        126.26        16.80 o                         
   2   3 -12        145.44        158.16        14.65 o                         
   3   3 -12        201.45        191.55        11.33 o                         
   4   3 -12         28.05         20.59         8.54 o                         
   5   3 -12        152.03        154.60        11.36 o                         
   6   3 -12         14.59         19.10         8.89 o                         
   7   3 -12        150.61        155.41        12.10 o                         
   8   3 -12         36.19         47.03        10.70 o                         
   9   3 -12        721.55        708.14        29.25 o                         
  10   3 -12         87.93         84.27         9.97 o                         
  11   3 -12        130.03        153.71        10.34 o                         
  12   3 -12        465.44        462.61        20.75 o                         
  13   3 -12          4.24          5.60         7.00 o                         
  14   3 -12          1.91         -1.28         7.28 o                         
  15   3 -12         54.05         50.19         7.13 o                         
   0   4 -12        155.40        132.21        37.45 o                         
   1   4 -12         50.76         45.78        12.46 o                         
   2   4 -12        130.06        161.60        20.29 o                         
   3   4 -12        251.45        242.52        18.21 o                         
   4   4 -12         35.00         33.20        12.70 o                         
   5   4 -12         36.97         28.05        13.73 o                         
   6   4 -12         55.94         64.00        12.08 o                         
   7   4 -12         61.09         53.11        11.64 o                         
   8   4 -12         25.77         28.48         7.67 o                         
   9   4 -12        260.96        263.49        29.57 o                         
  10   4 -12         58.69         57.04         9.28 o                         
  11   4 -12        177.86        178.02        17.14 o                         
  12   4 -12         77.59         71.08         7.91 o                         
   1   5 -12        120.51         58.47        23.28 o                         
   2   5 -12         47.20         30.82        12.48 o                         
   3   5 -12        130.12         97.33        14.86 o                         
   4   5 -12         84.56         61.50        12.61 o                         
   5   5 -12         41.09         28.79         8.01 o                         
   6   5 -12         18.21         24.25         9.05 o                         
   7   5 -12         29.45         34.03         7.46 o                         
   8   5 -12         30.89         20.23         9.24 o                         
   2   0 -11         58.95         62.74        11.93 o                         
   4   0 -11       1599.85       1853.57       134.54 o                         
   6   0 -11       6796.91       8130.96       566.21 o                         
   8   0 -11       3406.02       4002.62       285.52 o                         
  10   0 -11         36.54         35.76         9.65 o                         
  12   0 -11        685.74        637.64        33.71 o                         
  14   0 -11        394.76        353.84        23.08 o                         
  16   0 -11         19.29         30.24         7.28 o                         
  18   0 -11         13.67         22.42        11.92 o                         
   1   1 -11       1253.74       1385.50        67.64 o                         
   2   1 -11        136.87        210.50        17.74 o                         
   3   1 -11       1472.98       1704.75        82.17 o                         
   4   1 -11        216.60        327.53        34.91 o                         
   5   1 -11       2616.99       2610.52       187.87 o                         
   6   1 -11       4005.41       3758.26       302.26 o                         
   7   1 -11         52.51         45.98        22.42 o                         
   8   1 -11         32.22        -15.04        20.15 o                         
   9   1 -11          7.92         -1.70        21.86 o                         
  10   1 -11        239.98        202.13         8.70 o                         
  11   1 -11        174.51        155.36         7.79 o                         
  12   1 -11         11.18          7.93         5.01 o                         
  13   1 -11        726.62        684.70        21.87 o                         
  14   1 -11       1590.96       1579.88        46.45 o                         
  15   1 -11        413.13        379.86        14.28 o                         
  16   1 -11         10.45          7.21         4.64 o                         
  17   1 -11        107.05        112.91        12.58 o                         
  18   1 -11         97.89        105.59         8.77 o                         
   1   2 -11        219.08        265.13        21.98 o                         
   2   2 -11          3.37          6.68        12.57 o                         
   3   2 -11          0.10         10.81        12.24 o                         
   4   2 -11         22.93         49.96        21.29 o                         
   5   2 -11        725.66        862.79        66.42 o                         
   6   2 -11         11.37         29.52        21.29 o                         
   7   2 -11        650.90        664.42        62.16 o                         
   8   2 -11        105.31         97.36         7.76 o                         
   9   2 -11         17.59          9.55         6.73 o                         
  10   2 -11       1530.85       1341.30        44.62 o                         
  11   2 -11        198.29        196.59        11.24 o                         
  12   2 -11         78.46         75.97        12.95 o                         
  13   2 -11        130.25        141.95         9.81 o                         
  14   2 -11         16.36         13.44         7.91 o                         
  15   2 -11         90.63         91.96         9.07 o                         
  16   2 -11          7.09          7.46         5.46 o                         
  17   2 -11         16.97          9.32         4.55 o                         
   1   3 -11       1128.78       1178.68        47.52 o                         
   2   3 -11         12.31         10.14         8.08 o                         
   3   3 -11        173.00        161.78        12.16 o                         
   4   3 -11        189.46        187.16        12.15 o                         
   5   3 -11        393.03        329.00        18.22 o                         
   6   3 -11        305.80        291.82        15.93 o                         
   7   3 -11          9.00         12.16         8.69 o                         
   8   3 -11       1152.39       1118.02        43.83 o                         
   9   3 -11       1023.20        950.22        36.83 o                         
  10   3 -11         65.33         68.87         8.61 o                         
  11   3 -11         16.25         21.98         7.63 o                         
  12   3 -11        182.31        195.89        18.54 o                         
  13   3 -11         44.19         67.98         8.49 o                         
  14   3 -11         86.67        102.10         9.86 o                         
  15   3 -11        262.49        291.07        15.39 o                         
   1   4 -11         84.38         83.42        13.16 o                         
   2   4 -11          7.64          1.69        11.37 o                         
   3   4 -11        218.51        211.48        16.53 o                         
   4   4 -11         78.70         74.49        12.17 o                         
   5   4 -11         46.93         55.22        11.98 o                         
   6   4 -11         10.20         23.03        11.70 o                         
   7   4 -11         56.48         55.58        11.69 o                         
   8   4 -11         11.68         13.03         7.94 o                         
   9   4 -11        312.99        316.78        15.28 o                         
  10   4 -11         71.04         46.53         7.50 o                         
  11   4 -11         87.82         79.50         9.41 o                         
  12   4 -11        192.97        222.75        15.54 o                         
  13   4 -11         25.36         20.44         9.93 o                         
   1   5 -11         45.46         20.15        21.57 o                         
   2   5 -11         13.05         10.06        13.00 o                         
   3   5 -11         11.32         21.64        12.04 o                         
   4   5 -11         46.90         41.07        23.98 o                         
   5   5 -11         47.16         41.81         8.76 o                         
   6   5 -11        146.54        121.39        10.10 o                         
   7   5 -11         40.73         38.44         7.66 o                         
   8   5 -11         11.32          1.44         6.70 o                         
   0   0 -10       3559.46       3391.00       230.45 o                         
   2   0 -10        325.80        338.14        23.38 o                         
   4   0 -10      12533.61      13434.03       934.89 o                         
   6   0 -10        163.36        260.25        33.49 o                         
   8   0 -10        213.52        310.21        38.60 o                         
  12   0 -10        112.50         95.32        10.02 o                         
  14   0 -10         42.03         56.49         9.17 o                         
  16   0 -10        630.57        637.15        28.75 o                         
  18   0 -10         21.02         35.76        13.34 o                         
   0   1 -10         30.93         28.10        13.91 o                         
   1   1 -10        207.22        206.11        24.98 o                         
   2   1 -10        931.17       1075.69        54.08 o                         
   3   1 -10       1194.83       1223.62        61.00 o                         
   4   1 -10        226.24        251.46        27.25 o                         
   5   1 -10       3511.56       3706.60       255.71 o                         
   6   1 -10         13.92         22.42        18.45 o                         
   7   1 -10        285.37        227.90        34.63 o                         
   8   1 -10       2056.22       1926.52       159.77 o                         
   9   1 -10         21.13         24.13        22.14 o                         
  10   1 -10        486.33        371.88        16.67 o                         
  11   1 -10         42.03         33.74         5.32 o                         
  12   1 -10          8.23         10.26         4.87 o                         
  13   1 -10        347.78        322.75        12.71 o                         
  14   1 -10        628.32        662.81        21.26 o                         
  15   1 -10        108.45        115.55         8.59 o                         
  16   1 -10         68.78         68.55         5.42 o                         
  17   1 -10         88.93        103.30         7.26 o                         
  18   1 -10          0.93         -6.14         6.55 o                         
   0   2 -10         94.78        194.69        25.83 o                         
   1   2 -10        125.87        134.30        16.55 o                         
   2   2 -10        686.64        831.70        47.96 o                         
   3   2 -10        739.64        858.82        47.63 o                         
   4   2 -10       2597.00       3378.51       219.67 o                         
   5   2 -10        129.08        151.26        26.40 o                         
   6   2 -10        575.51        720.02        61.31 o                         
   7   2 -10        659.17        771.68        65.00 o                         
   8   2 -10        141.92        136.22         8.87 o                         
   9   2 -10          5.24          5.34         6.29 o                         
  10   2 -10       1641.99       1503.93        49.50 o                         
  11   2 -10         89.84         95.55         8.39 o                         
  12   2 -10        453.76        456.24        18.97 o                         
  13   2 -10        545.27        504.04        26.13 o                         
  14   2 -10         35.59         45.82         8.45 o                         
  15   2 -10         63.33         62.48         8.66 o                         
  16   2 -10         13.51          7.80         5.54 o                         
  17   2 -10          5.10          7.14         4.62 o                         
   0   3 -10        144.32        172.83        29.80 o                         
   1   3 -10        575.48        681.04        42.74 o                         
   2   3 -10         18.72         47.27        20.20 o                         
   3   3 -10         98.77        110.78         9.83 o                         
   4   3 -10         13.35          8.05         7.95 o                         
   5   3 -10        178.45        156.80        11.44 o                         
   6   3 -10         29.83         32.80         8.89 o                         
   7   3 -10          8.89         16.75         8.59 o                         
   8   3 -10        617.09        533.70        24.56 o                         
   9   3 -10        424.78        423.55        16.86 o                         
  10   3 -10        392.01        419.65        18.52 o                         
  11   3 -10        130.53        136.21         9.93 o                         
  12   3 -10        189.56        189.93        11.60 o                         
  13   3 -10         40.12         47.93         9.40 o                         
  14   3 -10          7.78          2.36         7.87 o                         
  15   3 -10         10.36          5.56         6.61 o                         
  16   3 -10         20.63         18.78         6.47 o                         
   0   4 -10        449.65        361.11        70.09 o                         
   1   4 -10        169.49        159.96        13.06 o                         
   2   4 -10          1.45         11.13        15.75 o                         
   3   4 -10          2.90         15.01        11.28 o                         
   4   4 -10         10.77         23.38        11.31 o                         
   5   4 -10         34.35         40.04        12.20 o                         
   6   4 -10        242.09        235.04        21.46 o                         
   7   4 -10         56.15         94.15        15.90 o                         
   8   4 -10         37.83         46.88         9.46 o                         
   9   4 -10        275.08        291.44        23.70 o                         
  10   4 -10         95.90         91.72         9.50 o                         
  11   4 -10        175.56        147.60        10.91 o                         
  12   4 -10        101.03        130.82         9.89 o                         
  13   4 -10         10.48          6.37         7.52 o                         
   0   5 -10         78.73         65.00        23.56 o                         
   1   5 -10         74.76         65.10        14.75 o                         
   2   5 -10         84.02         70.37        22.28 o                         
   3   5 -10         53.55         65.12        14.17 o                         
   4   5 -10         17.81         10.12        10.48 o                         
   5   5 -10         68.80         71.43         9.45 o                         
   6   5 -10        147.63        139.52        10.60 o                         
   7   5 -10        181.18        176.36        11.92 o                         
   8   5 -10         52.58         42.90         7.76 o                         
   2   0  -9       5181.24       5186.48       252.67 o                         
   4   0  -9       1940.32       2139.09       156.08 o                         
   6   0  -9       4202.94       5073.44       357.04 o                         
   8   0  -9       2437.17       2907.68       206.04 o                         
  12   0  -9       2833.47       2548.62       122.21 o                         
  14   0  -9        397.21        418.39        31.21 o                         
  16   0  -9       1346.05       1411.90        58.38 o                         
  18   0  -9         90.18         93.67        15.90 o                         
   1   1  -9       1345.30       1443.50        71.55 o                         
   2   1  -9       2475.81       2705.47       128.93 o                         
   3   1  -9         29.98         40.16         9.13 o                         
   4   1  -9         27.59         30.43        12.91 o                         
   5   1  -9       1606.37       1822.66       126.03 o                         
   6   1  -9       1841.92       1948.94       147.00 o                         
   7   1  -9        785.03        641.14        65.28 o                         
   8   1  -9         72.10         61.31        22.42 o                         
   9   1  -9         45.56         28.38        21.29 o                         
  10   1  -9        241.39        229.60        23.56 o                         
  11   1  -9        255.62        221.85         9.79 o                         
  12   1  -9         50.92         48.17         5.36 o                         
  13   1  -9        365.89        356.25        13.33 o                         
  14   1  -9        262.76        264.75        10.85 o                         
  15   1  -9         14.78         12.11         4.96 o                         
  16   1  -9         68.09         77.89         6.36 o                         
  17   1  -9          2.81          4.42         5.47 o                         
  18   1  -9          0.11         -5.46         5.46 o                         
   1   2  -9        278.74        322.29        25.29 o                         
   2   2  -9        689.18        739.37        44.56 o                         
   3   2  -9       1184.18       1349.72        69.64 o                         
   4   2  -9       1232.19       1351.64        71.84 o                         
   5   2  -9        874.31       1043.86        77.20 o                         
   6   2  -9       1052.46       1037.90        85.15 o                         
   7   2  -9        353.25        377.76        41.72 o                         
   8   2  -9        573.89        664.70        60.17 o                         
   9   2  -9         21.12         11.18         6.09 o                         
  10   2  -9        671.42        590.26        21.94 o                         
  11   2  -9        190.51        177.90        10.22 o                         
  12   2  -9         32.86         47.39         8.15 o                         
  13   2  -9        145.33        135.43         9.75 o                         
  14   2  -9         85.04        101.93        10.24 o                         
  15   2  -9         27.50         28.39         7.43 o                         
  16   2  -9         81.55         85.15         7.46 o                         
  17   2  -9          3.46          3.43         4.72 o                         
   1   3  -9        136.81        179.85        35.47 o                         
   2   3  -9       1129.00       1260.79        72.19 o                         
   3   3  -9        481.39        525.28        46.65 o                         
   4   3  -9         34.58         47.35        10.45 o                         
   5   3  -9          1.89          2.81         7.65 o                         
   6   3  -9        115.09        114.88        10.22 o                         
   7   3  -9        377.41        379.81        19.06 o                         
   8   3  -9        843.17        749.86        31.74 o                         
   9   3  -9        657.83        566.87        20.17 o                         
  10   3  -9         63.42         62.31         8.11 o                         
  11   3  -9        675.27        675.67        25.46 o                         
  12   3  -9          9.65         18.51         7.39 o                         
  13   3  -9        255.29        277.80        15.13 o                         
  14   3  -9        186.88        219.79        13.78 o                         
  15   3  -9        172.18        206.82        14.23 o                         
  16   3  -9         13.44         17.54         5.87 o                         
   1   4  -9        201.30        178.61        19.78 o                         
   2   4  -9        536.00        487.48        28.99 o                         
   3   4  -9        145.76        142.97        14.29 o                         
   4   4  -9        115.20        104.98        13.59 o                         
   5   4  -9         83.41         85.66        18.32 o                         
   6   4  -9          6.53          2.78        15.91 o                         
   7   4  -9         36.27         38.01        11.16 o                         
   8   4  -9        226.28        173.39        17.20 o                         
   9   4  -9        293.97        321.64        20.32 o                         
  10   4  -9        116.67        102.42        15.33 o                         
  11   4  -9         14.19         17.11         6.63 o                         
  12   4  -9         43.89         56.21         8.33 o                         
  13   4  -9         93.57         93.27         8.69 o                         
   1   5  -9         42.07         33.83        13.94 o                         
   2   5  -9         44.31         30.96        13.78 o                         
   3   5  -9         16.98         22.34        25.69 o                         
   4   5  -9          3.29         11.24        10.65 o                         
   5   5  -9         64.86         71.99         9.64 o                         
   6   5  -9          8.76         29.64         8.77 o                         
   7   5  -9         73.99         74.33         8.70 o                         
   8   5  -9         10.93         15.18         7.14 o                         
   9   5  -9        149.54        123.63        11.15 o                         
   0   0  -8        206.26        200.65        22.99 o                         
   2   0  -8       2017.60       1950.55        99.24 o                         
   4   0  -8       8065.35       8167.29       583.24 o                         
   6   0  -8       4298.05       4816.31       336.89 o                         
   8   0  -8         12.85         20.44        17.31 o                         
  12   0  -8       1617.70       1411.62        71.25 o                         
  14   0  -8         28.76         28.00         6.20 o                         
  16   0  -8        717.76        685.32        26.92 o                         
  18   0  -8         35.34         32.64        13.62 o                         
   0   1  -8       1037.34       1162.79        84.30 o                         
   1   1  -8       2386.33       2393.62       115.59 o                         
   2   1  -8       4032.92       4276.78       202.19 o                         
   3   1  -8        614.39        569.07        31.28 o                         
   4   1  -8         55.52         71.28        13.34 o                         
   5   1  -8        207.52        280.12        28.67 o                         
   6   1  -8         61.41         72.38        17.88 o                         
   7   1  -8        762.60        601.12        59.89 o                         
   8   1  -8       1938.36       1767.60       156.65 o                         
   9   1  -8        143.77         93.38        24.13 o                         
  11   1  -8        141.14        122.85         6.64 o                         
  12   1  -8         12.02         10.75         4.62 o                         
  13   1  -8        421.42        387.12        14.32 o                         
  14   1  -8        125.02        132.88         7.34 o                         
  15   1  -8         18.06         11.59         4.88 o                         
  16   1  -8         51.62         70.91         7.67 o                         
  17   1  -8          3.31          7.67         5.74 o                         
  18   1  -8          1.19         -0.21         5.66 o                         
   0   2  -8      10498.25      11003.44       826.46 o                         
   1   2  -8         96.79        116.37        14.85 o                         
   2   2  -8        792.63        994.77        55.59 o                         
   3   2  -8        629.56        771.03        43.15 o                         
   4   2  -8        535.00        599.93        36.90 o                         
   5   2  -8        576.97        636.60        53.36 o                         
   6   2  -8       3276.95       3674.53       261.96 o                         
   7   2  -8        331.66        376.91        42.29 o                         
   8   2  -8        500.40        525.33        52.79 o                         
   9   2  -8         27.12         27.06         6.16 o                         
  10   2  -8        495.58        422.87        17.54 o                         
  11   2  -8        475.72        424.02        16.01 o                         
  12   2  -8        313.27        316.35        15.13 o                         
  13   2  -8         78.58         69.69         8.44 o                         
  14   2  -8         24.34         24.44         7.38 o                         
  15   2  -8         14.14         21.01         8.61 o                         
  16   2  -8        137.28        145.34         8.62 o                         
  17   2  -8         26.45         21.95         5.06 o                         
  18   2  -8          0.07          3.41         9.37 o                         
   0   3  -8        977.90       1157.68        89.13 o                         
   1   3  -8        219.78        317.42        27.99 o                         
   2   3  -8        854.84       1086.88        64.43 o                         
   3   3  -8        469.35        614.24        48.54 o                         
   4   3  -8         36.62         30.62         8.77 o                         
   5   3  -8         86.65         85.73         8.92 o                         
   6   3  -8         96.07         92.48         9.39 o                         
   7   3  -8        522.06        462.72        21.86 o                         
   8   3  -8       1263.73       1044.12        41.52 o                         
   9   3  -8        139.82        141.13         8.65 o                         
  10   3  -8          7.65          8.49         6.06 o                         
  11   3  -8        240.05        232.63        12.32 o                         
  12   3  -8          8.60          8.10         7.36 o                         
  13   3  -8        258.20        297.58        23.15 o                         
  14   3  -8         20.82         30.34         8.33 o                         
  15   3  -8         56.92         82.62        16.33 o                         
  16   3  -8         93.24        100.03         8.67 o                         
   0   4  -8        196.08        187.12        55.90 o                         
   1   4  -8         53.22         70.40        10.35 o                         
   2   4  -8         62.04         74.26        12.64 o                         
   3   4  -8         70.62         72.83        13.27 o                         
   4   4  -8         84.47         77.33        14.53 o                         
   5   4  -8         72.00         77.72        15.24 o                         
   6   4  -8        163.67        194.55        15.30 o                         
   7   4  -8         13.68          8.56        12.32 o                         
   8   4  -8         10.72         16.66        10.57 o                         
   9   4  -8        163.47        151.96        11.02 o                         
  10   4  -8         66.48         61.68         8.04 o                         
  11   4  -8        226.61        262.77        14.88 o                         
  12   4  -8        157.21        167.23        18.66 o                         
  13   4  -8        363.81        349.57        21.07 o                         
   0   5  -8          3.60        -16.75        16.75 o                         
   1   5  -8         67.61         70.39        11.51 o                         
   2   5  -8         30.41         41.33        25.40 o                         
   3   5  -8         73.27         72.67        14.05 o                         
   4   5  -8         43.56         42.86        11.37 o                         
   5   5  -8         66.89         85.57        14.01 o                         
   6   5  -8         35.37         36.35         8.70 o                         
   7   5  -8         20.89         22.32         8.30 o                         
   8   5  -8          1.31         15.90         7.46 o                         
   9   5  -8          5.56         11.67         6.53 o                         
   2   0  -7       4970.39       4427.72       343.41 o                         
   4   0  -7       5529.49       5665.77       403.03 o                         
   6   0  -7        694.30        794.67        63.86 o                         
   8   0  -7       3199.07       3728.74       258.55 o                         
  12   0  -7       1801.95       1559.55        63.20 o                         
  14   0  -7        230.83        235.92        12.38 o                         
  16   0  -7       1920.88       1912.36        68.04 o                         
  18   0  -7         15.75         23.28        12.49 o                         
   1   1  -7       1186.43       1111.69        56.90 o                         
   2   1  -7       6060.81       6130.65       290.80 o                         
   3   1  -7       1480.16       1462.77        71.15 o                         
   4   1  -7        987.24        946.38        54.34 o                         
   5   1  -7        659.91        660.73        53.08 o                         
   6   1  -7       2070.18       2136.82       152.11 o                         
   7   1  -7       2507.21       2059.64       173.12 o                         
   8   1  -7         14.04         -4.83        15.90 o                         
   9   1  -7       1264.08       1009.23        92.82 o                         
  11   1  -7        198.86        170.72         7.72 o                         
  12   1  -7          1.14          0.17         4.46 o                         
  13   1  -7        128.18        139.79         7.29 o                         
  14   1  -7       2270.16       2191.76        63.35 o                         
  15   1  -7        135.94        132.58         6.87 o                         
  16   1  -7         20.44         25.97         5.27 o                         
  17   1  -7         59.24         62.02         6.44 o                         
  18   1  -7         56.95         66.13         7.13 o                         
  19   1  -7         13.71         14.40         8.33 o                         
   1   2  -7        402.31        428.27        29.30 o                         
   2   2  -7          0.52         -9.02        12.21 o                         
   3   2  -7       1741.93       1961.72       100.83 o                         
   4   2  -7        174.24        241.08        19.42 o                         
   5   2  -7        835.60        868.19        69.83 o                         
   6   2  -7       2860.20       3121.38       227.61 o                         
   7   2  -7        187.49        214.56        28.67 o                         
   8   2  -7         42.71         43.14        20.72 o                         
   9   2  -7         50.27         46.08         6.95 o                         
  10   2  -7        124.77        133.82         8.79 o                         
  11   2  -7         98.76        101.70         8.10 o                         
  12   2  -7         40.31         37.73         6.48 o                         
  13   2  -7         26.55         18.59         7.41 o                         
  14   2  -7          0.80          2.64         6.88 o                         
  15   2  -7          7.16          6.23         6.02 o                         
  16   2  -7          5.59          3.86         5.47 o                         
  17   2  -7         22.55         25.23         5.22 o                         
  18   2  -7         27.60         28.82         5.23 o                         
   1   3  -7        500.82        596.30        41.13 o                         
   2   3  -7        246.76        364.29        29.96 o                         
   3   3  -7         40.33         86.48        17.32 o                         
   4   3  -7         37.44         49.86        17.14 o                         
   5   3  -7        445.60        396.64        22.40 o                         
   6   3  -7        626.05        499.92        22.05 o                         
   7   3  -7        166.17        157.47        11.08 o                         
   8   3  -7         10.25         12.43         7.85 o                         
   9   3  -7        162.61        154.27         8.81 o                         
  10   3  -7        837.38        738.54        24.03 o                         
  11   3  -7         78.38         87.00         7.67 o                         
  12   3  -7         70.36         59.60         8.60 o                         
  13   3  -7         55.37         52.23        10.03 o                         
  14   3  -7        116.82        137.72        20.71 o                         
  15   3  -7         27.57         21.60         7.45 o                         
  16   3  -7         15.47          9.19         6.02 o                         
   1   4  -7        386.24        350.17        18.47 o                         
   2   4  -7        278.42        270.44        23.07 o                         
   3   4  -7        106.41        131.66        13.17 o                         
   4   4  -7        369.05        376.04        27.35 o                         
   5   4  -7        170.91        179.60        15.38 o                         
   6   4  -7          2.16          3.31        10.49 o                         
   7   4  -7          9.22         21.68        10.96 o                         
   8   4  -7          0.78         13.23        10.64 o                         
   9   4  -7        263.15        280.83        15.34 o                         
  10   4  -7         74.19         90.28         8.67 o                         
  11   4  -7        190.30        186.81        14.52 o                         
  12   4  -7         54.97         67.53         9.46 o                         
  13   4  -7         57.72         58.66        19.30 o                         
  14   4  -7        167.42        162.61        18.73 o                         
   1   5  -7         54.09        100.15        21.49 o                         
   2   5  -7         85.81        107.06        38.18 o                         
   3   5  -7         50.51         66.77        18.88 o                         
   4   5  -7         47.32         58.46        11.29 o                         
   5   5  -7        154.94        152.06        11.59 o                         
   6   5  -7          2.36         22.87        12.01 o                         
   7   5  -7         13.95         35.82         8.33 o                         
   8   5  -7        142.89        122.57        11.30 o                         
   9   5  -7         46.74         42.26         7.52 o                         
   0   0  -6       2940.23       2300.88       166.02 o                         
   2   0  -6        696.86        662.43        53.36 o                         
   4   0  -6        397.82        378.62        36.62 o                         
   6   0  -6        833.10        949.93        71.53 o                         
   8   0  -6         12.78          0.85        13.91 o                         
  12   0  -6       1289.40       1032.15        52.18 o                         
  14   0  -6         49.01         48.32         6.66 o                         
  16   0  -6       1335.89       1271.58        46.43 o                         
  18   0  -6          2.48         -2.12         7.48 o                         
   0   1  -6        361.83        329.51        30.37 o                         
   1   1  -6        484.64        419.29        25.19 o                         
   2   1  -6          2.89         -2.49         8.00 o                         
   3   1  -6       3236.53       3056.05       147.90 o                         
   4   1  -6       2058.91       2111.78       104.74 o                         
   5   1  -6       1295.05       1279.70        93.95 o                         
   6   1  -6       1748.22       1907.79       137.66 o                         
   7   1  -6       3382.95       3165.09       238.40 o                         
   8   1  -6        165.82        139.37        24.41 o                         
   9   1  -6       1678.94       1501.87        86.40 o                         
  11   1  -6        239.88        224.28        10.80 o                         
  12   1  -6        435.03        367.62        13.48 o                         
  13   1  -6         61.95         75.37         8.95 o                         
  14   1  -6         18.13         17.89         4.79 o                         
  15   1  -6        289.15        280.37        10.64 o                         
  16   1  -6        271.17        274.75        11.60 o                         
  17   1  -6         46.56         47.94         6.09 o                         
  18   1  -6        464.51        483.61        19.25 o                         
  19   1  -6         91.79        111.35         8.95 o                         
   0   2  -6       1026.18       1110.84        88.56 o                         
   1   2  -6        504.69        550.74        33.52 o                         
   2   2  -6        878.58       1065.42        58.20 o                         
   3   2  -6       2113.62       2297.41       115.28 o                         
   4   2  -6       1987.65       2105.75       109.87 o                         
   5   2  -6       1421.35       1383.74        74.66 o                         
   6   2  -6       1772.54       2063.05       149.56 o                         
   7   2  -6         75.70         74.08        20.44 o                         
   8   2  -6       1328.78       1507.34       110.70 o                         
   9   2  -6         18.90         27.40         9.09 o                         
  10   2  -6        254.13        255.61        14.13 o                         
  11   2  -6        200.42        184.45         8.94 o                         
  12   2  -6        541.14        522.38        21.41 o                         
  13   2  -6          4.84          1.04         7.01 o                         
  14   2  -6          1.67         -0.40         6.92 o                         
  15   2  -6         32.93         24.11         6.40 o                         
  16   2  -6         35.18         37.70         6.30 o                         
  17   2  -6        109.82        107.69         8.13 o                         
  18   2  -6          2.89          1.26         4.70 o                         
   0   3  -6       2675.10       3079.94       226.76 o                         
   1   3  -6        193.45        330.26        27.58 o                         
   2   3  -6        612.17        698.96        45.66 o                         
   3   3  -6        470.93        536.63        56.20 o                         
   4   3  -6        134.43        195.42        25.40 o                         
   5   3  -6        795.15        822.88        47.15 o                         
   6   3  -6        127.10        131.49         9.26 o                         
   7   3  -6        198.15        167.86        11.31 o                         
   8   3  -6         14.94         15.56         7.94 o                         
   9   3  -6        256.46        249.59        13.29 o                         
  10   3  -6        297.29        274.62        12.27 o                         
  11   3  -6          5.34          8.69         6.02 o                         
  12   3  -6         41.09         36.98         8.28 o                         
  13   3  -6        131.42        148.02        17.24 o                         
  14   3  -6         19.35         16.83         8.15 o                         
  15   3  -6         33.57         47.30         8.00 o                         
  16   3  -6         29.88         35.01         6.74 o                         
   0   4  -6       1274.01       1038.06       103.45 o                         
   1   4  -6        307.52        266.44        16.63 o                         
   2   4  -6        213.08        192.44        15.85 o                         
   3   4  -6        216.92        193.75        15.06 o                         
   4   4  -6        715.18        628.35        45.15 o                         
   5   4  -6        130.92        158.72        14.24 o                         
   6   4  -6         47.20         53.61        16.38 o                         
   7   4  -6         96.50        120.42        12.94 o                         
   8   4  -6         67.90        109.59        24.28 o                         
   9   4  -6        124.39        119.21        16.01 o                         
  10   4  -6         84.45         76.69         8.38 o                         
  11   4  -6         38.03         54.93         8.93 o                         
  12   4  -6        475.51        441.57        26.88 o                         
  13   4  -6         50.79         56.60         8.32 o                         
  14   4  -6         88.43         86.57        13.34 o                         
   0   5  -6        230.98        193.55        27.82 o                         
   1   5  -6        180.41        189.29        25.26 o                         
   2   5  -6        100.64        122.81        15.55 o                         
   3   5  -6        109.32         88.84        21.00 o                         
   4   5  -6         29.08         50.45        17.03 o                         
   5   5  -6         49.64         56.86        10.55 o                         
   6   5  -6         76.57         80.51        10.94 o                         
   7   5  -6         82.93         86.24        11.18 o                         
   8   5  -6          3.85         26.57         8.11 o                         
   9   5  -6         57.92         48.55         7.99 o                         
  10   5  -6        155.42        145.58        20.72 o                         
   2   0  -5        153.01        129.72        17.60 o                         
   4   0  -5      20140.22      20147.34      1391.25 o                         
   6   0  -5        353.42        381.17        33.78 o                         
   8   0  -5       3855.13       4557.48       313.90 o                         
  10   0  -5        921.09       1034.21        83.45 o                         
  12   0  -5         29.33         28.88         6.95 o                         
  14   0  -5          4.35         11.20         5.49 o                         
  16   0  -5        147.25        171.54        10.30 o                         
  18   0  -5        306.54        325.13        27.25 o                         
   1   1  -5        447.42        382.20        23.78 o                         
   2   1  -5       5903.63       5856.81       233.07 o                         
   3   1  -5       7084.76       6364.60       253.05 o                         
   4   1  -5       3092.42       3232.52       153.52 o                         
   5   1  -5        196.21        197.23        21.15 o                         
   6   1  -5        643.44        715.48        54.21 o                         
   7   1  -5       1017.49       1018.03        80.04 o                         
   8   1  -5        177.65        158.36        23.84 o                         
   9   1  -5        435.42        440.75        41.44 o                         
  10   1  -5       2428.25       2993.93       200.65 o                         
  11   1  -5         93.12        103.64         7.02 o                         
  12   1  -5         22.82         27.23         4.68 o                         
  13   1  -5          2.76          0.62         4.44 o                         
  14   1  -5        326.23        295.84        11.76 o                         
  15   1  -5        445.19        436.01        15.37 o                         
  16   1  -5         99.77        115.34         7.03 o                         
  17   1  -5         36.19         37.42         6.06 o                         
  18   1  -5        493.19        495.21        19.94 o                         
  19   1  -5        161.08        175.07         9.71 o                         
   1   2  -5        976.04       1009.27        38.86 o                         
   2   2  -5       3102.93       3197.02       115.75 o                         
   3   2  -5        230.53        244.99        19.17 o                         
   4   2  -5         53.71         68.94         7.95 o                         
   5   2  -5        579.35        580.82        28.24 o                         
   6   2  -5        283.43        296.77        23.70 o                         
   7   2  -5         45.79         46.83        17.88 o                         
   8   2  -5         44.10         44.85        18.45 o                         
   9   2  -5         17.62         32.07        22.14 o                         
  10   2  -5        458.11        398.07        15.45 o                         
  11   2  -5        120.71        112.49         7.20 o                         
  12   2  -5        150.64        147.54        10.33 o                         
  13   2  -5         32.47         38.08         7.59 o                         
  14   2  -5         40.70         55.74        17.93 o                         
  15   2  -5          3.51          5.97         6.09 o                         
  16   2  -5         21.87         27.82         6.05 o                         
  17   2  -5         52.60         51.20         6.64 o                         
  18   2  -5         20.53         24.70         5.04 o                         
   1   3  -5         93.42        137.18        19.91 o                         
   2   3  -5         96.73        100.33        19.22 o                         
   3   3  -5        203.97        311.13        26.03 o                         
   4   3  -5        562.02        619.24        41.69 o                         
   5   3  -5        364.27        431.43        35.04 o                         
   6   3  -5        625.91        573.66        47.28 o                         
   7   3  -5        320.47        290.62        18.07 o                         
   8   3  -5         19.86         21.59         7.68 o                         
   9   3  -5        100.74         96.48         7.53 o                         
  10   3  -5         84.51         90.48         7.41 o                         
  11   3  -5         13.93         15.76         6.32 o                         
  12   3  -5        189.42        195.26        10.49 o                         
  13   3  -5         28.26         36.40         7.84 o                         
  14   3  -5        109.84        127.19        11.54 o                         
  15   3  -5         11.13         19.61         7.58 o                         
  16   3  -5          0.98         -2.58         5.99 o                         
   1   4  -5        168.01        232.57        15.75 o                         
   2   4  -5        132.12        117.95        10.23 o                         
   3   4  -5        102.85        104.91        12.58 o                         
   4   4  -5         16.12          9.01        10.72 o                         
   5   4  -5        281.38        294.74        21.45 o                         
   6   4  -5        110.96        115.21        12.91 o                         
   7   4  -5        161.01        182.72        17.97 o                         
   8   4  -5        836.89        765.35        40.09 o                         
   9   4  -5          0.52         10.02         8.72 o                         
  10   4  -5         66.95         79.05         8.78 o                         
  11   4  -5          1.23          5.58         6.99 o                         
  12   4  -5         42.14         57.31         7.33 o                         
  13   4  -5        172.18        205.16        15.48 o                         
  14   4  -5        117.42        107.86        14.76 o                         
   1   5  -5        469.77        391.22        23.41 o                         
   2   5  -5         46.81         42.29        10.24 o                         
   3   5  -5        359.50        286.25        28.10 o                         
   4   5  -5         95.29        102.08        10.62 o                         
   5   5  -5          4.76         20.81        13.60 o                         
   6   5  -5         15.03         30.38         9.06 o                         
   7   5  -5         73.44         77.44         9.96 o                         
   8   5  -5         40.21         33.32         8.57 o                         
   9   5  -5         36.71         43.77         7.64 o                         
  10   5  -5         17.45         18.79         8.82 o                         
   0   0  -4       5032.86       3501.13       272.18 o                         
   2   0  -4       5819.24       4574.51       352.22 o                         
   4   0  -4      16087.09      16228.45      1116.24 o                         
   6   0  -4       1111.95       1191.74        85.72 o                         
   8   0  -4       3615.54       3837.43       279.27 o                         
  10   0  -4       4478.44       5060.39       350.52 o                         
  12   0  -4        101.48        112.50        13.91 o                         
  14   0  -4          0.93          9.96         5.41 o                         
  16   0  -4          1.02          0.49         8.37 o                         
  18   0  -4        132.33        148.47        13.00 o                         
   0   1  -4       1494.47       1455.11       102.47 o                         
   1   1  -4       1700.96       1404.32        49.77 o                         
   2   1  -4        341.41        288.49        15.09 o                         
   3   1  -4       8675.88       7596.46       304.28 o                         
   4   1  -4        193.24        184.93         9.64 o                         
   5   1  -4        849.20        845.95        35.39 o                         
   6   1  -4        754.44        838.38        63.30 o                         
   7   1  -4        230.58        253.44        26.96 o                         
   8   1  -4        168.51        184.21        20.44 o                         
   9   1  -4        263.14        249.18        29.80 o                         
  10   1  -4         20.66         18.17        21.00 o                         
  11   1  -4         40.08         45.98        13.52 o                         
  12   1  -4        430.36        392.10        13.83 o                         
  13   1  -4         43.45         44.79         5.64 o                         
  14   1  -4         78.83         83.45         5.93 o                         
  15   1  -4        312.93        315.29        12.38 o                         
  16   1  -4         47.36         65.85         6.00 o                         
  17   1  -4         55.60         58.90         5.72 o                         
  18   1  -4        192.65        211.52        13.52 o                         
  19   1  -4         88.23        115.20         7.40 o                         
   0   2  -4       5021.16       4885.50       248.45 o                         
   1   2  -4       4154.92       4362.30       154.07 o                         
   2   2  -4        134.04        152.81         9.41 o                         
   3   2  -4        323.78        349.85        15.82 o                         
   4   2  -4        464.56        528.80        22.61 o                         
   5   2  -4        852.56        853.28        39.52 o                         
   6   2  -4         37.34         29.39         9.96 o                         
   7   2  -4         73.56         66.08        12.11 o                         
   8   2  -4         78.85         81.81        14.87 o                         
   9   2  -4          6.40        -11.64        21.29 o                         
  10   2  -4         14.15         17.77         4.78 o                         
  11   2  -4         16.80         14.14         5.91 o                         
  12   2  -4        598.81        559.13        23.97 o                         
  13   2  -4         71.23         72.34         8.49 o                         
  14   2  -4         19.49         16.82         7.27 o                         
  15   2  -4         21.54         20.03         6.27 o                         
  16   2  -4        254.74        253.07        13.97 o                         
  17   2  -4         71.10         86.12         7.56 o                         
  18   2  -4        159.57        183.59        12.20 o                         
   0   3  -4       1292.02       1447.17       116.09 o                         
   1   3  -4        645.82        705.05        46.83 o                         
   2   3  -4        129.51        152.25        21.27 o                         
   3   3  -4        627.90        795.51        58.47 o                         
   4   3  -4        346.57        446.50        33.24 o                         
   5   3  -4         52.78         68.54        17.30 o                         
   6   3  -4        115.04        132.72        14.82 o                         
   7   3  -4        404.55        348.00        15.64 o                         
   8   3  -4         63.11         59.39         7.13 o                         
   9   3  -4        346.24        311.18        15.55 o                         
  10   3  -4         85.21         69.89         7.10 o                         
  11   3  -4        174.31        182.54        10.00 o                         
  12   3  -4        508.65        426.46        18.11 o                         
  13   3  -4         59.23         68.38         9.60 o                         
  14   3  -4         15.63         17.19         8.11 o                         
  15   3  -4         83.92         89.13         9.22 o                         
  16   3  -4         38.44         41.93         6.97 o                         
   0   4  -4        724.36        477.82        32.79 o                         
   1   4  -4        921.51        731.83        43.49 o                         
   2   4  -4        159.98        186.61        11.97 o                         
   3   4  -4         45.31         52.30         8.76 o                         
   4   4  -4          0.67         32.36        18.67 o                         
   5   4  -4        965.23        810.92        37.05 o                         
   6   4  -4         19.62         39.60        10.65 o                         
   7   4  -4        555.82        537.51        25.87 o                         
   8   4  -4         70.12         98.30        10.50 o                         
   9   4  -4         10.36         13.15         8.95 o                         
  10   4  -4         39.15         70.50         9.44 o                         
  11   4  -4         45.69         44.69         7.53 o                         
  12   4  -4         14.09         13.29         6.84 o                         
  13   4  -4         22.05         21.93         7.61 o                         
  14   4  -4         76.12         79.19        13.06 o                         
   0   5  -4        231.31        188.44        27.25 o                         
   1   5  -4         97.33        161.87        26.93 o                         
   2   5  -4         25.74         81.07        47.40 o                         
   3   5  -4         83.04        143.76        35.75 o                         
   4   5  -4         49.20         67.77        12.00 o                         
   5   5  -4         87.32         86.06        21.57 o                         
   6   5  -4         46.43         56.79         9.74 o                         
   7   5  -4         31.62         44.92        10.08 o                         
   8   5  -4         11.16         15.41         9.26 o                         
   9   5  -4          6.28         15.32         7.58 o                         
  10   5  -4         79.78         81.85        22.57 o                         
   2   0  -3      19638.49      15433.78      1146.61 o                         
   4   0  -3      26162.42      26144.04      1777.53 o                         
   6   0  -3         11.19         20.72        10.22 o                         
   8   0  -3        464.24        479.92        39.74 o                         
  10   0  -3        961.64       1105.45        85.72 o                         
  12   0  -3          3.72         11.62         6.31 o                         
  14   0  -3        176.35        209.42        12.66 o                         
  16   0  -3        111.52        129.93        13.54 o                         
  18   0  -3          6.38         10.20         8.20 o                         
   1   1  -3       1852.97       1589.52        55.06 o                         
   2   1  -3        480.21        427.08        20.11 o                         
   3   1  -3       8936.96       7829.94       311.44 o                         
   4   1  -3       2939.32       2948.39       144.49 o                         
   5   1  -3       1375.23       1374.00        67.84 o                         
   6   1  -3        658.68        780.68        42.05 o                         
   7   1  -3       1433.68       1399.64        72.35 o                         
   8   1  -3        159.88        149.92        15.05 o                         
   9   1  -3        186.74        229.30        27.53 o                         
  10   1  -3         17.41         29.52        21.57 o                         
  11   1  -3          4.21        -19.30        21.29 o                         
  12   1  -3          5.82          6.05         4.16 o                         
  13   1  -3         56.61         57.45         5.34 o                         
  14   1  -3        320.96        287.49        10.65 o                         
  15   1  -3         58.44         70.42         5.96 o                         
  16   1  -3          6.87          1.77         5.37 o                         
  17   1  -3          7.89          8.98         4.78 o                         
  18   1  -3        311.65        312.13        11.52 o                         
  19   1  -3        367.04        389.72        16.19 o                         
   1   2  -3       1781.03       1842.59        66.44 o                         
   2   2  -3       3607.55       4016.09       144.60 o                         
   3   2  -3        383.50        436.42        21.87 o                         
   4   2  -3         11.75         22.57         6.67 o                         
   5   2  -3        545.43        610.38        34.30 o                         
   6   2  -3        131.43        151.07        12.06 o                         
   7   2  -3        212.19        188.48        14.56 o                         
   8   2  -3        121.95        104.21        15.89 o                         
   9   2  -3        118.45        114.96        27.25 o                         
  10   2  -3          1.35          6.78         5.44 o                         
  11   2  -3        129.22        123.34         8.26 o                         
  12   2  -3        364.52        326.28        16.04 o                         
  13   2  -3         14.60         17.77         7.14 o                         
  14   2  -3        239.98        245.31        15.51 o                         
  15   2  -3         50.46         63.06         7.92 o                         
  16   2  -3         28.70         39.19         7.04 o                         
  17   2  -3        235.90        234.13        12.82 o                         
  18   2  -3         23.29         30.36         5.15 o                         
   1   3  -3        809.46        867.56        53.97 o                         
   2   3  -3        494.01        542.27        38.03 o                         
   3   3  -3       1484.03       1700.11        88.11 o                         
   4   3  -3        300.51        410.87        32.45 o                         
   5   3  -3         14.89         28.82        14.83 o                         
   6   3  -3         21.32          8.60         7.71 o                         
   7   3  -3        304.55        284.07        13.44 o                         
   8   3  -3         49.06         35.49         6.74 o                         
   9   3  -3         74.79         82.64         7.45 o                         
  10   3  -3         28.48         29.00         6.12 o                         
  11   3  -3        149.59        175.43        11.40 o                         
  12   3  -3         76.06         78.98         8.82 o                         
  13   3  -3         56.42         64.59         7.12 o                         
  14   3  -3        243.74        259.22        16.38 o                         
  15   3  -3         15.02         23.09         7.44 o                         
  16   3  -3         10.21         10.79         6.31 o                         
   1   4  -3        140.86        156.33        12.90 o                         
   2   4  -3        287.78        245.03        28.51 o                         
   3   4  -3         36.84         59.34        15.19 o                         
   4   4  -3       1119.39        884.78        40.68 o                         
   5   4  -3        163.63        178.55        14.93 o                         
   6   4  -3         66.39         90.09        23.42 o                         
   7   4  -3        973.49        862.72        34.86 o                         
   8   4  -3         36.51         47.38         9.63 o                         
   9   4  -3         22.86         27.87         9.21 o                         
  10   4  -3        155.19        183.36        13.90 o                         
  11   4  -3         23.11         33.76         8.20 o                         
  12   4  -3         28.11         30.36         7.17 o                         
  13   4  -3         37.30         41.28         7.13 o                         
  14   4  -3        100.37         99.34        13.91 o                         
   1   5  -3        213.86        169.99        25.26 o                         
   2   5  -3        279.96        294.52        63.30 o                         
   3   5  -3        174.08        176.69        21.18 o                         
   4   5  -3        144.03         98.05        12.36 o                         
   5   5  -3        298.18        340.19        34.95 o                         
   6   5  -3         44.56         82.27        24.65 o                         
   7   5  -3         10.00         23.10        13.87 o                         
   8   5  -3         29.83         38.04         8.62 o                         
   9   5  -3         59.07         52.53         8.56 o                         
  10   5  -3         47.14         50.24        15.04 o                         
   0   0  -2       4576.45       3783.53       257.42 o                         
   2   0  -2         12.48         14.19         8.23 o                         
   4   0  -2      14383.03      14717.71       978.32 o                         
   6   0  -2       6114.66       6879.08       470.84 o                         
   8   0  -2          3.79        -12.21        12.21 o                         
  10   0  -2         20.64          1.70        16.18 o                         
  12   0  -2        670.99        619.52        43.87 o                         
  14   0  -2        192.46        173.38        11.39 o                         
  16   0  -2        663.99        636.76        35.68 o                         
  18   0  -2         24.35         28.36         8.77 o                         
   0   1  -2       5495.72       4667.01       229.69 o                         
   1   1  -2       2432.40       1900.56        66.91 o                         
   2   1  -2      24286.17      22854.09      1113.40 o                         
   3   1  -2      10200.48       9228.34       443.22 o                         
   4   1  -2        214.87        196.18        14.93 o                         
   5   1  -2        319.15        302.66        15.73 o                         
   6   1  -2        494.08        515.27        23.87 o                         
   7   1  -2       1337.69       1376.71        58.50 o                         
   8   1  -2        769.78        862.53        48.33 o                         
   9   1  -2        494.86        563.14        36.68 o                         
  10   1  -2        625.77        778.44        49.70 o                         
  11   1  -2        249.81        310.21        40.59 o                         
  12   1  -2          8.51          6.83         4.11 o                         
  13   1  -2        278.57        221.57         9.37 o                         
  14   1  -2         92.24         86.62         6.23 o                         
  15   1  -2         51.74         54.71         6.43 o                         
  16   1  -2          6.63          9.64         5.46 o                         
  17   1  -2         69.12         89.40         6.66 o                         
  18   1  -2         92.84        105.21         6.29 o                         
  19   1  -2        296.77        299.66        11.88 o                         
   0   2  -2      11664.50      12421.90       620.72 o                         
   1   2  -2        678.10        702.65        27.85 o                         
   2   2  -2         23.76         12.91        10.33 o                         
   3   2  -2         39.48         43.39         7.18 o                         
   4   2  -2        781.85        843.77        37.23 o                         
   5   2  -2        119.44        152.70        14.02 o                         
   6   2  -2        410.60        422.77        23.31 o                         
   7   2  -2        278.80        312.34        21.91 o                         
   8   2  -2        354.98        476.03        31.28 o                         
   9   2  -2        237.78        233.86        34.63 o                         
  10   2  -2         21.52         22.72         5.05 o                         
  11   2  -2        121.22        122.15         7.12 o                         
  12   2  -2         35.23         37.40         7.44 o                         
  13   2  -2         41.74         55.31         7.83 o                         
  14   2  -2        121.32        144.95        10.10 o                         
  15   2  -2        168.31        169.03        14.06 o                         
  16   2  -2        780.23        767.92        30.00 o                         
  17   2  -2        149.16        155.89        11.67 o                         
  18   2  -2        206.97        205.35        10.66 o                         
   0   3  -2         58.07         92.25        24.41 o                         
   1   3  -2        375.84        461.28        35.91 o                         
   2   3  -2         99.82        132.76        19.53 o                         
   3   3  -2         90.58        191.21        55.48 o                         
   4   3  -2       1064.17       1251.17        66.72 o                         
   5   3  -2        413.45        437.91        36.60 o                         
   6   3  -2         48.95         66.18        13.15 o                         
   7   3  -2         31.20         22.83         7.07 o                         
   8   3  -2          9.74         14.71         6.39 o                         
   9   3  -2         23.33         25.17         6.13 o                         
  10   3  -2        159.26        135.74         9.75 o                         
  11   3  -2        187.50        203.87        10.68 o                         
  12   3  -2         28.13         30.43         6.92 o                         
  13   3  -2        122.09        156.25         9.35 o                         
  14   3  -2          1.62         13.45         8.00 o                         
  15   3  -2        148.22        163.55        12.00 o                         
  16   3  -2         47.68         50.87         7.35 o                         
  17   3  -2        103.38        117.13        10.91 o                         
   0   4  -2        431.51        337.32        21.45 o                         
   1   4  -2        160.00        155.21        12.91 o                         
   2   4  -2         18.20         24.23         8.43 o                         
   3   4  -2        514.72        497.86        20.40 o                         
   4   4  -2         78.82        117.69        11.49 o                         
   5   4  -2         38.44         42.65         9.64 o                         
   6   4  -2        771.07        600.39        29.72 o                         
   7   4  -2        290.70        325.12        16.92 o                         
   8   4  -2         50.76         69.69        13.21 o                         
   9   4  -2         25.34         36.78         9.62 o                         
  10   4  -2        335.99        339.26        19.57 o                         
  11   4  -2         83.93         79.42        11.45 o                         
  12   4  -2         12.68          5.73        11.63 o                         
  13   4  -2         35.61         37.06         7.39 o                         
  14   4  -2         90.63         96.22        14.48 o                         
   0   5  -2        550.35        447.28        43.14 o                         
   1   5  -2        547.23        396.50        42.86 o                         
   2   5  -2        316.71        390.94        28.19 o                         
   3   5  -2        129.47        138.79        14.04 o                         
   4   5  -2          3.05         61.95        13.34 o                         
   5   5  -2        481.32        598.73        36.36 o                         
   6   5  -2        105.02        123.98        16.04 o                         
   7   5  -2         41.23         89.94        40.06 o                         
   8   5  -2          2.05         20.85        10.47 o                         
   9   5  -2         13.44         35.13        15.44 o                         
  10   5  -2         49.34         71.27        15.04 o                         
   2   0  -1       6520.92       5948.73       412.68 o                         
   4   0  -1       1487.77       1439.79        97.07 o                         
   6   0  -1      11385.85      11711.57       804.61 o                         
   8   0  -1        275.77        374.93        35.20 o                         
  10   0  -1        363.77        420.34        45.41 o                         
  12   0  -1        186.72        163.70        16.51 o                         
  14   0  -1         86.47        103.98         8.86 o                         
  16   0  -1        420.48        400.94        25.20 o                         
  18   0  -1         16.89         21.24         8.57 o                         
   1   1  -1       2246.55       1845.54        72.87 o                         
   2   1  -1      29109.54      27681.05      1083.38 o                         
   3   1  -1       8326.11       7775.08       367.85 o                         
   4   1  -1        364.83        336.24        16.22 o                         
   5   1  -1        302.09        298.19        15.34 o                         
   6   1  -1        490.90        578.99        25.93 o                         
   7   1  -1        329.27        347.49        16.75 o                         
   8   1  -1       1868.18       2254.53       115.48 o                         
   9   1  -1        415.24        511.02        41.87 o                         
  10   1  -1        124.43        259.90        23.93 o                         
  11   1  -1        507.84        613.89        63.30 o                         
  12   1  -1         24.29         19.43         4.20 o                         
  13   1  -1        283.15        230.53         9.84 o                         
  14   1  -1         84.49         85.44         6.26 o                         
  15   1  -1        135.70        137.51         8.60 o                         
  16   1  -1         54.55         53.26         6.46 o                         
  17   1  -1        169.59        204.49        10.01 o                         
  18   1  -1        135.31        158.07         7.68 o                         
  19   1  -1        313.38        307.37        12.03 o                         
   1   2  -1         93.69        113.03         9.18 o                         
   2   2  -1         11.25         15.19         6.31 o                         
   3   2  -1        196.56        239.16        12.68 o                         
   4   2  -1        700.63        808.45        31.32 o                         
   5   2  -1        241.31        237.60        30.63 o                         
   6   2  -1        989.01       1068.71        46.81 o                         
   7   2  -1       1097.10       1057.36        45.22 o                         
   8   2  -1        495.08        545.97        28.65 o                         
   9   2  -1        222.59        229.75        21.64 o                         
  10   2  -1          9.46          6.83         3.98 o                         
  11   2  -1          5.96          9.72         4.98 o                         
  12   2  -1        153.92        127.58         8.41 o                         
  13   2  -1        117.96        127.97         9.74 o                         
  14   2  -1        132.31        138.09        10.14 o                         
  15   2  -1          6.35         13.06         6.73 o                         
  16   2  -1        248.74        251.28        13.59 o                         
  17   2  -1          8.78         14.58         5.90 o                         
  18   2  -1          0.44         12.52         4.92 o                         
   1   3  -1        596.30        631.80        55.26 o                         
   2   3  -1       1315.58       1461.59        94.33 o                         
   3   3  -1        591.56        621.19        34.46 o                         
   4   3  -1        211.79        297.54        22.57 o                         
   5   3  -1        748.06        795.25        48.90 o                         
   6   3  -1         53.41         57.57        12.62 o                         
   7   3  -1        172.52        158.44         9.34 o                         
   8   3  -1        178.58        160.73         9.71 o                         
   9   3  -1         48.77         49.77         6.41 o                         
  10   3  -1          2.55          2.50         6.18 o                         
  11   3  -1        341.76        333.73        14.73 o                         
  12   3  -1         22.08         20.42         6.60 o                         
  13   3  -1        269.69        311.88        13.65 o                         
  14   3  -1         21.14         19.48         6.87 o                         
  15   3  -1        289.65        318.40        20.13 o                         
  16   3  -1        202.98        221.04        26.75 o                         
  17   3  -1        200.63        209.10        12.14 o                         
   1   4  -1         60.78         46.38        14.46 o                         
   2   4  -1         10.66          2.51         9.08 o                         
   3   4  -1       1388.45       1101.28        38.15 o                         
   4   4  -1        279.92        280.15        14.68 o                         
   5   4  -1         97.71        129.93        16.65 o                         
   6   4  -1         46.73         46.34         9.05 o                         
   7   4  -1        103.12        100.32        10.58 o                         
   8   4  -1        302.30        297.33        23.02 o                         
   9   4  -1         41.86         97.54        15.21 o                         
  10   4  -1          9.06         26.60         8.92 o                         
  11   4  -1          2.74          6.17         9.16 o                         
  12   4  -1          8.46         22.34         7.50 o                         
  13   4  -1          5.06          5.12         6.53 o                         
  14   4  -1         29.39         27.98         7.37 o                         
   1   5  -1        488.57        442.89        33.88 o                         
   2   5  -1        345.37        377.95        22.97 o                         
   3   5  -1         75.75        155.67        29.19 o                         
   4   5  -1         80.11        127.91        15.34 o                         
   5   5  -1        290.11        358.92        26.35 o                         
   6   5  -1         29.09         50.68        12.20 o                         
   7   5  -1         96.37        126.98        16.28 o                         
   8   5  -1         10.76         24.01        12.68 o                         
   9   5  -1         45.55         72.81        13.91 o                         
  10   5  -1         16.76         46.65        16.32 o                         
   2   0   0         27.63         26.59         5.11 o                         
   4   0   0       1423.40       1454.55       101.62 o                         
   6   0   0         32.75         27.82        12.77 o                         
   8   0   0       1562.10       1864.07       135.39 o                         
  10   0   0          0.86         -1.14        15.61 o                         
  12   0   0        580.42        551.15        34.32 o                         
  14   0   0          5.08          8.09         7.93 o                         
  16   0   0       1534.52       1525.82        78.26 o                         
  18   0   0          0.50          0.45         7.88 o                         
   0   1   0          9.86          9.65         8.80 o                         
   1   1   0        446.85        382.61        18.01 o                         
   2   1   0       4577.90       4677.64       185.98 o                         
   3   1   0        570.42        555.72        28.90 o                         
   4   1   0         41.29         32.74         6.00 o                         
   5   1   0        297.72        287.74        13.29 o                         
   6   1   0       1520.96       1591.39        56.79 o                         
   7   1   0        305.57        325.78        17.41 o                         
   8   1   0         50.48         43.34         9.38 o                         
   9   1   0        454.73        530.46        46.27 o                         
  10   1   0       1170.78       1478.06        80.66 o                         
  11   1   0        108.44        143.03        29.80 o                         
  12   1   0          1.26          6.59         3.92 o                         
  13   1   0         74.68         76.88         5.86 o                         
  14   1   0        585.62        451.92        17.42 o                         
  15   1   0        111.16        126.80         8.78 o                         
  16   1   0         14.44         14.57         5.57 o                         
  17   1   0         48.04         55.90         6.36 o                         
  18   1   0          3.30         16.98         7.01 o                         
  19   1   0        214.94        216.53        10.53 o                         
   0   2   0       4100.83       4774.98       261.82 o                         
   1   2   0        134.23        138.53        11.49 o                         
   2   2   0          4.98         12.31         7.46 o                         
   3   2   0        543.17        555.04        23.08 o                         
   4   2   0        995.11       1160.04        43.14 o                         
   5   2   0        359.41        319.40        16.44 o                         
   6   2   0          6.47         13.01         4.22 o                         
   7   2   0        588.38        637.75        30.98 o                         
   8   2   0        260.90        297.29        66.14 o                         
   9   2   0        449.42        517.67        50.24 o                         
  10   2   0          0.07          3.20         4.50 o                         
  11   2   0         71.55         73.37         6.09 o                         
  12   2   0         16.92         13.02         5.65 o                         
  13   2   0        289.30        291.76        13.26 o                         
  14   2   0          5.76         -1.96         6.58 o                         
  15   2   0         73.18         74.79         8.31 o                         
  16   2   0        117.14        104.95        10.38 o                         
  17   2   0         35.17         39.62         6.50 o                         
  18   2   0          0.34         -2.91         4.62 o                         
   0   3   0         38.55         49.07        15.34 o                         
   1   3   0        209.14        299.02        19.99 o                         
   2   3   0        285.50        429.94        23.87 o                         
   3   3   0         89.12        137.03        13.49 o                         
   4   3   0          2.11         15.34         9.74 o                         
   5   3   0        583.17        604.28        30.18 o                         
   6   3   0          6.35         15.33        10.70 o                         
   7   3   0        339.27        272.26        12.05 o                         
   8   3   0         19.89         22.41         6.28 o                         
   9   3   0         13.36         17.37         6.18 o                         
  10   3   0         37.49         36.78         6.67 o                         
  11   3   0         74.72         79.56         7.76 o                         
  12   3   0         11.01         12.91         6.32 o                         
  13   3   0         38.74         72.06         7.27 o                         
  14   3   0        798.40        723.21        25.59 o                         
  15   3   0        304.93        305.68        15.47 o                         
  16   3   0          1.67         11.08         7.86 o                         
  17   3   0         45.10         74.69        11.97 o                         
   0   4   0        985.73        699.05        42.64 o                         
   1   4   0         83.72         63.16        15.24 o                         
   2   4   0          7.67         -3.75         9.52 o                         
   3   4   0       1033.70        940.70        42.38 o                         
   4   4   0         88.95         83.30         9.57 o                         
   5   4   0        361.74        327.63        19.62 o                         
   6   4   0          6.65         23.65         7.96 o                         
   7   4   0        100.62        112.48        20.03 o                         
   8   4   0        218.98        244.37        19.99 o                         
   9   4   0        284.33        328.37        25.69 o                         
  10   4   0          0.67          2.41         9.05 o                         
  11   4   0          1.75          1.32         9.15 o                         
  12   4   0         93.59         99.31        12.74 o                         
  13   4   0         80.10         63.41         7.83 o                         
  14   4   0          6.33         11.10         6.54 o                         
   0   5   0          9.07         14.41        12.54 o                         
   1   5   0        146.49        277.81        27.05 o                         
   2   5   0        225.48        344.50        34.82 o                         
   3   5   0        222.76        238.89        14.75 o                         
   4   5   0         56.82        102.19        27.96 o                         
   5   5   0         39.04        308.51        36.90 o                         
   6   5   0         12.00         36.43        20.29 o                         
   7   5   0        152.78        239.20        20.60 o                         
   8   5   0         17.03         22.09        10.00 o                         
   9   5   0        131.47        143.70        13.03 o                         
  10   5   0         30.72         32.64        12.49 o                         
   2   0   1       6520.49       6041.18       291.81 o                         
   4   0   1       1486.96       1347.58        69.24 o                         
   6   0   1      11384.03      11687.44       806.59 o                         
   8   0   1        276.48        281.26        32.07 o                         
  10   0   1        364.41        430.82        44.56 o                         
  12   0   1        187.40        159.06        11.75 o                         
  14   0   1         87.75         96.79        11.79 o                         
  16   0   1        421.63        399.05        37.75 o                         
  18   0   1         16.88         24.25         8.39 o                         
   1   1   1       2231.95       1784.58        62.76 o                         
   2   1   1      29109.60      27123.10       938.42 o                         
   3   1   1       8332.86       7451.33       260.01 o                         
   4   1   1        364.39        328.13        18.23 o                         
   5   1   1        299.30        287.42        18.35 o                         
   6   1   1        490.53        575.95        22.80 o                         
   7   1   1        329.17        372.88        20.22 o                         
   8   1   1       1868.56       2286.84        94.26 o                         
   9   1   1        415.76        511.85        38.03 o                         
  10   1   1        125.17        201.75        21.29 o                         
  11   1   1        507.81        573.87        62.16 o                         
  12   1   1         24.26         20.12         4.50 o                         
  13   1   1        281.83        221.56        11.23 o                         
  14   1   1         84.42         89.74         7.33 o                         
  15   1   1        133.64        147.60        10.93 o                         
  16   1   1         53.90         50.06         6.40 o                         
  17   1   1        170.69        190.78        10.20 o                         
  18   1   1        134.57        157.42         7.67 o                         
  19   1   1        313.50        305.08        13.22 o                         
   1   2   1         93.70        110.05        11.06 o                         
   2   2   1         10.95         19.74         6.71 o                         
   3   2   1        193.15        225.27        13.04 o                         
   4   2   1        701.75        804.16        31.50 o                         
   5   2   1        238.44        232.54        19.34 o                         
   6   2   1        989.24       1062.87        46.63 o                         
   7   2   1       1092.47       1113.14        58.78 o                         
   8   2   1        494.91        533.87        35.68 o                         
   9   2   1        223.38        247.17        47.12 o                         
  10   2   1          9.87          8.46         4.48 o                         
  11   2   1          5.27         10.70         4.99 o                         
  12   2   1        154.70        122.06         8.33 o                         
  13   2   1        118.74        121.04         9.31 o                         
  14   2   1        132.32        129.98         9.96 o                         
  15   2   1          6.37         11.11         6.63 o                         
  16   2   1        248.81        245.79        13.63 o                         
  17   2   1          9.26         10.80         5.94 o                         
  18   2   1          0.36         -1.03         3.93 o                         
   1   3   1        600.97        649.47        30.05 o                         
   2   3   1       1315.49       1437.60        55.65 o                         
   3   3   1        589.37        646.49        32.16 o                         
   4   3   1        210.33        261.14        17.54 o                         
   5   3   1        752.18        726.33        33.11 o                         
   6   3   1         52.85         54.16         9.83 o                         
   7   3   1        173.52        183.66        14.76 o                         
   8   3   1        177.97        166.72         9.47 o                         
   9   3   1         48.42         48.42         6.96 o                         
  10   3   1          2.69         10.09         6.45 o                         
  11   3   1        338.41        332.08        13.67 o                         
  12   3   1         22.46         25.03         6.56 o                         
  13   3   1        267.46        283.17        13.90 o                         
  14   3   1         20.98         43.85         7.31 o                         
  15   3   1        291.60        298.93        18.74 o                         
  16   3   1        202.89        216.82        11.92 o                         
  17   3   1        201.58        215.24        15.15 o                         
   1   4   1         60.80         68.63        11.08 o                         
   2   4   1         10.38         -9.91        11.47 o                         
   3   4   1       1379.99       1097.91        46.25 o                         
   4   4   1        279.09        268.57        16.34 o                         
   5   4   1         99.18        105.08        16.97 o                         
   6   4   1         47.17         38.46         9.12 o                         
   7   4   1        105.16        122.26        13.52 o                         
   8   4   1        302.16        277.47        15.78 o                         
   9   4   1         41.54         63.52        10.24 o                         
  10   4   1          9.16         14.82        10.29 o                         
  11   4   1          2.61          5.07         9.40 o                         
  12   4   1          8.42         13.07        10.57 o                         
  13   4   1          5.23         -1.73         8.51 o                         
  14   4   1         29.50         37.56         7.57 o                         
   1   5   1        489.13        503.13        34.01 o                         
   2   5   1        345.56        390.83        29.41 o                         
   3   5   1         75.92        135.51        11.63 o                         
   4   5   1         79.78         74.78        11.61 o                         
   5   5   1        289.39        342.85        34.91 o                         
   7   5   1         97.43        150.25        19.95 o                         
   8   5   1         11.11         17.24        11.35 o                         
   9   5   1         46.52         62.30        13.06 o                         
  10   5   1         16.79         33.17        15.75 o                         
   0   0   2       4575.57       3721.69       181.72 o                         
   2   0   2         13.15         20.30         4.67 o                         
   4   0   2      14380.37      14017.97       691.67 o                         
   6   0   2       6114.60       6758.44       472.26 o                         
   8   0   2          3.64         15.90        14.48 o                         
  10   0   2         21.47         -1.70        16.75 o                         
  12   0   2        670.62        594.11        33.74 o                         
  14   0   2        191.83        181.09        15.18 o                         
  16   0   2        662.45        608.50        52.51 o                         
  18   0   2         23.97         19.10         8.05 o                         
   0   1   2       5497.08       4760.36       229.39 o                         
   1   1   2       2444.23       1940.04        66.77 o                         
   2   1   2      24285.58      23003.74       908.98 o                         
   3   1   2      10192.18       9068.24       313.51 o                         
   4   1   2        214.43        204.42        10.32 o                         
   5   1   2        319.85        313.37        14.37 o                         
   6   1   2        494.28        533.63        23.64 o                         
   7   1   2       1337.08       1430.16        59.53 o                         
   8   1   2        769.46        851.08        39.44 o                         
   9   1   2        493.16        557.69        29.46 o                         
  10   1   2        624.88        640.24        44.00 o                         
  11   1   2        249.10        268.20        38.60 o                         
  12   1   2          8.48         10.30         5.66 o                         
  13   1   2        279.52        226.99        11.05 o                         
  14   1   2         92.69         90.17         7.36 o                         
  15   1   2         52.51         51.91         6.44 o                         
  16   1   2          6.49          5.18         5.38 o                         
  17   1   2         69.41         78.68         6.92 o                         
  18   1   2         92.34        101.45         6.68 o                         
  19   1   2        296.07        309.59        11.73 o                         
   0   2   2      11674.50      13415.87       878.41 o                         
   1   2   2        680.32        731.23        40.04 o                         
   2   2   2         23.61         28.46         6.85 o                         
   3   2   2         37.85         43.74         7.76 o                         
   4   2   2        782.29        838.78        32.71 o                         
   5   2   2        118.21        134.28        16.50 o                         
   6   2   2        409.96        458.69        23.53 o                         
   7   2   2        279.82        314.37        24.26 o                         
   8   2   2        353.90        385.82        49.23 o                         
   9   2   2        241.89        265.53        23.57 o                         
  10   2   2         21.54         23.37         4.72 o                         
  11   2   2        120.80        114.36         7.20 o                         
  12   2   2         34.09         24.22         6.06 o                         
  13   2   2         41.34         35.27         6.37 o                         
  14   2   2        120.91        123.73         8.31 o                         
  15   2   2        167.44        152.06        10.74 o                         
  16   2   2        780.24        780.50        30.05 o                         
  17   2   2        147.84        153.01         9.71 o                         
  18   2   2        207.30        208.07        10.91 o                         
   0   3   2         56.55         74.78        17.54 o                         
   1   3   2        375.60        459.10        24.40 o                         
   2   3   2        100.46        121.33        13.56 o                         
   3   3   2         92.12        115.00        14.91 o                         
   4   3   2       1063.56       1112.12        53.46 o                         
   5   3   2        410.95        415.78        26.30 o                         
   6   3   2         48.46         39.66         7.58 o                         
   7   3   2         31.13         32.21         6.12 o                         
   8   3   2         10.00          8.33         6.66 o                         
   9   3   2         22.97         21.18         6.34 o                         
  10   3   2        159.37        148.88         8.45 o                         
  11   3   2        190.34        186.14         9.84 o                         
  12   3   2         28.02         30.03         6.57 o                         
  13   3   2        122.18        142.64        12.39 o                         
  14   3   2          1.49          8.19         6.23 o                         
  15   3   2        147.82        176.77         9.33 o                         
  16   3   2         47.20         53.76         7.45 o                         
  17   3   2        104.42        123.47        15.33 o                         
   0   4   2        430.41        304.54        26.89 o                         
   1   4   2        160.27        140.43        15.23 o                         
   2   4   2         18.54         38.54        14.26 o                         
   3   4   2        516.07        425.45        29.66 o                         
   4   4   2         79.37        122.26        37.58 o                         
   5   4   2         37.97         46.40         8.67 o                         
   6   4   2        770.57        584.25        36.63 o                         
   7   4   2        291.02        317.44        23.38 o                         
   8   4   2         50.71         50.06         9.56 o                         
   9   4   2         25.77         33.54         9.30 o                         
  10   4   2        335.27        357.83        25.34 o                         
  11   4   2         86.19         92.20        11.17 o                         
  12   4   2         12.65         18.02         9.13 o                         
  13   4   2         36.06         35.89         9.03 o                         
  14   4   2         90.37         72.10        12.77 o                         
   0   5   2        548.90        380.29        29.80 o                         
   1   5   2        544.91        457.79        22.24 o                         
   2   5   2        317.16        364.74        20.16 o                         
   3   5   2        132.03        145.63        12.74 o                         
   4   5   2          3.36         50.75        10.24 o                         
   5   5   2        479.30        556.24        35.84 o                         
   6   5   2        105.24        138.65        15.85 o                         
   7   5   2         41.34         73.61        13.49 o                         
   8   5   2          2.04         14.02        10.72 o                         
   9   5   2         13.76         27.03         9.41 o                         
  10   5   2         49.17         84.66        12.14 o                         
   2   0   3      19632.88      17336.09       810.47 o                         
   4   0   3      26164.82      25834.30      1350.66 o                         
   6   0   3         11.04         12.49        13.06 o                         
   8   0   3        466.47        491.27        45.41 o                         
  10   0   3        961.99       1039.03        86.57 o                         
  12   0   3          3.26          4.64         6.86 o                         
  14   0   3        176.53        194.92        13.25 o                         
  16   0   3        112.22         95.09        19.30 o                         
  18   0   3          5.94          5.05         7.64 o                         
   1   1   3       1850.85       1560.50        49.17 o                         
   2   1   3        480.77        454.30        20.22 o                         
   3   1   3       8925.57       7868.95       270.22 o                         
   4   1   3       2940.23       2943.92       102.45 o                         
   5   1   3       1379.30       1347.71        56.24 o                         
   6   1   3        658.67        792.83        35.38 o                         
   7   1   3       1435.31       1419.62        59.97 o                         
   8   1   3        160.47        181.93        17.13 o                         
   9   1   3        185.45        226.73        16.69 o                         
  10   1   3         17.98         24.59        14.04 o                         
  11   1   3          4.47         14.20        15.90 o                         
  12   1   3          6.01          0.67         4.91 o                         
  13   1   3         56.32         54.04         6.30 o                         
  14   1   3        320.96        286.07        12.82 o                         
  15   1   3         58.20         56.75         6.53 o                         
  16   1   3          7.45          7.69         5.43 o                         
  17   1   3          7.86          6.19         4.98 o                         
  18   1   3        312.79        307.01        12.46 o                         
  19   1   3        367.20        400.46        14.41 o                         
   1   2   3       1767.00       1916.54        94.63 o                         
   2   2   3       3606.26       4309.83       144.96 o                         
   3   2   3        380.55        417.64        30.31 o                         
   4   2   3         11.76          4.48         9.91 o                         
   5   2   3        551.59        628.12        25.96 o                         
   6   2   3        131.85        147.32        15.78 o                         
   7   2   3        209.82        206.23        18.99 o                         
   8   2   3        121.01         88.40        15.64 o                         
   9   2   3        118.63        130.03        33.62 o                         
  10   2   3          1.32          1.50         4.50 o                         
  11   2   3        128.46        131.71         7.52 o                         
  12   2   3        364.96        303.48        13.90 o                         
  13   2   3         14.06          7.79         5.86 o                         
  14   2   3        240.07        233.45        13.55 o                         
  15   2   3         51.63         56.65         6.79 o                         
  16   2   3         29.23         50.59         7.28 o                         
  17   2   3        235.45        231.61        12.40 o                         
  18   2   3         23.19         23.75         5.11 o                         
   1   3   3        810.29        910.61        38.43 o                         
   2   3   3        493.44        511.12        30.57 o                         
   3   3   3       1488.32       1581.35       110.50 o                         
   4   3   3        300.52        375.69        30.19 o                         
   5   3   3         14.64         30.53        12.32 o                         
   6   3   3         21.02         19.53        10.71 o                         
   7   3   3        304.38        267.56        25.23 o                         
   8   3   3         48.93         48.26         6.61 o                         
   9   3   3         74.28         78.25         7.06 o                         
  10   3   3         28.80         28.68         6.50 o                         
  11   3   3        149.22        152.74         8.97 o                         
  12   3   3         76.40         83.88         7.71 o                         
  13   3   3         57.53         62.90         7.43 o                         
  14   3   3        243.49        265.66        12.63 o                         
  15   3   3         14.56         28.27         5.90 o                         
  16   3   3         10.47         10.48         5.80 o                         
   1   4   3        143.25        162.14        17.28 o                         
   2   4   3        289.10        248.90        16.45 o                         
   3   4   3         37.38         33.19         9.06 o                         
   4   4   3       1120.27        797.82        28.04 o                         
   5   4   3        162.79        193.82        11.17 o                         
   6   4   3         66.70         65.61         9.97 o                         
   7   4   3        971.49        934.24        86.81 o                         
   8   4   3         36.82         30.13        11.46 o                         
   9   4   3         23.35         31.36        11.14 o                         
  10   4   3        155.35        178.94        17.35 o                         
  11   4   3         21.61         19.89        13.08 o                         
  12   4   3         28.22         40.17        21.86 o                         
  13   4   3         37.38         42.01        13.62 o                         
  14   4   3        101.13         92.53        13.06 o                         
   1   5   3        216.11        232.21        15.36 o                         
   2   5   3        278.68        273.80        14.45 o                         
   3   5   3        173.43        184.47        13.85 o                         
   4   5   3        143.60        125.45        11.36 o                         
   5   5   3        297.31        318.37        25.74 o                         
   6   5   3         44.60         85.18        14.24 o                         
   7   5   3         10.21         29.73        11.78 o                         
   8   5   3         29.70         33.41        11.32 o                         
   9   5   3         58.75         51.39        10.86 o                         
  10   5   3         47.42         83.40        11.18 o                         
   0   0   4       5032.74       4170.37       192.16 o                         
   2   0   4       5820.28       5366.19       248.65 o                         
   4   0   4      16088.39      16250.27       788.90 o                         
   6   0   4       1110.70       1133.83        87.14 o                         
   8   0   4       3614.24       4185.67       282.11 o                         
  10   0   4       4476.12       4876.20       349.95 o                         
  12   0   4        101.70         98.62         8.66 o                         
  14   0   4          0.82         -8.28         8.28 o                         
  16   0   4          0.96         -4.25        11.12 o                         
  18   0   4        133.27        130.07        12.34 o                         
   0   1   4       1495.82       1435.55        58.61 o                         
   1   1   4       1709.36       1428.37        44.70 o                         
   2   1   4        339.66        310.50        13.79 o                         
   3   1   4       8692.58       7727.21       304.61 o                         
   4   1   4        193.94        184.67        10.10 o                         
   5   1   4        844.39        805.41        36.59 o                         
   6   1   4        753.94        837.80        37.51 o                         
   7   1   4        227.20        237.04        15.59 o                         
   8   1   4        168.38        218.60        15.46 o                         
   9   1   4        262.29        284.29        40.86 o                         
  10   1   4         19.93          4.03        14.18 o                         
  11   1   4         40.92         42.61         8.71 o                         
  12   1   4        429.30        399.67        15.69 o                         
  13   1   4         43.77         46.65         6.40 o                         
  14   1   4         78.55         65.87         6.88 o                         
  15   1   4        313.84        310.60        13.96 o                         
  16   1   4         47.81         48.82         7.00 o                         
  17   1   4         56.02         55.77         6.23 o                         
  18   1   4        192.30        188.41        10.55 o                         
  19   1   4         88.80         89.22         7.74 o                         
   0   2   4       5027.39       5456.60       352.79 o                         
   1   2   4       4158.81       4598.66       218.75 o                         
   2   2   4        134.14        148.87        12.03 o                         
   3   2   4        328.38        316.98        17.02 o                         
   4   2   4        464.01        574.51        23.79 o                         
   5   2   4        844.43        949.13        35.22 o                         
   6   2   4         37.08         29.56        10.15 o                         
   7   2   4         76.31         55.62        13.38 o                         
   8   2   4         80.17         91.65        15.31 o                         
   9   2   4          6.71         -7.10        18.59 o                         
  10   2   4         14.33         20.82         4.86 o                         
  11   2   4         17.12         16.67         5.36 o                         
  12   2   4        599.35        576.38        21.71 o                         
  13   2   4         71.85         74.18         7.29 o                         
  14   2   4         19.50         10.83         5.90 o                         
  15   2   4         21.53         22.96         5.93 o                         
  16   2   4        255.73        275.67        14.03 o                         
  17   2   4         70.98         89.41         7.59 o                         
  18   2   4        159.73        163.83         8.37 o                         
   0   3   4       1289.66       1517.32        82.07 o                         
   1   3   4        648.40        749.37        38.37 o                         
   2   3   4        127.54        121.44        15.99 o                         
   3   3   4        624.64        758.52        39.42 o                         
   4   3   4        346.28        370.02        36.91 o                         
   5   3   4         52.72         52.78        13.30 o                         
   6   3   4        113.68        129.68        11.34 o                         
   7   3   4        408.49        317.82        20.18 o                         
   8   3   4         63.57         49.35         6.22 o                         
   9   3   4        346.16        295.97        15.06 o                         
  10   3   4         85.60         77.35         7.10 o                         
  11   3   4        174.62        177.79        10.68 o                         
  12   3   4        509.36        460.66        16.79 o                         
  13   3   4         57.89         67.71         7.86 o                         
  14   3   4         15.40         23.61         6.53 o                         
  15   3   4         84.68         73.16         6.85 o                         
  16   3   4         37.86         37.01         5.00 o                         
   0   4   4        726.77        484.73        35.52 o                         
   1   4   4        916.14        762.67        32.14 o                         
   2   4   4        160.14        158.56        15.17 o                         
   3   4   4         45.65         40.91         8.51 o                         
   4   4   4          0.56         27.04         8.07 o                         
   5   4   4        969.92        763.67        26.54 o                         
   6   4   4         20.69         16.94         8.59 o                         
   7   4   4        556.19        501.25        37.98 o                         
   8   4   4         70.70         84.58        16.18 o                         
   9   4   4         10.12         15.28        13.37 o                         
  10   4   4         39.16         46.77        13.41 o                         
  11   4   4         45.65         74.32        14.39 o                         
  12   4   4         13.72         22.99        16.18 o                         
  13   4   4         21.65         50.24        13.06 o                         
  14   4   4         75.79         65.57         9.93 o                         
   0   5   4        228.84        191.12        39.17 o                         
   1   5   4         96.16        193.01        41.04 o                         
   2   5   4         25.50         39.53        10.02 o                         
   3   5   4         82.54        174.86        21.11 o                         
   4   5   4         48.74         68.91        10.11 o                         
   5   5   4         87.91        111.74        23.26 o                         
   6   5   4         47.15         62.74        11.54 o                         
   7   5   4         32.77         57.78        11.27 o                         
   8   5   4         11.01         17.23        12.17 o                         
   9   5   4          6.38         14.48        13.34 o                         
  10   5   4         80.50         72.15        11.56 o                         
   2   0   5        152.99        153.83        11.33 o                         
   4   0   5      20135.29      20285.48       982.96 o                         
   6   0   5        354.39        332.73        24.08 o                         
   8   0   5       3855.54       4417.83       315.60 o                         
  10   0   5        922.67       1053.79        85.72 o                         
  12   0   5         29.76         24.92         6.39 o                         
  14   0   5          5.08          4.48         7.67 o                         
  16   0   5        147.09        187.29        15.65 o                         
  18   0   5        305.17        341.68        21.14 o                         
   1   1   5        443.43        393.51        14.67 o                         
   2   1   5       5904.89       5863.85       202.05 o                         
   3   1   5       7092.12       6358.23       253.43 o                         
   4   1   5       3090.83       3074.85       108.77 o                         
   5   1   5        194.28        189.49        12.74 o                         
   6   1   5        642.26        673.46        31.92 o                         
   7   1   5       1018.83       1082.71        47.18 o                         
   8   1   5        177.46        195.38        15.00 o                         
   9   1   5        434.13        430.10        26.04 o                         
  10   1   5       2429.83       2614.61       140.17 o                         
  11   1   5         93.30         85.80         8.14 o                         
  12   1   5         24.06         24.88         5.92 o                         
  13   1   5          2.68         -5.07         5.07 o                         
  14   1   5        325.78        301.91        12.00 o                         
  15   1   5        445.07        427.77        18.85 o                         
  16   1   5         98.38         95.91         8.43 o                         
  17   1   5         36.06         43.20         5.90 o                         
  18   1   5        495.01        477.94        17.36 o                         
  19   1   5        161.70        154.01         9.76 o                         
   1   2   5        980.41       1110.96        55.90 o                         
   2   2   5       3100.67       3467.17       134.36 o                         
   3   2   5        231.02        235.08        13.43 o                         
   4   2   5         51.25         67.70         9.08 o                         
   5   2   5        579.48        615.62        25.64 o                         
   6   2   5        282.68        292.26        23.80 o                         
   7   2   5         44.47         46.94        10.98 o                         
   8   2   5         44.63         45.31        20.01 o                         
   9   2   5         17.47         11.33        16.04 o                         
  10   2   5        457.19        380.09        14.10 o                         
  11   2   5        119.19        114.14         7.68 o                         
  12   2   5        150.68        134.66         8.80 o                         
  13   2   5         32.29         35.82         6.47 o                         
  14   2   5         41.35         42.37         6.54 o                         
  15   2   5          3.54          9.66         5.46 o                         
  16   2   5         21.87         24.06         5.71 o                         
  17   2   5         53.22         54.60         6.65 o                         
  18   2   5         20.32         23.09         4.35 o                         
   1   3   5         93.50        139.51        16.40 o                         
   2   3   5         96.42         93.03        14.63 o                         
   3   3   5        200.92        226.24        19.85 o                         
   4   3   5        561.43        618.61        33.97 o                         
   5   3   5        364.37        388.06        79.89 o                         
   6   3   5        626.21        541.03        34.95 o                         
   7   3   5        318.82        272.14        15.52 o                         
   8   3   5         19.58         19.74         6.61 o                         
   9   3   5         98.90         83.65         7.53 o                         
  10   3   5         84.94         82.08         7.56 o                         
  11   3   5         13.48         13.51         6.59 o                         
  12   3   5        189.42        196.82        10.03 o                         
  13   3   5         28.90         40.22         8.56 o                         
  14   3   5        109.88        130.58         8.93 o                         
  15   3   5         11.12         13.56         5.43 o                         
  16   3   5          0.87         -2.96         4.12 o                         
   1   4   5        169.41        188.48        18.90 o                         
   2   4   5        132.52        114.24        10.72 o                         
   3   4   5        101.59         81.60         9.04 o                         
   4   4   5         16.36         27.06         9.17 o                         
   5   4   5        275.80        247.75        13.02 o                         
   6   4   5        110.31        100.02         9.10 o                         
   7   4   5        161.09        149.13        11.25 o                         
   8   4   5        834.98        684.32        38.05 o                         
   9   4   5          0.47         15.83        13.86 o                         
  10   4   5         67.12         54.95        13.49 o                         
  11   4   5          1.05          3.72        12.20 o                         
  12   4   5         41.88         64.46        19.30 o                         
  13   4   5        172.66        203.49        21.86 o                         
  14   4   5        117.74        125.46        14.48 o                         
   1   5   5        472.38        403.19        31.21 o                         
   2   5   5         45.72         54.80        20.53 o                         
   3   5   5        360.35        301.50        15.65 o                         
   4   5   5         95.43         91.69         9.47 o                         
   5   5   5          4.77         10.47         8.59 o                         
   6   5   5         15.48         36.59        13.48 o                         
   7   5   5         72.77         81.94        11.06 o                         
   8   5   5         39.86         31.45        40.87 o                         
   9   5   5         35.74         25.55        11.64 o                         
  10   5   5         17.80         24.41        11.64 o                         
   0   0   6       2940.46       2416.80       116.59 o                         
   2   0   6        697.34        683.05        35.88 o                         
   4   0   6        398.50        368.02        23.40 o                         
   6   0   6        832.88        917.01        50.06 o                         
   8   0   6         12.90          0.28        16.75 o                         
  10   0   6       1858.67       2089.16       155.23 o                         
  12   0   6       1288.98       1009.47        43.35 o                         
  14   0   6         49.02         55.45         9.12 o                         
  16   0   6       1335.92       1288.38        54.23 o                         
  18   0   6          2.55         -0.51         7.19 o                         
   0   1   6        361.70        321.99        17.29 o                         
   1   1   6        485.53        423.53        16.38 o                         
   2   1   6          3.16          5.97         5.66 o                         
   3   1   6       3220.29       2964.86       121.03 o                         
   4   1   6       2060.95       2106.49        86.24 o                         
   5   1   6       1296.79       1291.14        54.51 o                         
   6   1   6       1749.81       1926.85        79.75 o                         
   7   1   6       3389.60       3466.02       138.02 o                         
   8   1   6        165.97        208.48        15.47 o                         
   9   1   6       1685.62       1777.91        71.93 o                         
  10   1   6        125.30        151.19        20.16 o                         
  11   1   6        240.32        230.01        15.36 o                         
  12   1   6        434.95        380.10        16.04 o                         
  13   1   6         61.09         57.80         7.23 o                         
  14   1   6         17.96         19.56         5.01 o                         
  15   1   6        289.60        279.07        11.82 o                         
  16   1   6        272.54        286.97        14.45 o                         
  17   1   6         46.39         50.38         5.93 o                         
  18   1   6        464.80        449.71        16.45 o                         
  19   1   6         90.62         85.63         9.41 o                         
   0   2   6       1027.74       1271.21        89.13 o                         
   1   2   6        504.56        522.34        33.11 o                         
   2   2   6        879.15       1107.05        58.10 o                         
   3   2   6       2117.96       2279.04        80.53 o                         
   4   2   6       1987.49       2207.68        77.86 o                         
   5   2   6       1424.47       1469.45        53.22 o                         
   6   2   6       1775.75       2076.63        86.78 o                         
   7   2   6         76.57         69.95        11.96 o                         
   8   2   6       1329.29       1439.73        78.66 o                         
   9   2   6         18.72         10.67         8.13 o                         
  10   2   6        254.27        233.02         9.43 o                         
  11   2   6        203.47        184.83         9.28 o                         
  12   2   6        540.62        471.88        17.23 o                         
  13   2   6          5.15          5.58         5.53 o                         
  14   2   6          1.64          4.26         5.76 o                         
  15   2   6         31.70         28.24         5.87 o                         
  16   2   6         34.85         31.53         5.51 o                         
  17   2   6        109.77        106.81         7.75 o                         
  18   2   6          2.69          4.93         3.93 o                         
   0   3   6       2678.16       3200.00       226.19 o                         
   1   3   6        192.22        271.79        21.82 o                         
   2   3   6        612.45        711.33        37.53 o                         
   3   3   6        474.39        531.73        31.39 o                         
   4   3   6        134.75        182.01        20.44 o                         
   5   3   6        794.03        820.64        79.62 o                         
   6   3   6        126.63        117.39         7.49 o                         
   7   3   6        195.44        158.61        10.03 o                         
   8   3   6         14.85          8.63         6.45 o                         
   9   3   6        259.84        241.13        14.60 o                         
  10   3   6        298.89        270.79        16.16 o                         
  11   3   6          4.98         16.82         6.33 o                         
  12   3   6         41.64         39.76         6.89 o                         
  13   3   6        130.45        144.07         9.56 o                         
  14   3   6         19.45         14.97         6.37 o                         
  15   3   6         32.72         51.62         6.07 o                         
  16   3   6         30.39         26.83         4.88 o                         
   0   4   6       1274.86        963.70        57.48 o                         
   1   4   6        309.06        267.21        24.01 o                         
   2   4   6        212.99        196.05        13.96 o                         
   3   4   6        218.45        178.64        11.37 o                         
   4   4   6        714.25        568.88        22.31 o                         
   5   4   6        129.96        128.10        10.19 o                         
   6   4   6         46.51         42.63         8.22 o                         
   7   4   6         97.40        100.14         9.88 o                         
   8   4   6         68.23         63.17        12.32 o                         
   9   4   6        125.19        130.62        16.26 o                         
  10   4   6         84.19         93.97        20.72 o                         
  11   4   6         36.81         62.70        12.80 o                         
  12   4   6        475.20        444.70        28.97 o                         
  13   4   6         50.93         45.41        13.06 o                         
  14   4   6         88.41         95.94        12.21 o                         
   0   5   6        232.56        168.43        19.79 o                         
   1   5   6        180.29        181.14        14.27 o                         
   2   5   6        100.30        103.31        12.07 o                         
   3   5   6        108.40        124.84        12.07 o                         
   4   5   6         29.13         32.27         8.09 o                         
   5   5   6         48.76         57.62        11.30 o                         
   6   5   6         76.48         52.72        12.66 o                         
   7   5   6         82.52         74.06        12.63 o                         
   8   5   6          3.81         11.35        14.19 o                         
   9   5   6         59.11         46.55        13.91 o                         
  10   5   6        156.06        147.85        19.59 o                         
   2   0   7       4971.87       4763.61       160.32 o                         
   4   0   7       5531.04       5851.23       231.15 o                         
   6   0   7        693.92        797.42        44.20 o                         
   8   0   7       3197.16       3569.22       259.12 o                         
  10   0   7         87.95        104.74        26.11 o                         
  12   0   7       1802.65       1523.83        54.98 o                         
  14   0   7        230.58        241.52        16.03 o                         
  16   0   7       1923.07       1928.46        79.08 o                         
  18   0   7         15.70         15.20         6.08 o                         
   1   1   7       1185.66       1105.97        36.02 o                         
   2   1   7       6062.82       5862.28       205.59 o                         
   3   1   7       1485.65       1371.27        50.66 o                         
   4   1   7        987.40        910.80        40.46 o                         
   5   1   7        662.36        661.43        31.16 o                         
   6   1   7       2069.16       2118.52        87.82 o                         
   7   1   7       2500.47       2569.78       100.59 o                         
   8   1   7         13.46          9.61        11.12 o                         
   9   1   7       1262.03       1291.22        54.66 o                         
  10   1   7        360.58        372.15        24.18 o                         
  11   1   7        198.42        169.62        15.31 o                         
  12   1   7          1.10         -1.87         5.33 o                         
  13   1   7        128.57        119.83         8.10 o                         
  14   1   7       2269.98       2196.78        63.54 o                         
  15   1   7        136.16        141.20         7.46 o                         
  16   1   7         20.42         30.83         5.95 o                         
  17   1   7         59.69         64.08         6.19 o                         
  18   1   7         56.55         61.10         5.21 o                         
  19   1   7         13.92          8.18         4.55 o                         
   1   2   7        400.29        451.27        29.29 o                         
   2   2   7          0.55         -4.95        10.73 o                         
   3   2   7       1740.96       1988.16        70.38 o                         
   4   2   7        175.19        205.92        13.36 o                         
   5   2   7        836.37        879.03        40.42 o                         
   6   2   7       2859.25       3239.44       131.68 o                         
   7   2   7        186.21        196.94        18.80 o                         
   8   2   7         41.88         49.63        12.55 o                         
   9   2   7         51.29         41.94         5.75 o                         
  10   2   7        124.89        129.03         7.08 o                         
  11   2   7         97.37         98.75         7.30 o                         
  12   2   7         39.61         52.23         6.51 o                         
  13   2   7         25.95         21.95         5.81 o                         
  14   2   7          0.80          5.76         5.31 o                         
  15   2   7          6.69         10.11         5.53 o                         
  16   2   7          6.37          3.73         5.03 o                         
  17   2   7         22.79         29.31         5.52 o                         
  18   2   7         27.90         27.31         5.08 o                         
   1   3   7        502.62        590.83        40.74 o                         
   2   3   7        246.81        339.28        24.10 o                         
   3   3   7         40.42         63.03        14.48 o                         
   4   3   7         36.97         46.58        13.78 o                         
   5   3   7        444.20        389.01        20.57 o                         
   6   3   7        624.84        506.81        19.78 o                         
   7   3   7        167.22        156.76         9.58 o                         
   8   3   7         10.75         14.58         6.67 o                         
   9   3   7        160.19        144.56         9.04 o                         
  10   3   7        838.03        714.89        26.57 o                         
  11   3   7         78.17         80.55         7.78 o                         
  12   3   7         70.04         67.71         7.84 o                         
  13   3   7         54.78         61.20         8.88 o                         
  14   3   7        116.02        121.88         9.63 o                         
  15   3   7         28.33         36.99         6.12 o                         
  16   3   7         15.52         15.44         4.88 o                         
   1   4   7        384.64        314.05        19.51 o                         
   2   4   7        277.58        253.03        15.12 o                         
   3   4   7        107.89        104.17         9.56 o                         
   4   4   7        369.99        295.97        15.00 o                         
   5   4   7        171.06        158.59        10.80 o                         
   6   4   7          2.11         12.22         7.80 o                         
   7   4   7          9.66          4.52         7.83 o                         
   8   4   7          0.74          6.57        10.52 o                         
   9   4   7        261.82        230.57        25.85 o                         
  10   4   7         73.92         88.37        14.53 o                         
  11   4   7        190.48        207.56        29.52 o                         
  12   4   7         54.90         54.21        15.04 o                         
  13   4   7         56.74         55.92        12.49 o                         
  14   4   7        166.95        181.35        17.60 o                         
   1   5   7         53.56         62.41        11.46 o                         
   2   5   7         83.92         84.99        11.72 o                         
   3   5   7         51.04         59.60        10.95 o                         
   4   5   7         47.77         50.76        11.66 o                         
   5   5   7        156.29        141.86        10.33 o                         
   6   5   7          2.51          9.93         8.89 o                         
   7   5   7         14.16          9.11        10.66 o                         
   8   5   7        143.65        120.58        14.33 o                         
   9   5   7         46.72         36.28        10.23 o                         
   0   0   8        204.44        196.31        13.81 o                         
   2   0   8       2019.05       2003.86        80.73 o                         
   4   0   8       8063.93       8554.61       411.11 o                         
   6   0   8       4297.21       4810.83       237.11 o                         
   8   0   8         13.08          6.24        19.02 o                         
  10   0   8        223.47        266.78        36.05 o                         
  12   0   8       1617.89       1413.67        50.83 o                         
  14   0   8         28.46         26.94         6.82 o                         
  16   0   8        714.18        690.49        31.26 o                         
  18   0   8         35.31         24.75         5.91 o                         
   0   1   8       1037.69       1161.08        48.94 o                         
   1   1   8       2388.21       2306.97        66.81 o                         
   2   1   8       4032.53       4056.23       127.94 o                         
   3   1   8        614.24        549.42        22.97 o                         
   4   1   8         55.60         68.10         9.15 o                         
   5   1   8        208.84        210.84        14.42 o                         
   6   1   8         62.32         56.38         9.69 o                         
   7   1   8        760.68        771.99        34.98 o                         
   8   1   8       1939.26       2308.66        90.93 o                         
   9   1   8        142.85        127.63        13.84 o                         
  10   1   8        143.51        159.86        16.35 o                         
  11   1   8        140.37        119.53         9.24 o                         
  12   1   8         12.12          8.79         5.59 o                         
  13   1   8        423.32        407.95        16.19 o                         
  14   1   8        125.06        121.05         7.37 o                         
  15   1   8         17.79         12.33         4.88 o                         
  16   1   8         51.43         58.30         5.28 o                         
  17   1   8          3.11          4.70         4.59 o                         
  18   1   8          0.99          1.43         3.96 o                         
   0   2   8      10494.70      12990.70       827.60 o                         
   1   2   8         94.89         94.52        14.90 o                         
   2   2   8        792.18       1055.45        55.70 o                         
   3   2   8        635.14        737.62        35.00 o                         
   4   2   8        533.57        606.49        25.96 o                         
   5   2   8        571.50        581.83        30.73 o                         
   6   2   8       3277.89       3711.97       151.40 o                         
   7   2   8        333.56        395.05        23.77 o                         
   8   2   8        500.97        537.19        30.70 o                         
   9   2   8         25.30         28.19         5.05 o                         
  10   2   8        495.19        425.86        15.47 o                         
  11   2   8        476.73        401.66        15.32 o                         
  12   2   8        311.90        307.09        13.22 o                         
  13   2   8         77.30         70.00         6.69 o                         
  14   2   8         24.56         28.54         5.77 o                         
  15   2   8         13.57         10.59         5.22 o                         
  16   2   8        137.55        141.50         7.89 o                         
  17   2   8         26.90         27.18         4.37 o                         
  18   2   8          0.09         -1.81         4.52 o                         
   0   3   8        975.17       1007.52        87.71 o                         
   1   3   8        221.19        259.55        26.11 o                         
   2   3   8        854.32        964.63        49.08 o                         
   3   3   8        466.82        490.68        31.80 o                         
   4   3   8         36.25         29.58        13.30 o                         
   5   3   8         87.04         85.14         6.93 o                         
   6   3   8         97.42         84.15         8.10 o                         
   7   3   8        525.96        466.42        16.82 o                         
   8   3   8       1263.46       1156.95        42.77 o                         
   9   3   8        141.27        136.03         9.03 o                         
  10   3   8          7.59         15.46         6.82 o                         
  11   3   8        237.57        247.37        11.52 o                         
  12   3   8          9.22         17.52         6.79 o                         
  13   3   8        258.13        296.56        14.82 o                         
  14   3   8         21.06         25.36         7.28 o                         
  15   3   8         57.54         70.91         7.37 o                         
  16   3   8         93.19        100.88        13.06 o                         
   0   4   8        196.42        169.47        21.00 o                         
   1   4   8         53.30         40.22        11.68 o                         
   2   4   8         62.20         66.52        10.66 o                         
   3   4   8         70.76         56.12         8.95 o                         
   4   4   8         83.94         86.18         9.30 o                         
   5   4   8         73.44         75.50         9.11 o                         
   6   4   8        163.35        152.71        10.89 o                         
   7   4   8         13.04         16.75         7.87 o                         
   8   4   8         10.66         16.38         9.94 o                         
   9   4   8        165.30        142.48        14.33 o                         
  10   4   8         65.53         53.35        10.99 o                         
  11   4   8        228.64        302.26        26.68 o                         
  12   4   8        156.74        177.73        14.93 o                         
  13   4   8        365.08        313.33        28.95 o                         
   0   5   8          3.24         16.69        15.13 o                         
   1   5   8         68.41         65.06        11.86 o                         
   2   5   8         30.43         38.35        10.78 o                         
   3   5   8         72.85         73.11        11.34 o                         
   4   5   8         44.10         30.51        10.04 o                         
   5   5   8         67.41         58.60         8.85 o                         
   6   5   8         35.37         26.21         8.48 o                         
   7   5   8         20.04         27.03        12.99 o                         
   8   5   8          1.29          3.69        13.06 o                         
   9   5   8          5.14         21.27         8.80 o                         
   2   0   9       5180.79       5145.51       178.13 o                         
   4   0   9       1940.76       2183.78       108.55 o                         
   6   0   9       4203.02       5107.15       251.16 o                         
   8   0   9       2437.15       2803.50       205.76 o                         
  10   0   9       1074.31       1213.03        99.34 o                         
  12   0   9       2835.46       2435.21        86.73 o                         
  14   0   9        397.10        396.36        21.50 o                         
  16   0   9       1345.73       1391.54        58.71 o                         
  18   0   9         91.14         80.35        10.44 o                         
   1   1   9       1345.48       1390.20        41.41 o                         
   2   1   9       2473.38       2552.67        81.63 o                         
   3   1   9         28.63         17.24         6.93 o                         
   4   1   9         27.56         23.62         7.33 o                         
   5   1   9       1601.88       1700.22        72.42 o                         
   6   1   9       1843.44       2061.92        84.80 o                         
   7   1   9        787.85        848.37        37.82 o                         
   8   1   9         72.99         97.92        12.57 o                         
   9   1   9         44.70         50.38        11.95 o                         
  10   1   9        241.65        220.46        11.18 o                         
  11   1   9        254.44        209.79         9.57 o                         
  12   1   9         50.88         45.75         5.59 o                         
  13   1   9        362.89        344.25        14.89 o                         
  14   1   9        263.66        245.01        10.96 o                         
  15   1   9         14.79         15.34         5.02 o                         
  16   1   9         68.41         71.37         5.38 o                         
  17   1   9          2.65          2.84         4.50 o                         
  18   1   9          0.09          0.04         3.80 o                         
   1   2   9        281.86        300.23        23.18 o                         
   2   2   9        687.28        835.90        45.26 o                         
   3   2   9       1172.33       1289.96        56.92 o                         
   4   2   9       1233.16       1376.86        58.99 o                         
   5   2   9        877.87        924.38        43.91 o                         
   6   2   9       1052.05       1096.63        49.42 o                         
   7   2   9        353.26        341.66        22.10 o                         
   8   2   9        572.46        627.18        35.07 o                         
   9   2   9         21.19         19.45         5.26 o                         
  10   2   9        672.48        578.96        19.52 o                         
  11   2   9        191.70        163.05        10.09 o                         
  12   2   9         33.25         29.71         6.19 o                         
  13   2   9        147.00        140.18         8.22 o                         
  14   2   9         84.81         98.84         7.09 o                         
  15   2   9         27.73         25.21         5.37 o                         
  16   2   9         81.29         77.17         6.29 o                         
  17   2   9          3.29          2.98         3.83 o                         
   1   3   9        135.39        148.81        27.80 o                         
   2   3   9       1128.70       1222.38        69.94 o                         
   3   3   9        484.16        494.64        33.17 o                         
   4   3   9         34.98         36.51         8.59 o                         
   5   3   9          1.75         -5.81         6.09 o                         
   6   3   9        115.80        114.40         9.41 o                         
   7   3   9        373.96        354.01        14.53 o                         
   8   3   9        843.21        801.66        24.43 o                         
   9   3   9        657.92        581.87        20.58 o                         
  10   3   9         63.02         63.86         7.86 o                         
  11   3   9        675.17        687.09        22.93 o                         
  12   3   9          9.96         10.66         6.75 o                         
  13   3   9        255.04        291.06        14.17 o                         
  14   3   9        187.82        192.86        11.49 o                         
  15   3   9        171.95        161.23         9.55 o                         
  16   3   9         13.44         13.85         4.60 o                         
   1   4   9        202.45        202.92        13.80 o                         
   2   4   9        535.00        451.74        22.07 o                         
   3   4   9        147.35        125.85        12.07 o                         
   4   4   9        114.44         95.98         9.96 o                         
   5   4   9         84.94        100.33         9.71 o                         
   6   4   9          6.40         15.24         7.93 o                         
   7   4   9         36.34         42.41         9.09 o                         
   8   4   9        225.80        219.08        25.69 o                         
   9   4   9        293.31        284.78        22.94 o                         
  10   4   9        116.75        104.79        16.40 o                         
  11   4   9         14.39         18.33         8.87 o                         
  12   4   9         43.75         67.67        10.29 o                         
  13   4   9         92.89         83.45        13.34 o                         
   1   5   9         41.35         59.98        11.53 o                         
   2   5   9         45.03         52.16        11.31 o                         
   3   5   9         16.23         30.97        10.32 o                         
   4   5   9          3.09         11.21         9.96 o                         
   5   5   9         64.82         76.44        10.78 o                         
   6   5   9          8.77         12.38         7.93 o                         
   7   5   9         74.79         53.00        16.04 o                         
   8   5   9         11.50         33.78        12.21 o                         
   0   0  10       3553.94       3249.65       161.34 o                         
   2   0  10        326.52        332.30        15.21 o                         
   4   0  10      12538.31      13598.22       659.26 o                         
   6   0  10        162.33        270.74        20.66 o                         
   8   0  10        213.19        340.30        38.60 o                         
  10   0  10        126.89         94.80        27.82 o                         
  12   0  10        108.69         91.96         7.61 o                         
  14   0  10         42.13         38.81         6.67 o                         
  16   0  10        631.10        626.86        29.11 o                         
  18   0  10         21.08         15.60         6.32 o                         
   0   1  10         31.59         33.54         8.51 o                         
   1   1  10        205.96        197.52         9.15 o                         
   2   1  10        931.20       1007.47        34.42 o                         
   3   1  10       1191.85       1143.73        43.45 o                         
   4   1  10        226.32        219.42        12.57 o                         
   5   1  10       3509.37       3605.11       146.98 o                         
   6   1  10         14.36          9.63         9.12 o                         
   7   1  10        285.04        345.23        20.69 o                         
   8   1  10       2054.41       2266.72        92.06 o                         
   9   1  10         21.32         27.37        11.55 o                         
  10   1  10        485.92        418.34        12.44 o                         
  11   1  10         42.60         34.00         5.36 o                         
  12   1  10          8.26          7.97         5.18 o                         
  13   1  10        346.22        329.19        13.00 o                         
  14   1  10        626.56        658.26        21.42 o                         
  15   1  10        108.23        109.58         6.91 o                         
  16   1  10         68.32         71.54         5.38 o                         
  17   1  10         88.22         82.85         5.87 o                         
  18   1  10          1.17         -2.64         3.66 o                         
   0   2  10         95.38        167.15        25.55 o                         
   1   2  10        124.62        130.52        16.36 o                         
   2   2  10        686.16        864.00        48.47 o                         
   3   2  10        741.61        817.46        39.79 o                         
   4   2  10       2594.99       2984.10       126.17 o                         
   5   2  10        128.90        141.29        14.04 o                         
   6   2  10        573.87        667.54        34.92 o                         
   7   2  10        663.39        709.22        37.27 o                         
   8   2  10        141.95        152.69         9.73 o                         
   9   2  10          5.34          4.02         5.40 o                         
  10   2  10       1642.15       1529.66        44.81 o                         
  11   2  10         90.27         82.60         8.21 o                         
  12   2  10        454.36        480.15        18.80 o                         
  13   2  10        541.55        544.18        20.53 o                         
  14   2  10         35.55         26.69         5.73 o                         
  15   2  10         62.62         64.54         5.87 o                         
  16   2  10         13.83         11.99         4.71 o                         
  17   2  10          5.14          1.02         4.10 o                         
   0   3  10        144.93        171.41        30.65 o                         
   1   3  10        575.47        571.77        42.74 o                         
   2   3  10         19.02         35.08        11.56 o                         
   3   3  10         97.87         95.94         8.25 o                         
   4   3  10         13.07         15.51         6.06 o                         
   5   3  10        178.78        165.66        11.01 o                         
   6   3  10         29.85         25.82         9.17 o                         
   7   3  10          9.14         15.52         7.15 o                         
   8   3  10        615.88        575.36        19.25 o                         
   9   3  10        426.38        430.77        18.39 o                         
  10   3  10        392.29        402.00        16.26 o                         
  11   3  10        131.22        132.34         9.25 o                         
  12   3  10        189.57        203.21        10.45 o                         
  13   3  10         40.50         35.97         7.27 o                         
  14   3  10          7.53          6.43         5.82 o                         
  15   3  10         10.52         14.60         5.35 o                         
  16   3  10         20.78         23.46         6.22 o                         
   0   4  10        450.16        363.79        39.88 o                         
   1   4  10        167.46        179.86        15.27 o                         
   2   4  10          1.66         12.53        11.29 o                         
   3   4  10          2.80         17.62        10.07 o                         
   4   4  10         10.79         23.28         8.78 o                         
   5   4  10         33.95         42.83         8.40 o                         
   6   4  10        241.76        221.88        12.95 o                         
   7   4  10         57.81         65.76         9.27 o                         
   8   4  10         38.06         28.34         8.78 o                         
   9   4  10        273.35        256.99        21.43 o                         
  10   4  10         95.91        110.12        12.64 o                         
  11   4  10        175.30        145.81        11.11 o                         
  12   4  10        101.36        115.05        12.45 o                         
  13   4  10         10.68         18.73         9.65 o                         
   0   5  10         78.55         86.60        17.36 o                         
   1   5  10         75.44         84.32        12.19 o                         
   2   5  10         84.25         97.61        12.12 o                         
   3   5  10         54.77         70.02        11.24 o                         
   4   5  10         18.10         25.40         9.99 o                         
   5   5  10         67.38         85.22        10.61 o                         
   6   5  10        147.95        136.57        13.33 o                         
   7   5  10        181.31        125.99        13.49 o                         
   8   5  10         52.79         54.95         9.87 o                         
   2   0  11         59.04         64.01         6.66 o                         
   4   0  11       1598.25       1821.13        92.50 o                         
   6   0  11       6794.98       8136.39       398.46 o                         
   8   0  11       3406.95       3994.96       284.10 o                         
  10   0  11         36.24         35.83        10.35 o                         
  12   0  11        686.56        603.23        22.02 o                         
  14   0  11        394.01        379.78        17.07 o                         
  16   0  11         18.85         13.97         7.46 o                         
  18   0  11         13.66         14.73         6.10 o                         
   1   1  11       1258.73       1274.08        39.01 o                         
   2   1  11        137.25        165.84         9.79 o                         
   3   1  11       1477.29       1554.13        58.18 o                         
   4   1  11        216.83        305.78        15.51 o                         
   5   1  11       2616.08       2625.58        93.22 o                         
   6   1  11       4005.82       4485.28       174.23 o                         
   7   1  11         52.61         55.59        10.79 o                         
   8   1  11         32.46         34.86        11.17 o                         
   9   1  11          8.07          6.11         5.29 o                         
  10   1  11        239.67        217.70         8.16 o                         
  11   1  11        174.11        155.05         7.43 o                         
  12   1  11         11.13          3.99         5.29 o                         
  13   1  11        729.86        677.54        22.05 o                         
  14   1  11       1592.03       1579.86        43.07 o                         
  15   1  11        414.77        400.05        13.25 o                         
  16   1  11         10.33         11.14         4.39 o                         
  17   1  11        106.66        101.27         5.40 o                         
  18   1  11         97.75         93.93         5.30 o                         
   1   2  11        221.96        254.58        44.00 o                         
   2   2  11          3.58         21.43        13.23 o                         
   3   2  11          0.05          4.26        12.73 o                         
   4   2  11         22.74         10.99        10.41 o                         
   5   2  11        730.95        717.02        37.18 o                         
   6   2  11         11.93          7.40        11.61 o                         
   7   2  11        643.66        662.78        35.29 o                         
   8   2  11        106.53         92.20         6.40 o                         
   9   2  11         17.20         15.75         5.75 o                         
  10   2  11       1532.18       1356.53        40.60 o                         
  11   2  11        200.00        200.07        10.94 o                         
  12   2  11         79.31         94.20         8.33 o                         
  13   2  11        131.90        140.56         9.34 o                         
  14   2  11         16.55         18.15         6.32 o                         
  15   2  11         91.87         84.16         7.14 o                         
  16   2  11          6.73          6.94         4.95 o                         
  17   2  11         17.40         13.09         4.14 o                         
   1   3  11       1130.53       1036.16        35.14 o                         
   2   3  11         11.54          4.29         6.52 o                         
   3   3  11        171.82        147.85         9.93 o                         
   4   3  11        190.03        196.74        14.34 o                         
   5   3  11        390.08        372.29        16.18 o                         
   6   3  11        305.91        274.17        16.58 o                         
   7   3  11          9.20          7.45         7.48 o                         
   8   3  11       1156.54       1197.04        36.15 o                         
   9   3  11       1021.69        937.65        30.52 o                         
  10   3  11         65.36         83.65         7.86 o                         
  11   3  11         16.15         22.90         7.18 o                         
  12   3  11        181.79        205.19        12.49 o                         
  13   3  11         43.30         65.11         7.61 o                         
  14   3  11         86.95         99.40         7.53 o                         
  15   3  11        262.49        265.89        18.12 o                         
   1   4  11         85.79        112.43        13.58 o                         
   2   4  11          7.49         23.59        10.34 o                         
   3   4  11        218.59        226.05        14.56 o                         
   4   4  11         78.71         76.98        11.34 o                         
   5   4  11         46.69         48.09         8.15 o                         
   6   4  11          9.99         11.77         7.51 o                         
   7   4  11         53.42         60.75         8.90 o                         
   8   4  11         12.21         11.93         8.13 o                         
   9   4  11        315.09        318.91        21.11 o                         
  10   4  11         71.45         64.83        12.17 o                         
  11   4  11         87.37         83.53         9.06 o                         
  12   4  11        193.00        219.37        25.11 o                         
  13   4  11         24.64         30.65         9.08 o                         
   1   5  11         45.04         66.31        11.42 o                         
   2   5  11         12.89         27.69        10.77 o                         
   3   5  11         11.50         40.50        10.33 o                         
   4   5  11         46.88         64.50        10.54 o                         
   5   5  11         47.26         52.69         9.77 o                         
   6   5  11        146.75        132.33        11.55 o                         
   7   5  11         40.79         17.60        15.90 o                         
   8   5  11         11.27         -3.97        15.04 o                         
   0   0  12       2081.46       1694.35        97.78 o                         
   2   0  12       1540.15       1735.44        62.32 o                         
   4   0  12       7921.71       9115.48       446.13 o                         
   6   0  12        359.68        433.92        29.31 o                         
   8   0  12         95.11        100.20        26.11 o                         
  10   0  12        143.59        128.90        17.73 o                         
  12   0  12       8225.94       7374.91       228.82 o                         
  14   0  12        161.01        151.18        11.30 o                         
  16   0  12        418.55        405.78        19.83 o                         
  18   0  12          2.90          4.42         5.82 o                         
   0   1  12        521.10        542.05        28.06 o                         
   1   1  12         64.93         74.06         7.00 o                         
   2   1  12       2881.64       3255.76       104.94 o                         
   3   1  12        623.73        698.73        28.83 o                         
   4   1  12        538.49        667.85        27.69 o                         
   5   1  12       1038.70       1132.23        42.41 o                         
   6   1  12         81.78         81.34         9.95 o                         
   7   1  12         79.21         94.14        12.67 o                         
   8   1  12         59.89         58.04        11.88 o                         
   9   1  12        266.85        237.59         9.72 o                         
  10   1  12         38.08         37.08         4.67 o                         
  11   1  12        244.07        210.22         8.41 o                         
  12   1  12        910.10        858.97        26.50 o                         
  13   1  12        697.59        696.96        20.54 o                         
  14   1  12          9.10          9.00         4.57 o                         
  15   1  12        164.57        165.45         7.75 o                         
  16   1  12         18.87         22.80         4.42 o                         
  17   1  12         94.21         89.87         6.09 o                         
  18   1  12          4.38          3.23         4.16 o                         
   0   2  12         43.99         -3.97        18.73 o                         
   1   2  12        243.22        285.85        23.67 o                         
   2   2  12        303.28        333.03        25.05 o                         
   3   2  12        149.08        142.70        10.18 o                         
   4   2  12        250.88        276.33        19.67 o                         
   5   2  12        385.97        468.96        27.24 o                         
   6   2  12        147.50        144.65        15.67 o                         
   7   2  12        562.74        517.29        16.58 o                         
   8   2  12         27.79         27.89         5.81 o                         
   9   2  12          4.03          7.68         5.72 o                         
  10   2  12       2517.90       2459.14        76.83 o                         
  11   2  12        495.97        462.50        18.45 o                         
  12   2  12       1237.21       1212.61        40.79 o                         
  13   2  12         89.76         91.17         8.16 o                         
  14   2  12        144.52        144.55         9.01 o                         
  15   2  12          7.69          8.07         5.64 o                         
  16   2  12         55.35         54.44         5.80 o                         
  17   2  12        120.90        106.40         7.40 o                         
   0   3  12        130.93        147.29        12.74 o                         
   1   3  12         96.19         90.21         8.63 o                         
   2   3  12        145.75        131.90         9.52 o                         
   3   3  12        200.64        188.71        10.87 o                         
   4   3  12         27.58         19.45         7.18 o                         
   5   3  12        154.03        138.77        11.69 o                         
   6   3  12         14.64         17.05         7.15 o                         
   7   3  12        150.71        153.57         9.64 o                         
   8   3  12         35.91         38.52         9.52 o                         
   9   3  12        719.73        692.09        23.88 o                         
  10   3  12         87.98         85.55         7.82 o                         
  11   3  12        129.83        144.96         9.34 o                         
  12   3  12        465.14        460.14        18.76 o                         
  13   3  12          4.37          3.21         6.49 o                         
  14   3  12          2.04          8.90         5.45 o                         
  15   3  12         53.70         53.27         6.02 o                         
   0   4  12        156.31        156.97        20.63 o                         
   1   4  12         49.43         63.55        11.26 o                         
   2   4  12        129.71        160.60        16.58 o                         
   3   4  12        250.58        266.03        15.97 o                         
   4   4  12         35.07         34.50         9.87 o                         
   5   4  12         36.63         50.33         8.51 o                         
   6   4  12         56.42         48.99         8.36 o                         
   7   4  12         61.48         71.70         8.70 o                         
   8   4  12         26.02         22.00         8.54 o                         
   9   4  12        261.70        263.36        18.56 o                         
  10   4  12         58.87         62.77         9.02 o                         
  11   4  12        176.83        166.45        10.74 o                         
  12   4  12         77.04         65.90        13.73 o                         
   0   5  12         29.24         52.05        27.67 o                         
   1   5  12        121.40        136.92        12.90 o                         
   2   5  12         47.08         66.83        10.92 o                         
   3   5  12        128.28        139.76        12.27 o                         
   4   5  12         84.32         92.81        11.00 o                         
   5   5  12         41.32         48.20         9.53 o                         
   6   5  12         17.99         20.52        11.84 o                         
   7   5  12         30.15         28.93        16.60 o                         
   2   0  13      10233.39      11041.74       381.94 o                         
   4   0  13       7517.43       8264.05       433.83 o                         
   6   0  13         18.27          8.23        18.73 o                         
   8   0  13        932.92       1236.02        96.22 o                         
  10   0  13          4.80         -5.83         5.83 o                         
  12   0  13        775.86        685.22        26.79 o                         
  14   0  13        518.84        536.26        25.65 o                         
  16   0  13          3.71         -2.59         6.20 o                         
  18   0  13         34.22         30.93         6.26 o                         
   1   1  13       1155.17       1217.40        38.08 o                         
   2   1  13       2058.26       2259.20        73.38 o                         
   3   1  13        167.15        170.79        11.52 o                         
   4   1  13        972.42       1077.70        40.22 o                         
   5   1  13        466.55        502.87        22.83 o                         
   6   1  13        270.59        323.44        17.38 o                         
   7   1  13        328.58        342.86        18.34 o                         
   8   1  13          5.27         13.31         4.71 o                         
   9   1  13        797.41        648.30        21.35 o                         
  10   1  13       3159.56       2740.99        68.54 o                         
  11   1  13        151.01        142.60         6.78 o                         
  12   1  13        147.43        139.79         8.78 o                         
  13   1  13        111.89        113.61         6.83 o                         
  14   1  13        962.91        965.22        27.20 o                         
  15   1  13         28.98         24.59         4.81 o                         
  16   1  13         20.37         23.78         4.73 o                         
  17   1  13         24.75         18.23         3.80 o                         
  18   1  13         27.47         18.44         5.13 o                         
   1   2  13        315.37        366.71        27.30 o                         
   2   2  13          2.32         39.47        13.98 o                         
   3   2  13        177.54        194.43        21.86 o                         
   4   2  13       1482.46       1606.79        89.11 o                         
   5   2  13         19.58         23.68        11.81 o                         
   6   2  13         15.26         26.30        10.43 o                         
   7   2  13        270.41        212.25         8.96 o                         
   8   2  13          9.60         12.84         5.54 o                         
   9   2  13         60.84         52.08         6.36 o                         
  10   2  13        102.78        114.46        10.20 o                         
  11   2  13         96.95        103.73         8.73 o                         
  12   2  13         22.96         31.36         7.03 o                         
  13   2  13        204.97        228.21        11.47 o                         
  14   2  13        331.82        366.73        15.65 o                         
  15   2  13         37.06         36.09         5.88 o                         
  16   2  13        222.83        231.80         9.39 o                         
  17   2  13         63.06         44.49         5.44 o                         
   1   3  13        455.06        388.10        14.61 o                         
   2   3  13         20.73         19.62         7.68 o                         
   3   3  13        671.07        610.48        24.60 o                         
   4   3  13         31.59         32.81         7.88 o                         
   5   3  13        319.33        294.53        19.77 o                         
   6   3  13        251.80        248.66        15.33 o                         
   7   3  13        507.05        504.77        20.04 o                         
   8   3  13         20.90         23.94         8.57 o                         
   9   3  13        214.10        218.76        13.59 o                         
  10   3  13        824.12        831.01        29.13 o                         
  11   3  13        182.74        209.32        10.68 o                         
  12   3  13        436.97        453.13        18.28 o                         
  13   3  13        188.66        198.03        10.19 o                         
  14   3  13         24.39         18.90         5.66 o                         
  15   3  13          6.71          4.20         5.20 o                         
   1   4  13         18.34         26.05         9.54 o                         
   2   4  13        208.98        242.31        18.10 o                         
   3   4  13         75.26         77.64        10.47 o                         
   4   4  13        332.48        313.58        15.45 o                         
   5   4  13        130.36        133.85        11.37 o                         
   6   4  13         35.83         40.43         7.81 o                         
   7   4  13        146.38        140.98         8.83 o                         
   8   4  13        160.46        158.64        11.92 o                         
   9   4  13        150.79        160.71        17.69 o                         
  10   4  13          2.37          5.18         8.19 o                         
  11   4  13        280.51        279.91        14.68 o                         
  12   4  13        121.51        100.86        12.47 o                         
   1   5  13        104.55        132.42        12.52 o                         
   2   5  13        128.45        143.98        12.51 o                         
   3   5  13         30.77         47.58        10.06 o                         
   4   5  13          8.24         20.35        11.74 o                         
   5   5  13         55.52         43.54        10.32 o                         
   6   5  13         31.52         40.12        11.51 o                         
   7   5  13        105.97        102.66        13.34 o                         
   0   0  14        858.58        843.49        66.99 o                         
   2   0  14        632.67        828.75        46.66 o                         
   4   0  14        450.22        543.22        49.10 o                         
   6   0  14       3454.19       3925.70       281.83 o                         
   8   0  14       2900.85       3422.51       243.51 o                         
  10   0  14        236.64        235.72        12.63 o                         
  12   0  14       1943.64       1732.93        61.66 o                         
  14   0  14        192.88        198.00        12.23 o                         
  16   0  14        167.65        177.93        15.19 o                         
  18   0  14         18.31         18.45         9.37 o                         
   0   1  14        308.84        282.07        17.62 o                         
   1   1  14       1089.56       1103.04        34.62 o                         
   2   1  14       2100.46       2306.49        73.10 o                         
   3   1  14         98.57         92.67        14.21 o                         
   4   1  14        449.11        532.05        23.43 o                         
   5   1  14        136.29        130.36        11.09 o                         
   6   1  14        366.85        377.36        19.45 o                         
   7   1  14        155.42        146.43        10.55 o                         
   8   1  14         66.95         66.27         5.40 o                         
   9   1  14        991.03        813.13        21.46 o                         
  10   1  14        809.85        698.16        19.21 o                         
  11   1  14         92.61         77.86         5.74 o                         
  12   1  14       1006.65        984.26        27.70 o                         
  13   1  14        171.22        174.14         8.16 o                         
  14   1  14         44.50         50.15         5.50 o                         
  15   1  14         36.85         38.34         5.57 o                         
  16   1  14         12.93         13.12         5.25 o                         
  17   1  14         19.37         19.53         5.27 o                         
   0   2  14        361.35        484.74        47.97 o                         
   1   2  14        589.19        738.56        44.26 o                         
   2   2  14        105.15        113.47        16.83 o                         
   3   2  14        476.05        535.38        36.21 o                         
   4   2  14        272.26        295.57        43.43 o                         
   5   2  14        325.39        277.38        23.52 o                         
   6   2  14         73.99         78.43         6.57 o                         
   7   2  14        118.22         90.24         6.69 o                         
   8   2  14        161.13        158.51         8.51 o                         
   9   2  14        185.97        161.44         8.71 o                         
  10   2  14       1057.98        988.22        34.03 o                         
  11   2  14        139.03        146.85         9.82 o                         
  12   2  14        567.33        577.44        21.87 o                         
  13   2  14        123.86        135.21         8.91 o                         
  14   2  14        137.86        139.92         8.53 o                         
  15   2  14         75.93         81.37         6.07 o                         
  16   2  14        219.88        225.65         8.87 o                         
   0   3  14         92.08         90.67        11.56 o                         
   1   3  14        204.59        191.77         9.94 o                         
   2   3  14        104.09        111.78         8.91 o                         
   3   3  14        411.90        340.63        16.35 o                         
   4   3  14         61.39         52.53         8.73 o                         
   5   3  14         69.43         67.04        12.85 o                         
   6   3  14        208.36        215.57        11.00 o                         
   7   3  14        417.53        415.20        16.15 o                         
   8   3  14         41.30         54.34         8.58 o                         
   9   3  14        290.32        294.89        14.80 o                         
  10   3  14         67.42         61.72         8.45 o                         
  11   3  14        111.77        107.27         8.08 o                         
  12   3  14        252.90        259.95        12.50 o                         
  13   3  14        358.49        337.77        14.71 o                         
  14   3  14         18.07         24.75         5.54 o                         
  15   3  14          5.35         13.11         5.11 o                         
   0   4  14         31.33         17.63        14.19 o                         
   1   4  14        207.53        209.01        17.62 o                         
   2   4  14        693.88        599.06        23.87 o                         
   3   4  14        285.07        275.49        14.34 o                         
   4   4  14         89.85        114.91        10.62 o                         
   5   4  14        285.37        281.55        12.93 o                         
   6   4  14        197.47        234.38        12.53 o                         
   7   4  14        209.76        178.22        13.41 o                         
   8   4  14        116.40        134.90        10.04 o                         
   9   4  14         33.50         41.20         7.75 o                         
  10   4  14         33.60         32.39         9.50 o                         
  11   4  14        268.98        238.33        13.01 o                         
  12   4  14        137.88        135.68        13.34 o                         
   0   5  14         97.67        108.23        17.06 o                         
   1   5  14         21.59         47.28         8.88 o                         
   2   5  14         49.80         78.45        12.02 o                         
   3   5  14         14.22         30.59        14.38 o                         
   4   5  14         23.95         26.55        11.59 o                         
   5   5  14         39.25         44.08        14.05 o                         
   6   5  14         22.06         50.50        18.45 o                         
   2   0  15        215.67        270.79        22.05 o                         
   4   0  15         67.97         34.34        19.02 o                         
   6   0  15        313.17        378.33        39.74 o                         
   8   0  15        858.38        845.84        54.21 o                         
  10   0  15        574.18        540.91        21.93 o                         
  12   0  15        158.86        146.81         9.63 o                         
  14   0  15        392.09        394.94        19.83 o                         
  16   0  15         12.67          4.88         6.10 o                         
   1   1  15        146.71        126.13         9.16 o                         
   2   1  15        210.02        168.85        10.44 o                         
   3   1  15        678.87        682.71        27.85 o                         
   4   1  15         30.43         27.17         8.23 o                         
   5   1  15         12.43         12.61         8.37 o                         
   6   1  15       1540.28       1658.49        53.65 o                         
   7   1  15        237.42        246.89        25.61 o                         
   8   1  15        106.47         99.37         5.23 o                         
   9   1  15       1203.21       1025.86        27.05 o                         
  10   1  15        754.49        726.58        19.95 o                         
  11   1  15        193.23        176.75         7.55 o                         
  12   1  15         24.45         12.78         5.19 o                         
  13   1  15        405.34        390.77        12.48 o                         
  14   1  15        946.13        966.30        27.10 o                         
  15   1  15         53.54         54.12         5.76 o                         
  16   1  15         74.01         77.03         9.29 o                         
  17   1  15         70.28         58.94         7.58 o                         
   1   2  15          5.27         29.60        18.45 o                         
   2   2  15         19.52         41.87        14.38 o                         
   3   2  15         14.60         30.67        14.10 o                         
   4   2  15         77.43         71.39        17.03 o                         
   5   2  15        174.61        145.82         8.07 o                         
   6   2  15        517.76        453.99        19.22 o                         
   7   2  15         83.77         67.37         5.90 o                         
   8   2  15        216.37        199.41         9.61 o                         
   9   2  15        157.64        150.40         8.58 o                         
  10   2  15        648.20        629.45        22.93 o                         
  11   2  15         50.79         64.06         7.72 o                         
  12   2  15         35.47         37.69         7.09 o                         
  13   2  15         53.34         53.32         7.12 o                         
  14   2  15        875.64        925.33        30.97 o                         
  15   2  15         51.86         56.02         5.42 o                         
  16   2  15         41.04         43.48         4.77 o                         
   1   3  15        100.96         90.33         8.16 o                         
   2   3  15         38.30         41.63         7.95 o                         
   3   3  15          8.51         16.71         7.69 o                         
   4   3  15        338.56        314.33        21.10 o                         
   5   3  15        413.26        372.45        20.83 o                         
   6   3  15        103.33        118.34         8.49 o                         
   7   3  15          8.16         12.62         7.05 o                         
   8   3  15        440.24        421.44        17.88 o                         
   9   3  15        334.65        340.37        16.24 o                         
  10   3  15         74.29         72.03         7.70 o                         
  11   3  15         86.28         83.04         8.46 o                         
  12   3  15        144.26        149.78        14.60 o                         
  13   3  15        176.55        162.20         9.21 o                         
  14   3  15        378.31        392.55        14.96 o                         
   1   4  15         44.38         48.10        10.04 o                         
   2   4  15        116.07        139.30        11.67 o                         
   3   4  15         48.59         49.94         9.95 o                         
   4   4  15         79.10         88.57         9.23 o                         
   5   4  15        189.25        210.90        11.25 o                         
   6   4  15        109.51        131.59        10.33 o                         
   7   4  15        218.72        234.04        11.81 o                         
   8   4  15        399.18        339.49        16.07 o                         
   9   4  15         70.25         71.82         7.68 o                         
  10   4  15          1.07          6.81         7.06 o                         
  11   4  15         78.16         76.99         8.46 o                         
   1   5  15         73.89         82.25         9.11 o                         
   2   5  15         51.52         84.54        10.29 o                         
   3   5  15         63.13         80.62        10.05 o                         
   4   5  15          5.06          5.86         7.86 o                         
   5   5  15        152.94        153.12        20.85 o                         
   6   5  15         77.72         67.84        16.75 o                         
   0   0  16       1838.21       2346.01       170.56 o                         
   2   0  16        469.24        552.28        36.72 o                         
   4   0  16        352.24        489.85        46.83 o                         
   6   0  16         37.25         61.03        22.71 o                         
   8   0  16        941.79        872.40        40.68 o                         
  10   0  16        549.95        525.77        21.65 o                         
  12   0  16          2.98         -3.57         6.53 o                         
  14   0  16        117.50        138.54        16.79 o                         
  16   0  16        103.84         89.94        13.93 o                         
   0   1  16        212.89        236.63        16.06 o                         
   1   1  16         83.92         69.63         8.32 o                         
   2   1  16        588.31        696.58        22.68 o                         
   3   1  16       1233.46       1212.85        40.12 o                         
   4   1  16         11.33          4.23         3.14 o                         
   5   1  16          3.22          2.72         8.84 o                         
   6   1  16        438.57        479.69        27.51 o                         
   7   1  16        441.14        382.04        10.78 o                         
   8   1  16       1383.97       1252.62        32.23 o                         
   9   1  16        781.77        655.59        18.31 o                         
  10   1  16         24.59         27.36         5.08 o                         
  11   1  16        239.24        230.78         9.03 o                         
  12   1  16          4.14         -0.66         5.04 o                         
  13   1  16        459.77        454.59        13.83 o                         
  14   1  16         15.53         17.58         5.54 o                         
  15   1  16         39.44         31.41         5.31 o                         
  16   1  16        159.86        135.53        12.86 o                         
  17   1  16        130.33        123.10         6.93 o                         
   0   2  16          5.58         43.14        20.44 o                         
   1   2  16        372.79        384.32        29.67 o                         
   2   2  16        198.65        207.43        20.94 o                         
   3   2  16        545.12        455.55        20.13 o                         
   4   2  16        243.76        219.57         8.28 o                         
   5   2  16          3.17          4.40         4.44 o                         
   6   2  16        663.75        557.02        20.25 o                         
   7   2  16        109.40         83.84         6.25 o                         
   8   2  16        120.18        105.63         8.56 o                         
   9   2  16        150.13        141.59         7.99 o                         
  10   2  16        149.68        155.72         9.87 o                         
  11   2  16        143.51        142.09        10.46 o                         
  12   2  16        360.44        409.43        16.52 o                         
  13   2  16        183.71        211.08        10.67 o                         
  14   2  16         60.26         62.91         6.23 o                         
  15   2  16        103.17        101.15         6.40 o                         
  16   2  16         11.85         10.13         3.90 o                         
   0   3  16         68.64         84.41        11.72 o                         
   1   3  16        133.09        114.78         8.50 o                         
   2   3  16         15.17         12.60         7.75 o                         
   3   3  16        182.55        196.20         9.31 o                         
   4   3  16         29.27         23.17         7.70 o                         
   5   3  16        807.47        752.55        41.22 o                         
   6   3  16        307.57        321.39        15.44 o                         
   7   3  16         14.02          3.63         6.70 o                         
   8   3  16        153.48        162.04        10.15 o                         
   9   3  16         63.99         50.97         8.36 o                         
  10   3  16         26.31         17.91         6.73 o                         
  11   3  16         69.74         76.01         9.19 o                         
  12   3  16         51.38         70.21         7.76 o                         
  13   3  16         49.67         56.54         6.33 o                         
  14   3  16          3.83          6.49         4.88 o                         
   0   4  16        144.50        156.52        14.04 o                         
   1   4  16         42.71         55.21         9.05 o                         
   2   4  16         29.81         35.82         8.08 o                         
   3   4  16         20.01         30.95         7.77 o                         
   4   4  16         75.51         81.47         8.81 o                         
   5   4  16         64.58         70.21         8.31 o                         
   6   4  16        136.69        142.19        11.86 o                         
   7   4  16        284.82        301.52        17.86 o                         
   8   4  16        107.18        120.29         9.82 o                         
   9   4  16         22.73         18.18         6.74 o                         
  10   4  16         16.72         14.55         6.49 o                         
  11   4  16        240.75        233.73        13.97 o                         
   0   5  16        158.35        146.89        18.86 o                         
   1   5  16         15.76         22.33        10.43 o                         
   2   5  16        101.87        123.68         9.12 o                         
   3   5  16         13.96         18.92         9.46 o                         
   4   5  16         17.17         22.16         8.71 o                         
   5   5  16        168.77        148.28        14.45 o                         
   2   0  17        164.69        154.38        25.26 o                         
   4   0  17       1423.64       1720.48       124.04 o                         
   6   0  17        118.37        125.17        27.25 o                         
   8   0  17         48.10         34.47         6.13 o                         
  10   0  17        421.49        392.68        17.68 o                         
  12   0  17         47.70         55.40        10.41 o                         
  14   0  17         37.27         56.51         8.27 o                         
  16   0  17         78.38         80.03        11.71 o                         
   1   1  17        139.56        128.24        12.47 o                         
   2   1  17       2535.80       2682.89       110.80 o                         
   3   1  17        461.43        470.11        33.02 o                         
   4   1  17         12.95          6.47        12.63 o                         
   5   1  17         91.46         86.62        15.82 o                         
   6   1  17        150.87        129.49         6.99 o                         
   7   1  17         23.79         13.14         4.54 o                         
   8   1  17        187.86        187.47         7.48 o                         
   9   1  17        147.70        146.43         7.03 o                         
  10   1  17         53.31         55.57         5.48 o                         
  11   1  17        102.39         92.62         6.09 o                         
  12   1  17         40.91         41.05         5.31 o                         
  13   1  17        201.61        217.54         8.39 o                         
  14   1  17          7.77          6.11         5.36 o                         
  15   1  17         42.38         32.39         5.24 o                         
  16   1  17        236.74        220.42        14.00 o                         
   1   2  17        281.21        238.52         8.05 o                         
   2   2  17          3.95          7.25         4.49 o                         
   3   2  17        482.47        428.64        11.87 o                         
   4   2  17        111.78        119.08         6.46 o                         
   5   2  17          3.95         -2.08         4.93 o                         
   6   2  17       1463.71       1364.57        38.08 o                         
   7   2  17         57.04         50.18         4.75 o                         
   8   2  17          4.94          6.72         5.38 o                         
   9   2  17        292.98        267.57        11.92 o                         
  10   2  17         78.12         90.61         7.60 o                         
  11   2  17         55.03         55.29         6.87 o                         
  12   2  17         92.15        113.63         8.28 o                         
  13   2  17        134.04        136.15         8.63 o                         
  14   2  17        106.25        120.80         6.94 o                         
  15   2  17         26.18         24.45         4.56 o                         
   1   3  17        140.72        133.09         7.23 o                         
   2   3  17        108.04        108.99         7.31 o                         
   3   3  17        120.52        116.46         8.38 o                         
   4   3  17        161.01        190.70        10.24 o                         
   5   3  17        565.97        569.54        23.20 o                         
   6   3  17        251.16        241.42        12.09 o                         
   7   3  17         62.60         65.77         6.97 o                         
   8   3  17        355.04        347.26        16.29 o                         
   9   3  17         80.39         88.69         8.42 o                         
  10   3  17        181.75        186.30        10.96 o                         
  11   3  17         88.46         95.68         9.04 o                         
  12   3  17          1.58          2.87         6.66 o                         
  13   3  17        127.68        131.44         8.93 o                         
  14   3  17         13.53          8.57         5.30 o                         
   1   4  17         42.90         44.20         7.29 o                         
   2   4  17         47.69         56.60         8.68 o                         
   3   4  17         76.59         85.29         8.28 o                         
   4   4  17        363.00        360.61        13.51 o                         
   5   4  17          7.01          9.65         8.34 o                         
   6   4  17        106.75        138.27        10.17 o                         
   7   4  17         93.17        112.02        12.35 o                         
   8   4  17        225.43        280.95        17.61 o                         
   9   4  17          4.66          5.32         6.01 o                         
  10   4  17          5.26          9.40         6.07 o                         
   1   5  17         58.23         68.07         7.88 o                         
   2   5  17         14.21         19.15         6.82 o                         
   3   5  17         41.93         67.23         7.72 o                         
   4   5  17         20.80         18.19         9.94 o                         
   0   0  18       3496.47       4106.23       278.14 o                         
   2   0  18         34.95         19.59        18.45 o                         
   4   0  18         35.43         40.59        20.72 o                         
   6   0  18        448.24        381.77        27.28 o                         
   8   0  18         86.59         74.91         6.95 o                         
  10   0  18        962.36        925.93        53.54 o                         
  12   0  18        145.17        154.67        19.17 o                         
  14   0  18          6.67          4.14         7.33 o                         
  16   0  18        396.61        402.63        22.70 o                         
   0   1  18         96.39        118.26        16.86 o                         
   1   1  18        161.92        139.98        14.69 o                         
   2   1  18        362.38        466.32        33.69 o                         
   3   1  18        212.57        200.56        25.69 o                         
   4   1  18         34.80          4.37        13.63 o                         
   5   1  18        309.99        242.58        12.86 o                         
   6   1  18         72.25         69.22         4.48 o                         
   7   1  18        229.93        198.46         7.72 o                         
   8   1  18        325.53        319.97        11.10 o                         
   9   1  18         40.99         32.53         5.24 o                         
  10   1  18        124.39        128.16         6.39 o                         
  11   1  18         44.52         41.58         5.11 o                         
  12   1  18         76.61         77.22         5.79 o                         
  13   1  18         20.03         25.14         5.92 o                         
  14   1  18        106.94        105.36         6.89 o                         
  15   1  18         15.68         16.02         4.79 o                         
  16   1  18         40.09         27.77         7.04 o                         
   0   2  18       3419.17       3166.43       116.78 o                         
   1   2  18        137.20        117.98         5.64 o                         
   2   2  18         59.03         64.07         5.04 o                         
   3   2  18        120.86        122.99         5.57 o                         
   4   2  18        466.39        402.38        11.37 o                         
   5   2  18         54.28         47.49         5.51 o                         
   6   2  18       1496.74       1345.62        34.88 o                         
   7   2  18         77.23         72.21         5.10 o                         
   8   2  18         26.35         18.61         5.49 o                         
   9   2  18        416.50        404.94        15.65 o                         
  10   2  18         13.68         16.98         6.51 o                         
  11   2  18          6.29         15.56         6.41 o                         
  12   2  18         10.66         20.87         6.68 o                         
  13   2  18         40.24         48.81         6.62 o                         
  14   2  18         11.67         15.21         4.92 o                         
  15   2  18         92.14         88.98         5.47 o                         
   0   3  18        218.08        259.86        18.58 o                         
   1   3  18        214.90        201.64         7.81 o                         
   2   3  18         41.71         43.93         6.01 o                         
   3   3  18        173.35        206.84         9.21 o                         
   4   3  18        668.53        649.98        28.37 o                         
   5   3  18        105.65        119.31        11.70 o                         
   6   3  18         32.74         23.00         7.36 o                         
   7   3  18        406.47        357.46        14.68 o                         
   8   3  18        331.35        333.70        15.35 o                         
   9   3  18        134.49        129.07         9.20 o                         
  10   3  18         19.05         33.42         6.80 o                         
  11   3  18         48.53         55.21         7.33 o                         
  12   3  18         45.12         46.92         7.80 o                         
  13   3  18         72.48         75.48         8.06 o                         
   0   4  18        651.38        694.27        30.21 o                         
   1   4  18        195.52        222.53         9.89 o                         
   2   4  18         18.32         31.59         8.39 o                         
   3   4  18         60.71         79.45         7.87 o                         
   4   4  18        125.87        156.53         8.97 o                         
   5   4  18         30.78         38.54         9.05 o                         
   6   4  18        214.14        255.90        14.95 o                         
   7   4  18        156.92        183.63        10.28 o                         
   8   4  18         47.32         59.23         8.73 o                         
   9   4  18          1.78         -1.74         6.96 o                         
  10   4  18         44.57         22.08        16.04 o                         
   0   5  18         26.76         44.57         8.56 o                         
   1   5  18          2.06          1.72         6.73 o                         
   2   5  18         38.82         53.04        11.13 o                         
   2   0  19          8.47          6.24        19.30 o                         
   4   0  19         27.27         30.65        21.00 o                         
   6   0  19         61.26         45.92         8.23 o                         
   8   0  19        645.16        567.62        20.55 o                         
  10   0  19        799.47        795.17        50.42 o                         
  12   0  19         12.70         13.75         8.36 o                         
  14   0  19         17.27         16.77         7.34 o                         
  16   0  19        811.17        812.55        58.47 o                         
   1   1  19        468.20        500.50        29.77 o                         
   2   1  19       2097.09       2177.14       113.08 o                         
   3   1  19        330.93        315.87        14.88 o                         
   4   1  19        380.35        339.40        11.41 o                         
   5   1  19        227.35        167.20         5.79 o                         
   6   1  19          0.11          5.13         3.98 o                         
   7   1  19        199.12        180.06         6.69 o                         
   8   1  19         22.37         14.09         6.28 o                         
   9   1  19        131.55        118.39         6.63 o                         
  10   1  19         11.09         13.22         5.27 o                         
  11   1  19         44.39         38.24         5.48 o                         
  12   1  19         56.30         59.29         5.93 o                         
  13   1  19          3.34          6.57         5.63 o                         
  14   1  19        129.74        131.05         8.82 o                         
  15   1  19          1.64         -2.82         4.74 o                         
  16   1  19         83.35         87.21         7.40 o                         
   1   2  19         73.00         69.57         5.05 o                         
   2   2  19        460.76        445.04        12.75 o                         
   3   2  19         62.46         54.43         4.58 o                         
   4   2  19        153.28        153.08         6.12 o                         
   5   2  19        134.98        121.11         6.82 o                         
   6   2  19       1530.78       1437.96        37.31 o                         
   7   2  19        121.78        110.81         5.75 o                         
   8   2  19         48.29         53.33         6.27 o                         
   9   2  19        159.74        166.94        12.35 o                         
  10   2  19         14.63         20.16         6.57 o                         
  11   2  19         22.13         30.18         5.87 o                         
  12   2  19         11.31         14.85         5.87 o                         
  13   2  19          2.00          8.61         5.31 o                         
  14   2  19          1.99          4.09         4.68 o                         
  15   2  19         39.64         52.44        10.77 o                         
   1   3  19        333.57        324.72        10.49 o                         
   2   3  19       1079.13       1025.79        25.92 o                         
   3   3  19        196.74        237.66         9.81 o                         
   4   3  19        441.90        442.40        20.44 o                         
   5   3  19         19.23         19.53         8.41 o                         
   6   3  19          0.01         -6.08         6.08 o                         
   7   3  19        343.50        366.87        14.35 o                         
   8   3  19          7.02         15.42         6.57 o                         
   9   3  19         29.07         38.90         6.54 o                         
  10   3  19         35.33         43.08         7.42 o                         
  11   3  19         22.18         28.44         6.83 o                         
  12   3  19          3.58          1.34         6.03 o                         
  13   3  19        181.23        204.21        13.44 o                         
   1   4  19         89.69        128.01         8.14 o                         
   2   4  19        165.58        198.83         9.27 o                         
   3   4  19         41.45         42.90         6.89 o                         
   4   4  19         28.58         37.74         7.58 o                         
   5   4  19         14.53          9.97         9.06 o                         
   6   4  19         37.80         41.43         8.31 o                         
   7   4  19         50.87         48.83         7.22 o                         
   8   4  19         12.45         10.52         7.53 o                         
   9   4  19          1.44          2.27         6.48 o                         
   0   0  20       3943.56       4289.56       304.53 o                         
   2   0  20        624.73        684.85        63.01 o                         
   4   0  20        382.68        342.77        15.84 o                         
   6   0  20        307.84        322.38        16.01 o                         
   8   0  20          7.23         -1.30         6.33 o                         
  10   0  20         11.26         12.70         7.30 o                         
  12   0  20        535.54        561.16        26.20 o                         
  14   0  20         33.07         34.20         7.46 o                         
  16   0  20       1161.00       1167.90        87.14 o                         
   0   1  20        432.56        420.19        16.87 o                         
   1   1  20       1063.68        965.60        22.59 o                         
   2   1  20        327.14        338.35        10.03 o                         
   3   1  20        674.58        628.63        18.57 o                         
   4   1  20        570.71        481.67        14.77 o                         
   5   1  20          1.80          2.42         4.06 o                         
   6   1  20        308.22        310.40         9.96 o                         
   7   1  20         71.67         70.31         4.89 o                         
   8   1  20          7.20          4.16         5.47 o                         
   9   1  20        132.82        120.14         6.68 o                         
  10   1  20        807.94        792.92        21.54 o                         
  11   1  20        154.00        136.93         6.93 o                         
  12   1  20        110.22        100.81         7.32 o                         
  13   1  20        130.95        126.32         8.99 o                         
  14   1  20        147.65        155.52        14.58 o                         
  15   1  20          8.72          6.69         5.30 o                         
   0   2  20        620.20        562.46        22.78 o                         
   1   2  20        150.35        167.94         7.13 o                         
   2   2  20        483.67        484.31        13.79 o                         
   3   2  20         53.21         53.71         4.69 o                         
   4   2  20        251.18        237.33         8.28 o                         
   5   2  20         27.44         30.37         5.36 o                         
   6   2  20        581.10        556.32        17.56 o                         
   7   2  20         50.98         52.82         4.78 o                         
   8   2  20        140.54        131.35         8.15 o                         
   9   2  20        193.95        189.76         9.88 o                         
  10   2  20          3.70          8.81         7.83 o                         
  11   2  20         23.60         29.71         6.52 o                         
  12   2  20        115.90        113.66         7.26 o                         
  13   2  20         26.83         33.16         5.29 o                         
  14   2  20          1.32          4.17         4.30 o                         
   0   3  20         22.23         27.72         8.11 o                         
   1   3  20        529.95        556.81        16.05 o                         
   2   3  20        224.28        251.44         9.11 o                         
   3   3  20         72.70         90.98         7.33 o                         
   4   3  20        859.64        864.46        24.92 o                         
   5   3  20        143.13        140.68         8.42 o                         
   6   3  20         13.65          9.00         6.59 o                         
   7   3  20        138.33        155.99         8.63 o                         
   8   3  20         54.01         65.27         6.93 o                         
   9   3  20         11.19          9.87         6.75 o                         
  10   3  20         13.96         19.13         6.72 o                         
  11   3  20          3.76          9.32         6.03 o                         
  12   3  20          2.42         -1.66         5.65 o                         
   0   4  20         15.51         23.35         8.36 o                         
   1   4  20        117.87        141.14         8.03 o                         
   2   4  20         18.06         26.08         6.35 o                         
   3   4  20        143.99        161.33         9.29 o                         
   4   4  20         50.83         59.10         8.57 o                         
   5   4  20         16.30         17.13        10.69 o                         
   6   4  20         47.07         71.29         7.83 o                         
   7   4  20          4.13          5.59         7.74 o                         
   8   4  20          3.90          4.73         6.74 o                         
   9   4  20         37.17         25.97        10.04 o                         
   2   0  21         28.42         33.42         5.56 o                         
   4   0  21        136.58        116.91         8.02 o                         
   6   0  21         12.62         20.60         5.85 o                         
   8   0  21        383.76        366.78        15.09 o                         
  10   0  21         18.18         11.61         7.42 o                         
  12   0  21         12.10         21.11         8.39 o                         
  14   0  21        311.78        340.36        21.17 o                         
   1   1  21        511.38        446.90        13.52 o                         
   2   1  21        304.42        269.21         9.03 o                         
   3   1  21        808.46        703.24        17.86 o                         
   4   1  21        432.87        413.27        12.36 o                         
   5   1  21         87.94         81.56         7.12 o                         
   6   1  21        208.73        172.49         6.99 o                         
   7   1  21         35.54         38.74         4.55 o                         
   8   1  21         13.18         13.19         5.55 o                         
   9   1  21         45.94         39.17         5.65 o                         
  10   1  21        281.09        245.66         9.40 o                         
  11   1  21         84.50         82.68         9.73 o                         
  12   1  21        130.45        142.02         8.50 o                         
  13   1  21        146.42        145.88        10.55 o                         
  14   1  21         72.67         70.95         6.06 o                         
  15   1  21         27.94         22.04         5.37 o                         
   1   2  21        576.55        562.04        15.10 o                         
   2   2  21       1946.34       1990.21        46.25 o                         
   3   2  21        179.96        183.36         6.83 o                         
   4   2  21        653.64        571.06        15.47 o                         
   5   2  21         14.99         15.82         5.13 o                         
   6   2  21        120.09        118.72         6.72 o                         
   7   2  21        238.71        210.02        10.34 o                         
   8   2  21        126.66        128.15        10.34 o                         
   9   2  21        256.38        257.75        21.46 o                         
  10   2  21         73.71         79.51        10.55 o                         
  11   2  21         31.36         38.75         6.37 o                         
  12   2  21         51.14         65.99         6.39 o                         
  13   2  21         23.22         19.31         4.87 o                         
  14   2  21          5.38          6.64         4.27 o                         
   1   3  21        433.45        466.54        17.20 o                         
   2   3  21         50.52         65.41         6.00 o                         
   3   3  21        154.00        166.68         8.99 o                         
   4   3  21        586.21        641.75        19.44 o                         
   5   3  21        249.35        234.82        11.03 o                         
   6   3  21        108.65        132.72        10.60 o                         
   7   3  21         72.62         79.78         6.86 o                         
   8   3  21          5.25         15.72         7.97 o                         
   9   3  21         12.21         19.72         6.80 o                         
  10   3  21          6.46          4.96         5.93 o                         
  11   3  21         26.13         35.54         5.83 o                         
  12   3  21          6.92         -0.03         6.96 o                         
   1   4  21         10.05         20.65         6.04 o                         
   2   4  21        128.20        155.78         8.15 o                         
   3   4  21         65.65         65.34         7.34 o                         
   4   4  21         19.35         36.50         6.66 o                         
   5   4  21        101.91        102.74         8.68 o                         
   6   4  21         14.04         16.05         6.08 o                         
   7   4  21         34.44         40.23         7.15 o                         
   8   4  21         69.29         64.62         8.73 o                         
   0   0  22       5918.75       5264.31       256.18 o                         
   2   0  22          0.58         -2.43         5.77 o                         
   4   0  22        125.90        123.47        15.18 o                         
   6   0  22         16.28         19.40         6.56 o                         
   8   0  22       1530.32       1327.23        43.13 o                         
  10   0  22        143.83        114.73        16.84 o                         
  12   0  22         59.97         74.12         9.29 o                         
  14   0  22        119.30        123.32        11.18 o                         
   0   1  22        418.93        402.09        17.47 o                         
   1   1  22        132.22        132.14         7.08 o                         
   2   1  22         54.55         53.66         5.17 o                         
   3   1  22        162.99        148.50         6.23 o                         
   4   1  22         74.20         77.35         5.07 o                         
   5   1  22        132.33        110.21        11.19 o                         
   6   1  22        136.95        151.66        10.20 o                         
   7   1  22         35.26         31.21         4.84 o                         
   8   1  22          2.30          5.60         6.07 o                         
   9   1  22         24.02         18.04         6.37 o                         
  10   1  22         57.07         60.93         6.44 o                         
  11   1  22         45.14         39.29         6.65 o                         
  12   1  22          3.59          8.38         5.95 o                         
  13   1  22         62.63         54.25         6.48 o                         
  14   1  22         40.78         40.10         5.08 o                         
   0   2  22        451.67        447.86        19.48 o                         
   1   2  22        863.83        846.59        22.54 o                         
   2   2  22        892.99        906.66        22.38 o                         
   3   2  22        287.90        282.69         9.44 o                         
   4   2  22        454.76        447.10        12.91 o                         
   5   2  22         72.68         77.85         6.08 o                         
   6   2  22          2.46          0.76         4.95 o                         
   7   2  22         18.43         23.45         4.86 o                         
   8   2  22         74.27         66.88         8.11 o                         
   9   2  22         93.34         88.89         7.47 o                         
  10   2  22          2.10          1.28         5.98 o                         
  11   2  22         13.91         14.53         6.15 o                         
  12   2  22          4.42          0.91         5.33 o                         
  13   2  22         10.09          7.62         4.68 o                         
   0   3  22        820.40        861.36        33.28 o                         
   1   3  22         43.36         51.34         5.68 o                         
   2   3  22         30.93         42.60         5.86 o                         
   3   3  22        366.19        399.51        13.84 o                         
   4   3  22         24.26         30.68         5.70 o                         
   5   3  22         84.38         82.93         7.40 o                         
   6   3  22        412.68        384.93        15.02 o                         
   7   3  22         23.57         31.86         7.36 o                         
   8   3  22          5.07          1.41         6.74 o                         
   9   3  22         22.95         32.66         7.93 o                         
  10   3  22          0.69          5.92         5.63 o                         
  11   3  22          2.79          6.09         6.86 o                         
   0   4  22         52.96         62.71        10.53 o                         
   1   4  22         30.71         41.16         5.91 o                         
   2   4  22         14.63         15.11         5.71 o                         
   3   4  22         12.41         19.42         7.36 o                         
   4   4  22        255.16        267.79        16.73 o                         
   5   4  22        122.09        132.40         8.22 o                         
   6   4  22          1.96          1.53         5.65 o                         
   7   4  22          5.32          1.89         6.27 o                         
   2   0  23         56.93         59.22         7.08 o                         
   4   0  23       1290.50       1222.06        49.85 o                         
   6   0  23         41.54         33.37         8.48 o                         
   8   0  23        206.84        190.75        23.07 o                         
  10   0  23         59.76         36.17        10.06 o                         
  12   0  23         71.61        115.81        11.56 o                         
  14   0  23         31.08         29.52        12.21 o                         
   1   1  23       1012.99        880.31        23.44 o                         
   2   1  23        179.02        154.53         6.34 o                         
   3   1  23        297.55        276.29         9.62 o                         
   4   1  23         39.92         37.44         4.67 o                         
   5   1  23        125.31        120.88         7.85 o                         
   6   1  23       1159.11       1062.29        44.85 o                         
   7   1  23         14.96         15.22         4.78 o                         
   8   1  23        176.26        167.69        11.10 o                         
   9   1  23          4.88          5.89         7.94 o                         
  10   1  23          0.90         -0.40         6.58 o                         
  11   1  23         50.75         58.21         7.01 o                         
  12   1  23         62.11         53.35         6.90 o                         
  13   1  23          8.66          9.45         9.01 o                         
  14   1  23         40.83         43.61         6.06 o                         
   1   2  23        149.56        146.19         6.70 o                         
   2   2  23        283.84        284.51         9.57 o                         
   3   2  23        152.67        144.54         6.53 o                         
   4   2  23         11.91         14.78         4.38 o                         
   5   2  23          7.80         15.16         5.18 o                         
   6   2  23          3.69          7.60         6.63 o                         
   7   2  23         78.60         68.03         6.42 o                         
   8   2  23          1.20         16.14         7.32 o                         
   9   2  23          9.85         12.24         6.01 o                         
  10   2  23          3.44          2.46         5.72 o                         
  11   2  23         16.26         19.43         6.62 o                         
  12   2  23         25.20         10.59         5.64 o                         
  13   2  23         11.55          7.40         5.68 o                         
   1   3  23         89.26        111.08         6.58 o                         
   2   3  23         36.71         40.71         5.86 o                         
   3   3  23        968.79       1042.00        29.00 o                         
   4   3  23        278.86        316.34        11.76 o                         
   5   3  23        113.67        132.36         7.26 o                         
   6   3  23         75.72         70.79         6.41 o                         
   7   3  23          1.74         19.27         7.97 o                         
   8   3  23         11.65         18.48         6.71 o                         
   9   3  23         33.46         44.92         7.58 o                         
  10   3  23          1.04          9.19         6.93 o                         
   1   4  23         70.64         74.08         8.34 o                         
   2   4  23         21.66          6.24         5.69 o                         
   3   4  23          2.52          9.34         7.28 o                         
   4   4  23         17.80         22.50         6.07 o                         
   5   4  23         36.53         45.09         8.51 o                         
   6   4  23          5.38         -1.51         6.06 o                         
   0   0  24        165.94        176.52        17.88 o                         
   2   0  24        780.15        794.22        33.76 o                         
   4   0  24         26.17         25.69         6.29 o                         
   6   0  24         16.90         10.86         6.58 o                         
   8   0  24         10.96          3.45         9.22 o                         
  10   0  24         89.64         75.96         9.23 o                         
  12   0  24         59.02         57.13         9.48 o                         
  14   0  24         30.58         33.49        11.64 o                         
   0   1  24       1793.27       1718.58        61.92 o                         
   1   1  24       1159.00       1038.26        26.82 o                         
   2   1  24        736.42        718.41        20.90 o                         
   3   1  24        275.45        257.35         9.26 o                         
   4   1  24          8.91          0.66         4.83 o                         
   5   1  24         70.07         60.02         9.14 o                         
   6   1  24        210.81        210.29        11.06 o                         
   7   1  24        166.46        166.17         8.59 o                         
   8   1  24         56.85         55.98         6.18 o                         
   9   1  24         20.71         25.79         7.45 o                         
  10   1  24         86.08         85.23         8.34 o                         
  11   1  24          5.19         12.38         7.71 o                         
  12   1  24          2.38          7.34         6.97 o                         
  13   1  24         23.11         15.29        10.25 o                         
   0   2  24        766.97        741.51        29.07 o                         
   1   2  24          3.87          3.51         4.65 o                         
   2   2  24        518.08        554.34        15.92 o                         
   3   2  24        139.26        137.69         6.23 o                         
   4   2  24        181.53        170.51         6.92 o                         
   5   2  24        103.21         98.79         6.40 o                         
   6   2  24        137.18        139.18         7.05 o                         
   7   2  24         15.03         17.04         5.89 o                         
   8   2  24        265.71        259.67        13.99 o                         
   9   2  24         66.04         69.12         7.27 o                         
  10   2  24          9.36         12.49         6.15 o                         
  11   2  24         17.08          9.95         6.01 o                         
  12   2  24          9.89         -0.17         7.05 o                         
   0   3  24        184.98        180.66        10.99 o                         
   1   3  24         14.42         16.95         5.37 o                         
   2   3  24        305.11        351.73        14.25 o                         
   3   3  24        283.07        350.08        12.47 o                         
   4   3  24         84.51        101.05         8.16 o                         
   5   3  24         91.21        103.95         7.53 o                         
   6   3  24        347.02        364.72        12.92 o                         
   7   3  24          7.21         15.02         5.21 o                         
   8   3  24          5.72         17.18         7.23 o                         
   9   3  24         29.07         30.81         7.54 o                         
  10   3  24         57.89         72.02         8.75 o                         
   0   4  24        337.38        352.81        18.93 o                         
   1   4  24        293.07        346.63        14.42 o                         
   2   4  24          5.12          0.00         5.10 o                         
   3   4  24         37.52         38.32         5.07 o                         
   4   4  24          3.22          0.21         4.90 o                         
   5   4  24         22.24         25.04         7.01 o                         
   2   0  25         82.33         79.12         7.91 o                         
   4   0  25        700.16        646.81        28.07 o                         
   6   0  25        232.16        200.86        10.66 o                         
   8   0  25        172.22        150.69        19.93 o                         
  10   0  25         24.55         31.40         9.33 o                         
  12   0  25          1.15         14.19        12.21 o                         
   1   1  25        645.52        611.52        19.81 o                         
   2   1  25        766.28        744.86        22.01 o                         
   3   1  25        111.50         97.80         5.82 o                         
   4   1  25          0.61         -0.38         5.50 o                         
   5   1  25         25.08         29.65         6.67 o                         
   6   1  25         45.32         56.71         9.50 o                         
   7   1  25        179.65        174.99         8.58 o                         
   8   1  25          2.53         -4.24         5.11 o                         
   9   1  25         48.88         50.50         7.81 o                         
  10   1  25        107.73         90.20         9.43 o                         
  11   1  25         13.78         10.75         7.38 o                         
  12   1  25          0.17         -6.07         6.07 o                         
  13   1  25         40.13         41.33         5.99 o                         
   1   2  25         61.62         55.43         5.15 o                         
   2   2  25         46.63         51.47         5.13 o                         
   3   2  25        238.78        225.68         8.71 o                         
   4   2  25         35.17         30.56         4.45 o                         
   5   2  25         66.44         67.69         5.99 o                         
   6   2  25         90.07         83.90         6.84 o                         
   7   2  25          7.80         11.23         5.61 o                         
   8   2  25        400.51        442.45        23.51 o                         
   9   2  25         29.33         35.28        12.29 o                         
  10   2  25          3.52          5.34         6.02 o                         
  11   2  25         24.76         25.91        10.22 o                         
  12   2  25         14.68          3.97        10.50 o                         
   1   3  25        136.24        161.82         7.81 o                         
   2   3  25        214.17        224.59         9.39 o                         
   3   3  25          3.23         12.78         8.99 o                         
   4   3  25          0.51         -0.75         7.69 o                         
   5   3  25          8.68         14.69         5.41 o                         
   6   3  25          1.25          8.21         5.20 o                         
   7   3  25         11.74         17.41         5.64 o                         
   8   3  25         54.79         51.83         7.95 o                         
   9   3  25         20.66         11.01         7.36 o                         
   1   4  25        235.65        303.40        13.84 o                         
   2   4  25        122.54        157.78        11.90 o                         
   3   4  25         62.06         73.18         7.70 o                         
   0   0  26       5552.96       6058.57       393.66 o                         
   2   0  26        416.40        427.54        20.10 o                         
   4   0  26         76.22         67.48         7.41 o                         
   6   0  26        730.55        686.62        37.23 o                         
   8   0  26        158.61        124.04        22.84 o                         
   0   1  26        620.93        666.43        26.26 o                         
   1   1  26        181.54        176.86         7.61 o                         
   2   1  26         24.56         20.79         4.67 o                         
   3   1  26         53.62         66.87         5.78 o                         
   4   1  26        410.33        412.63        15.32 o                         
   5   1  26        119.40        120.78         8.48 o                         
   6   1  26         11.74          7.51         6.29 o                         
   7   1  26        107.09        102.95         7.79 o                         
   8   1  26         41.47         53.30         5.76 o                         
   9   1  26         14.28         11.30         7.83 o                         
  10   1  26         20.56         13.85         7.51 o                         
  11   1  26          6.14         12.05         6.72 o                         
  12   1  26         15.13         16.66         5.49 o                         
   0   2  26        650.98        637.13        28.76 o                         
   1   2  26        239.91        242.91         8.90 o                         
   2   2  26         22.52         26.56         5.16 o                         
   3   2  26        104.32        102.04         5.69 o                         
   4   2  26         69.37         76.70         5.17 o                         
   5   2  26         43.36         45.32         5.57 o                         
   6   2  26         61.43         77.11         8.25 o                         
   7   2  26          6.61          0.02         5.33 o                         
   8   2  26         14.68          8.93         7.74 o                         
   9   2  26         67.97         49.79        13.48 o                         
  10   2  26          7.37         -9.47         9.47 o                         
  11   2  26         56.78         50.81        12.21 o                         
   0   3  26          2.40         -0.45         6.60 o                         
   1   3  26        326.49        362.49        13.46 o                         
   2   3  26         33.15         38.97         5.22 o                         
   3   3  26         37.15         49.62         5.34 o                         
   4   3  26         14.79         16.86         5.01 o                         
   5   3  26          6.76         11.70         5.40 o                         
   6   3  26          2.94          2.16         5.69 o                         
   7   3  26         12.50         15.00         5.31 o                         
   8   3  26         38.18         32.66         8.03 o                         
   2   0  27        203.62        214.05        12.88 o                         
   4   0  27       1822.62       1774.52        75.90 o                         
   6   0  27         29.78         20.92         9.93 o                         
   8   0  27        286.98        303.68        27.53 o                         
   1   1  27         66.68         61.92         5.20 o                         
   2   1  27       2350.95       2486.23        71.33 o                         
   3   1  27         42.37         38.32         5.25 o                         
   4   1  27          0.91          3.46         4.78 o                         
   5   1  27        209.28        214.85        11.93 o                         
   6   1  27         17.09          1.40         8.32 o                         
   7   1  27          4.73          0.04         5.70 o                         
   8   1  27          9.82          6.19         5.46 o                         
   9   1  27         10.46          9.78         8.46 o                         
  10   1  27         11.99          9.22         7.35 o                         
  11   1  27         46.84         45.70         9.93 o                         
   1   2  27         46.57         49.12         4.83 o                         
   2   2  27         69.64         63.76         4.98 o                         
   3   2  27         34.85         43.68         4.65 o                         
   4   2  27         54.86         58.62         4.81 o                         
   5   2  27          2.60          4.62         6.12 o                         
   6   2  27          5.11         -1.36         7.54 o                         
   7   2  27         13.74          8.90         5.27 o                         
   8   2  27         23.10         25.85         8.02 o                         
   9   2  27         49.52         30.62         7.54 o                         
   1   3  27        167.90        198.36        12.80 o                         
   2   3  27         41.89         40.88         4.81 o                         
   3   3  27         19.86         23.76         4.59 o                         
   4   3  27          0.35          7.55         5.24 o                         
   5   3  27         28.54         32.84         5.20 o                         
   6   3  27         14.24         20.27         5.84 o                         
   7   3  27         29.17         32.23        10.33 o                         
   0   0  28         91.87         95.65        15.04 o                         
   2   0  28        470.61        510.13        27.29 o                         
   4   0  28        655.71        680.31        29.82 o                         
   6   0  28        387.79        343.42        29.52 o                         
   8   0  28          4.58         15.61         9.08 o                         
   0   1  28         43.08         39.61         6.97 o                         
   1   1  28         57.28         49.95         4.99 o                         
   2   1  28        153.26        170.68         8.03 o                         
   3   1  28        117.76        112.98         6.50 o                         
   4   1  28        639.88        648.74        22.11 o                         
   5   1  28        216.71        220.02        13.05 o                         
   6   1  28         31.82         34.19         6.68 o                         
   7   1  28          9.46          8.59         5.88 o                         
   8   1  28          2.38          8.91         6.76 o                         
   0   2  28        205.00        258.82        16.72 o                         
   1   2  28         50.35         47.92         4.58 o                         
   2   2  28          0.69         -1.15         4.11 o                         
   3   2  28          8.47         12.33         4.12 o                         
   4   2  28         16.28         19.67         4.38 o                         
   5   2  28         49.22         54.56         8.48 o                         
   6   2  28          6.09          4.59         5.51 o                         
   7   2  28          9.46          6.54         5.71 o                         
   8   2  28          9.24         -5.97         8.80 o                         
   0   3  28         41.44         48.72         7.02 o                         
   1   3  28         96.58        124.30         6.35 o                         
   2   3  28          4.51          7.18         4.41 o                         
   3   3  28         28.10         31.33         4.13 o                         
   4   3  28          4.60          3.90         5.10 o                         
   5   3  28         58.71         62.64         8.41 o                         
   6   3  28         70.05         81.02        20.58 o                         
   2   0  29         39.41         27.25         8.33 o                         
   4   0  29        722.54        751.96        31.89 o                         
   6   0  29         64.98         87.99        12.49 o                         
   8   0  29        204.28        205.47        22.42 o                         
   1   1  29         84.27         82.08         5.90 o                         
   2   1  29         44.98         53.10         5.42 o                         
   3   1  29        118.67        111.86         6.52 o                         
   4   1  29         12.68          6.99         4.64 o                         
   5   1  29         44.16         55.13         6.97 o                         
   6   1  29        278.00        311.94        15.65 o                         
   7   1  29         11.26         13.12         5.54 o                         
   1   2  29         81.82         94.20         5.42 o                         
   2   2  29        109.60        120.86         8.37 o                         
   3   2  29          6.87          8.08         4.00 o                         
   4   2  29         19.15         20.71         6.80 o                         
   5   2  29          8.69         23.68         7.99 o                         
   6   2  29          0.61         -4.30         4.88 o                         
   7   2  29         24.55         23.48         6.25 o                         
   8   2  29         50.12         62.73        10.79 o                         
   1   3  29         50.07         60.06         6.23 o                         
   2   3  29         49.52         72.70         7.91 o                         
   3   3  29         22.11         24.72         5.06 o                         
   4   3  29         30.74         41.34         6.00 o                         
   0   0  30         42.74         42.86        11.92 o                         
   2   0  30        222.21        247.42        16.86 o                         
   4   0  30        525.19        626.52        32.65 o                         
   6   0  30          3.17         -4.54         9.37 o                         
   0   1  30        272.80        317.74        17.28 o                         
   1   1  30        100.34        107.85         6.39 o                         
   2   1  30        160.53        175.36         9.19 o                         
   3   1  30        108.32        108.40         6.22 o                         
   4   1  30          0.32         -3.45         6.15 o                         
   5   1  30         16.14         19.19         6.05 o                         
   6   1  30        136.95        143.38        14.05 o                         
   7   1  30          7.57         14.00         5.61 o                         
   0   2  30         31.00         34.64         6.09 o                         
   1   2  30         14.99         16.93         4.08 o                         
   2   2  30         24.84         25.74         4.02 o                         
   3   2  30         30.04         29.27         4.89 o                         
   4   2  30         68.15        121.25        11.62 o                         
   5   2  30         26.60         21.33         5.33 o                         
   6   2  30          3.72         -3.07        12.63 o                         
   7   2  30          2.71         22.71         8.80 o                         
   2   0  31        242.68        289.15        17.36 o                         
   4   0  31        782.12        886.64        64.43 o                         
   6   0  31         15.44         29.52         9.08 o                         
   1   1  31         67.90         75.59         6.08 o                         
   2   1  31          3.33          1.77         4.51 o                         
   3   1  31         53.29         58.36         5.03 o                         
   4   1  31         20.42         28.85         5.99 o                         
   5   1  31         43.27         50.03         5.97 o                         
   6   1  31         73.82         60.59         6.92 o                         
   7   1  31         31.74         34.94         5.68 o                         
   1   2  31          0.90          7.43         3.61 o                         
   2   2  31          5.64         -1.34         4.26 o                         
   3   2  31          9.36         18.45         4.20 o                         
   4   2  31          3.94          3.68         5.08 o                         
   5   2  31         95.79        100.73         6.90 o                         
   0   0  32        140.37        159.49        17.03 o                         
   2   0  32          5.43          7.20         7.02 o                         
   4   0  32        593.04        695.36        51.09 o                         
   6   0  32         51.05         74.37         9.65 o                         
   0   1  32        211.69        227.43        15.75 o                         
   1   1  32         77.04         75.01         5.84 o                         
   2   1  32         70.08         92.38         5.98 o                         
   3   1  32          4.62          0.48         5.83 o                         
   4   1  32          9.86         10.51         6.49 o                         
   5   1  32         21.65         24.28         5.92 o                         
   6   1  32        327.72        314.20        18.56 o                         
   0   2  32         39.02         43.71         8.23 o                         
   1   2  32          3.19          8.24         3.90 o                         
   2   2  32        132.48        154.65        14.54 o                         
   3   2  32          7.42          7.00         5.59 o                         
   2   0  33          9.93         17.47         6.50 o                         
   4   0  33          1.12          2.55         8.80 o                         
   1   1  33         81.19         96.09         5.63 o                         
   2   1  33         12.89         10.88         4.06 o                         
   3   1  33         17.59         25.03         5.02 o                         
   4   1  33         80.06         87.89         7.12 o                         
   5   1  33         16.39         35.37         9.08 o                         
   0   0  34         79.30         82.60        10.50 o                         
   2   0  34         13.08         18.58         5.61 o                         
   4   0  34        474.59        593.46        43.14 o                         
   0   1  34          1.40          9.38         5.21 o                         
   1   1  34         17.22         17.20         3.96 o                         
   2   1  34        132.72        170.05        12.04 o                         
                                                                                
